# Supplementary material for: Development of a 5K Liquid-Phase Genome-Wide Breeding Chip for Xinglong Buffalo
Source: Animals (Basel). 2025 Sep 15;15(18):2702. doi: 10.3390/ani15182702 (PMC12466515; doi:10.3390/ani15182702)
Supplement: Supplementary file 1 [file animals-15-02702-s001.zip › Supplementary Table S1.xlsx]

## Sheet: Supplementary Table S1
Supplementary Table S1. Source of 143 buffaloes Genome Sequences.
Serial number	Run	BioProject	Breed	Distribution	DOI
1	CRR1007551	PRJCA022676	Xinglong Buffalo	China	10.1186/s12864-024-10941-8
2	CRR1007552	PRJCA022676	Xinglong Buffalo	China	10.1186/s12864-024-10941-8
3	CRR1007553	PRJCA022676	Xinglong Buffalo	China	10.1186/s12864-024-10941-8
4	CRR1007554	PRJCA022676	Xinglong Buffalo	China	10.1186/s12864-024-10941-8
5	CRR1007555	PRJCA022676	Xinglong Buffalo	China	10.1186/s12864-024-10941-8
6	CRR1007556	PRJCA022676	Xinglong Buffalo	China	10.1186/s12864-024-10941-8
7	CRR1007557	PRJCA022676	Xinglong Buffalo	China	10.1186/s12864-024-10941-8
8	CRR1007558	PRJCA022676	Xinglong Buffalo	China	10.1186/s12864-024-10941-8
9	CRR1007559	PRJCA022676	Xinglong Buffalo	China	10.1186/s12864-024-10941-8
10	CRR1007560	PRJCA022676	Xinglong Buffalo	China	10.1186/s12864-024-10941-8
11	CRR1007561	PRJCA022676	Xinglong Buffalo	China	10.1186/s12864-024-10941-8
12	CRR1007562	PRJCA022676	Xinglong Buffalo	China	10.1186/s12864-024-10941-8
13	CRR1007563	PRJCA022676	Xinglong Buffalo	China	10.1186/s12864-024-10941-8
14	CRR1007564	PRJCA022676	Xinglong Buffalo	China	10.1186/s12864-024-10941-8
15	CRR1007565	PRJCA022676	Xinglong Buffalo	China	10.1186/s12864-024-10941-8
16	CRR048601	PRJCA001294	Dehong Buffalo	China	10.1093/nsr/nwaa024
17	CRR048602	PRJCA001294	Dehong Buffalo	China	10.1093/nsr/nwaa024
18	CRR048603	PRJCA001294	Dehong Buffalo	China	10.1093/nsr/nwaa024
19	CRR048604	PRJCA001294	Dehong Buffalo	China	10.1093/nsr/nwaa024
20	CRR048605	PRJCA001294	Dehong Buffalo	China	10.1093/nsr/nwaa024
21	SRR11836491	PRJNA633919	Southeast Yunnan buffalo	China	10.1093/molbev/msaa279
22	SRR11836489	PRJNA633919	Southeast Yunnan buffalo	China	10.1093/molbev/msaa279
23	SRR11836488	PRJNA633919	Southeast Yunnan buffalo	China	10.1093/molbev/msaa279
24	SRR11836487	PRJNA633919	Southeast Yunnan buffalo	China	10.1093/molbev/msaa279
25	SRR11836486	PRJNA633919	Southeast Yunnan buffalo	China	10.1093/molbev/msaa279
26	SRR11836485	PRJNA633919	Southeast Yunnan buffalo	China	10.1093/molbev/msaa279
27	SRR11836484	PRJNA633919	Southeast Yunnan buffalo	China	10.1093/molbev/msaa279
28	SRR11836483	PRJNA633919	Southeast Yunnan buffalo	China	10.1093/molbev/msaa279
29	SRR11836482	PRJNA633919	Southeast Yunnan buffalo	China	10.1093/molbev/msaa279
30	CRR048597	PRJCA001294	Southeast Yunnan buffalo	China	10.1093/nsr/nwaa024
31	CRR048566	PRJCA001294	Dongliu Buffalo	China	10.1093/nsr/nwaa024
32	CRR048567	PRJCA001294	Dongliu Buffalo	China	10.1093/nsr/nwaa024
33	CRR048568	PRJCA001294	Dongliu Buffalo	China	10.1093/nsr/nwaa024
34	CRR048569	PRJCA001294	Dongliu Buffalo	China	10.1093/nsr/nwaa024
35	CRR048570	PRJCA001294	Dongliu Buffalo	China	10.1093/nsr/nwaa024
36	SRR10145176	PRJNA566371	Fuzhong Buffalo	China	10.1186/s12864-020-07095-8
37	SRR10145174	PRJNA566371	Fuzhong Buffalo	China	10.1186/s12864-020-07095-8
38	SRR10145173	PRJNA566371	Fuzhong Buffalo	China	10.1186/s12864-020-07095-8
39	SRR10145170	PRJNA566371	Fuzhong Buffalo	China	10.1186/s12864-020-07095-8
40	SRR10145169	PRJNA566371	Fuzhong Buffalo	China	10.1186/s12864-020-07095-8
41	SRR10145181	PRJNA566371	Fuzhong Buffalo	China	10.1186/s12864-020-07095-8
42	SRR10145180	PRJNA566371	Fuzhong Buffalo	China	10.1186/s12864-020-07095-8
43	SRR10145177	PRJNA566371	Fuzhong Buffalo	China	10.1186/s12864-020-07095-8
44	SRR10145175	PRJNA566371	Fuzhong Buffalo	China	10.1186/s12864-020-07095-8
45	SRR10145183	PRJNA566371	Fuzhong Buffalo	China	10.1186/s12864-020-07095-8
46	SRR10145172	PRJNA566371	Fuzhong Buffalo	China	10.1186/s12864-020-07095-8
47	SRR10145179	PRJNA566371	Fuzhong Buffalo	China	10.1186/s12864-020-07095-8
48	SRR11836494	PRJNA633919	Guizhou Buffalo	China	10.1093/molbev/msaa279
49	SRR11836493	PRJNA633919	Guizhou Buffalo	China	10.1093/molbev/msaa279
50	SRR11836492	PRJNA633919	Guizhou Buffalo	China	10.1093/molbev/msaa279
51	SRR11836502	PRJNA633919	Guizhou Buffalo	China	10.1093/molbev/msaa279
52	SRR11836500	PRJNA633919	Guizhou Buffalo	China	10.1093/molbev/msaa279
53	SRR11836499	PRJNA633919	Guizhou Buffalo	China	10.1093/molbev/msaa279
54	SRR11836498	PRJNA633919	Guizhou Buffalo	China	10.1093/molbev/msaa279
55	SRR11836497	PRJNA633919	Guizhou Buffalo	China	10.1093/molbev/msaa279
56	SRR11836496	PRJNA633919	Guizhou Buffalo	China	10.1093/molbev/msaa279
57	SRR11836495	PRJNA633919	Guizhou Buffalo	China	10.1093/molbev/msaa279
58	SRR11836501	PRJNA633919	Guizhou Buffalo	China	10.1093/molbev/msaa279
59	SRR11836490	PRJNA633919	Guizhou Buffalo	China	10.1093/molbev/msaa279
60	SRR11836479	PRJNA633919	Guizhou Buffalo	China	10.1093/molbev/msaa279
61	SRR11836468	PRJNA633919	Guizhou Buffalo	China	10.1093/molbev/msaa279
62	SRR11836463	PRJNA633919	Guizhou Buffalo	China	10.1093/molbev/msaa279
63	SRR11842107	PRJNA633919	Haizi buffalo	China	10.1093/molbev/msaa279
64	SRR11842106	PRJNA633919	Haizi buffalo	China	10.1093/molbev/msaa279
65	SRR11842103	PRJNA633919	Haizi buffalo	China	10.1093/molbev/msaa279
66	SRR11842102	PRJNA633919	Haizi buffalo	China	10.1093/molbev/msaa279
67	SRR11842101	PRJNA633919	Haizi buffalo	China	10.1093/molbev/msaa279
68	SRR11842100	PRJNA633919	Haizi buffalo	China	10.1093/molbev/msaa279
69	SRR11842099	PRJNA633919	Haizi buffalo	China	10.1093/molbev/msaa279
70	SRR11842098	PRJNA633919	Haizi buffalo	China	10.1093/molbev/msaa279
71	SRR11842097	PRJNA633919	Haizi buffalo	China	10.1093/molbev/msaa279
72	SRR11842096	PRJNA633919	Haizi buffalo	China	10.1093/molbev/msaa279
73	CRR048684	PRJCA001294	Poyang Lake Buffalo	China	10.1093/nsr/nwaa024
74	CRR048685	PRJCA001294	Poyang Lake Buffalo	China	10.1093/nsr/nwaa024
75	CRR048686	PRJCA001294	Poyang Lake Buffalo	China	10.1093/nsr/nwaa024
76	CRR048687	PRJCA001294	Poyang Lake Buffalo	China	10.1093/nsr/nwaa024
77	CRR048688	PRJCA001294	Poyang Lake Buffalo	China	10.1093/nsr/nwaa024
78	CRR048780	PRJCA001294	Wenzhou Buffalo	China	10.1093/nsr/nwaa024
79	CRR048781	PRJCA001294	Wenzhou Buffalo	China	10.1093/nsr/nwaa024
80	CRR048782	PRJCA001294	Wenzhou Buffalo	China	10.1093/nsr/nwaa024
81	CRR048783	PRJCA001294	Wenzhou Buffalo	China	10.1093/nsr/nwaa024
82	CRR048784	PRJCA001294	Wenzhou Buffalo	China	10.1093/nsr/nwaa024
83	CRR048785	PRJCA001294	Wenzhou Buffalo	China	10.1093/nsr/nwaa024
84	CRR048661	PRJCA001294	Xinyang Buffalo	China	10.1093/nsr/nwaa024
85	CRR048662	PRJCA001294	Xinyang Buffalo	China	10.1093/nsr/nwaa024
86	CRR048663	PRJCA001294	Xinyang Buffalo	China	10.1093/nsr/nwaa024
87	CRR048664	PRJCA001294	Xinyang Buffalo	China	10.1093/nsr/nwaa024
88	CRR048665	PRJCA001294	Xinyang Buffalo	China	10.1093/nsr/nwaa024
89	SRR11836481	PRJNA633919	Yanjin Buffalo	China	10.1093/molbev/msaa279
90	SRR11836480	PRJNA633919	Yanjin Buffalo	China	10.1093/molbev/msaa279
91	SRR11836478	PRJNA633919	Yanjin Buffalo	China	10.1093/molbev/msaa279
92	SRR11836477	PRJNA633919	Yanjin Buffalo	China	10.1093/molbev/msaa279
93	SRR11836476	PRJNA633919	Yanjin Buffalo	China	10.1093/molbev/msaa279
94	SRR11836475	PRJNA633919	Yanjin Buffalo	China	10.1093/molbev/msaa279
95	SRR11836474	PRJNA633919	Yanjin Buffalo	China	10.1093/molbev/msaa279
96	SRR11836473	PRJNA633919	Yanjin Buffalo	China	10.1093/molbev/msaa279
97	SRR11836472	PRJNA633919	Yanjin Buffalo	China	10.1093/molbev/msaa279
98	SRR11836471	PRJNA633919	Yanjin Buffalo	China	10.1093/molbev/msaa279
99	CRR048730	PRJCA001294	Yibin Buffalo	China	10.1093/nsr/nwaa024
100	CRR048731	PRJCA001294	Yibin Buffalo	China	10.1093/nsr/nwaa024
101	CRR048732	PRJCA001294	Yibin Buffalo	China	10.1093/nsr/nwaa024
102	CRR048733	PRJCA001294	Yibin Buffalo	China	10.1093/nsr/nwaa024
103	CRR048734	PRJCA001294	Yibin Buffalo	China	10.1093/nsr/nwaa024
104	SRR11836470	PRJNA633919	Yibin Buffalo	China	10.1093/molbev/msaa279
105	SRR11836469	PRJNA633919	Yibin Buffalo	China	10.1093/molbev/msaa279
106	SRR11836467	PRJNA633919	Yibin Buffalo	China	10.1093/molbev/msaa279
107	SRR11836466	PRJNA633919	Yibin Buffalo	China	10.1093/molbev/msaa279
108	SRR11836465	PRJNA633919	Yibin Buffalo	China	10.1093/molbev/msaa279
109	CRR048689	PRJCA001294	Laos Buffalo	Laos	10.1093/nsr/nwaa024
110	SRR9208796	PRJNA547460	Laos Buffalo	Laos	10.1093/gigascience/giz166
111	SRR9208799	PRJNA547460	Laos Buffalo	Laos	10.1093/gigascience/giz166
112	SRR9208798	PRJNA547460	Laos Buffalo	Laos	10.1093/gigascience/giz166
113	SRR9208800	PRJNA547460	Laos Buffalo	Laos	10.1093/gigascience/giz166
114	CRR048770	PRJCA001294	Vietnam Buffalo	Vietnam	10.1093/nsr/nwaa024
115	CRR048773	PRJCA001294	Vietnam Buffalo	Vietnam	10.1093/nsr/nwaa024
116	CRR048774	PRJCA001294	Vietnam Buffalo	Vietnam	10.1093/nsr/nwaa024
117	SRR9208741	PRJNA547460	Vietnam Buffalo	Vietnam	10.1093/gigascience/giz166
118	SRR9208743	PRJNA547460	Vietnam Buffalo	Vietnam	10.1093/gigascience/giz166
119	CRR048624	PRJCA001294	Philippines Buffalo	Philippines	10.1093/nsr/nwaa024
120	CRR048625	PRJCA001294	Philippines Buffalo	Philippines	10.1093/nsr/nwaa024
121	CRR048626	PRJCA001294	Philippines Buffalo	Philippines	10.1093/nsr/nwaa024
122	CRR048627	PRJCA001294	Philippines Buffalo	Philippines	10.1093/nsr/nwaa024
123	CRR048628	PRJCA001294	Philippines Buffalo	Philippines	10.1093/nsr/nwaa024
124	CRR048691	PRJCA001294	Myanmar Buffalo	Myanmar	10.1093/nsr/nwaa024
125	CRR048692	PRJCA001294	Myanmar Buffalo	Myanmar	10.1093/nsr/nwaa024
126	CRR048693	PRJCA001294	Myanmar Buffalo	Myanmar	10.1093/nsr/nwaa024
127	CRR048694	PRJCA001294	Myanmar Buffalo	Myanmar	10.1093/nsr/nwaa024
128	CRR048695	PRJCA001294	Myanmar Buffalo	Myanmar	10.1093/nsr/nwaa024
129	CRR048722	PRJCA001294	Thailand Buffalo	Thailand	10.1093/nsr/nwaa024
130	CRR048723	PRJCA001294	Thailand Buffalo	Thailand	10.1093/nsr/nwaa024
131	CRR048724	PRJCA001294	Thailand Buffalo	Thailand	10.1093/nsr/nwaa024
132	CRR048725	PRJCA001294	Thailand Buffalo	Thailand	10.1093/nsr/nwaa024
133	CRR048726	PRJCA001294	Thailand Buffalo	Thailand	10.1093/nsr/nwaa024
134	CRR048735	PRJCA001294	Indonesian Gayo Buffalo	Indonesian	10.1093/nsr/nwaa024
135	CRR048736	PRJCA001294	Indonesian Gayo Buffalo	Indonesian	10.1093/nsr/nwaa024
136	CRR048737	PRJCA001294	Indonesian Gayo Buffalo	Indonesian	10.1093/nsr/nwaa024
137	CRR048738	PRJCA001294	Indonesian Gayo Buffalo	Indonesian	10.1093/nsr/nwaa024
138	CRR048739	PRJCA001294	Indonesian Gayo Buffalo	Indonesian	10.1093/nsr/nwaa024
139	CRR048775	PRJCA001294	Indonesian Sulawesi Buffalo	Indonesian	10.1093/nsr/nwaa024
140	CRR048776	PRJCA001294	Indonesian Sulawesi Buffalo	Indonesian	10.1093/nsr/nwaa024
141	CRR048777	PRJCA001294	Indonesian Sulawesi Buffalo	Indonesian	10.1093/nsr/nwaa024
142	CRR048778	PRJCA001294	Indonesian Sulawesi Buffalo	Indonesian	10.1093/nsr/nwaa024
143	CRR048779	PRJCA001294	Indonesian Sulawesi Buffalo	Indonesian	10.1093/nsr/nwaa024
																	F
																	F
																	F
																	F
