# Supplementary material for: Development of a 5K Liquid-Phase Genome-Wide Breeding Chip for Xinglong Buffalo
Source: Animals (Basel). 2025 Sep 15;15(18):2702. doi: 10.3390/ani15182702 (PMC12466515; doi:10.3390/ani15182702)
Supplement: Supplementary file 1 [file animals-15-02702-s001.zip › Supplementary Table S2.xlsx]

## Sheet: Supplementary Table S2
Supplementary Table S2. Information collected from the article.
Serial Number	Chrom	Sequence	Trait
1	14	GGGCAATAGGTACTATGAGGCCAACTATTGGCAGTTTCCTGACGGCATCCATTACAACGGCTGCTCCGAGGCCAATGTCACCAAGGAAAAGTTTGTCACC[G/A]GCTGCATTAATGCCACCCAGGCAGCGAATCAAGAGGAACTGTCCCGTGAGAAACAAGACAACAAGCTTTACCAGCGGGTCCTGTGGCAGCTGATCAGGGA	immune
2	14	ACTATTGGCAGTTTCCTGACGGCATCCATTACAACGGCTGCTCCGAGGCCAATGTCACCAAGGAAAAGTTTGTCACCGGCTGCATTAATGCCACCCAGGC[A/G]GCGAATCAAGAGGAACTGTCCCGTGAGAAACAAGACAACAAGCTTTACCAGCGGGTCCTGTGGCAGCTGATCAGGGAGCTCTGCTCCATCAAGCACTGTG	immune
3	14	CGTGAGAAACAAGACAACAAGCTTTACCAGCGGGTCCTGTGGCAGCTGATCAGGGAGCTCTGCTCCATCAAGCACTGTGACTTTTGGTTGGAAAGGGGAG[T/C]AGGACTTCGGGTCACTCTGGACCACCCATGATGCTCTGCCTGCTGGTTTTCATTTGGTTTATTGTGAAATAAGCTTGCAGGCAGGTTGGCAGCCACAGAG	immune
4	14	ACAAGACAACAAGCTTTACCAGCGGGTCCTGTGGCAGCTGATCAGGGAGCTCTGCTCCATCAAGCACTGTGACTTTTGGTTGGAAAGGGGAGTAGGACTT[C/A]GGGTCACTCTGGACCAGCCCATGATGCTCTGCCTGCTGGTTTTCATTTGGTTTATTGTGAAATAAGCTTGCAGGCAGGTTGGCAGCCACAGAGATCAATA	immune
5	4	TGTGTTATTTATAATTCCTATATCCTGTGACTATTTCACTTGACCCTTTTTTTTTTCTGAGTAACTAGGCAAGTCTATGGGATTTCAAGGTTTTATCTCA[A/G]GGGCCAACTAGGCAGCTAACCTAAGCAAGAATCTGTGGGTTGTGTGCTTATTTCACTTGATGATGTAATGCATGCTGATAAATGAAATGATGCCATCTAG	immune
6	3	GCACAGACAGAGGGTCATGCTTTCACAGAGCCACTTCTGGTCACAGAAAATGCCAGGATGATGGCGCGTGCCCGCCTGGCTGCGGCTCTGATCCCAGCCA[C/T]GGCCATCCTCTCCTGCCTGAGAACCGAGAGTTGGGACCCTTGCGTACAGGTACGTGGCTTCCCTGAGCTTGGCCTTGCTTCTGAAAAACTGCTCTTTGCT	immune
7	3	CTCATGAAGATGTGAAAGTTCTACATCAAATGCCCCTACTCAACCTCTCTTTAGATTTGTCCTTGAACCCTTTAGGCTTTATTGAACCAGGTACCTTTAA[A/C]GAAATTAAGCTCAATGGATTGACTCTGCGAAGTAATTTTAACAGTTTACATGTCATGAAAACCTGTATTCAAGGTCTGGCTGGTTTAAAAATCAACCGGC	immune
8	3	AAAGGAAGTTGAAAATATTCGACAGATCTTTCCTGGAGGGACTGTGCAACCTGACCATTGAACAATTTCGGATAGCGTACTTGGACGAATTCTCAGGGGA[T/C]GATACAGACTTATTTAATTGTTTGGCAAATGTTTCTGTGATTTCTCTGTTGAGTATATCTTTAGGAAGTCTACAAGCCCTTCTTAAAGATTTTAGATGGC	immune
9	3	CCTTCTGAGCAGGAACACCTACCTGGAGTGGGAGGACAGTGTCCTGGGGCGGCATGTCTTCTGGAGAAGACTCAGAAAAGCCTTGCTGGCTGGTAAACCC[A/C]CGAGTCCAGAAGGAACAGCAGATGCAGAAACCAACGCGCAAGAAGTGACAACCTCCACCTGAGGAGGAGAATCCCCTGATGTGCTCCTTGCCCAGCTGGA	immune
10	3	CTTCTGAGCAGGAACACCTACCTGGAGTGGGAGGACAGTGTCCTGGGGCGGCATGTCTTCTGGAGAAGACTCAGAAAAGCCTTGCTGGCTGGTAAACCCA[C/A]GAGTCCAGAAGGAACAGCAGATGCAGAAACCAACGCGCAAGAAGTGACAACCTCCACCTGAGGAGGAGAATCCCCTGATGTGCTCCTTGCCCAGCTGGAT	immune
11	3	TGTCTGTGCCGGCCAGGGCAGCCTCCGAGGCACTGTAGTGTCGTCTCTCCCCTGCTTGGTGCCCCAGGGCACTGCCCCTATTCAAAGCAGTGCTGGGTTA[T/A]GGGAGGAGAGGAAGTGAGAGTGGCAGCCTTAGCTTTCTGGACTTTTGTTTCTCTGATATTTATCTCCTCTGCCACTGGAGGGGAAGTTAGAAGAAGAAGA	immune
12	3	AGCAGAGAACAGTTTTTCAGAAGCAAGGCCAAGCTCAGGGAAGACACGTACCTGTACGCAAGGGTCCCAGCTCTCGGTTCTCAGGCAGGAGAGGATGGCC[G/T]TGGCTGGGATCAGAGCCGCAGCCAGGCGGGCACGCGCCATCATCCTGGCATTTTCTGTGACCAGAAGTGGCTCTGTGAAAGCATGACCCTCTGTCTGTGC	immune
13	3	AGGGCCCAGCACAGGGAAACTGAGCAGAGAACAGTTTTTCAGAAGCAAGGCCAAGCTCAGGGAAGACACGTACCTGTACGCAAGGGTCCCAGCTCTCGGT[T/A]CTCAGGCAGGAGAGGATGGCCGTGGCTGGGATCAGAGCCGCAGCCAGGCGGGCACGCGCCATCATCCTGGCATTTTCTGTGACCAGAAGTGGCTCTGTGA	immune
14	3	TTTAAAGGTACCTGGTTCAATAAAGCCTAAAGGGTTCAAGGACAAATCTAAAGAGAGGTTGAGTAGGGGCATTTGATGTAGAACTTTCACATCTTCATAA[C/A]AAATATTTTGGATTTTGTTGTTAGAAAGATCCAAGTGCTCCAGGTTGGGCAGGTTAGAAAAATATTCAGGTAACTTGAAGGAATGGATAAAATTGTGAGC	immune
15	3	TTCTTTAAAGGTACCTGGTTCAATAAAGCCTAAAGGGTTCAAGGACAAATCTAAAGAGAGGTTGAGTAGGGGCATTTGATGTAGAACTTTCACATCTTCA[T/G]AACAAATATTTTGGATTTTGTTGTTAGAAAGATCCAAGTGCTCCAGGTTGGGCAGGTTAGAAAAATATTCAGGTAACTTGAAGGAATGGATAAAATTGTG	immune
16	3	TTTCTTTAAAGGTACCTGGTTCAATAAAGCCTAAAGGGTTCAAGGACAAATCTAAAGAGAGGTTGAGTAGGGGCATTTGATGTAGAACTTTCACATCTTC[A/G]TAACAAATATTTTGGATTTTGTTGTTAGAAAGATCCAAGTGCTCCAGGTTGGGCAGGTTAGAAAAATATTCAGGTAACTTGAAGGAATGGATAAAATTGT	immune
17	3	ATTTCTTTAAAGGTACCTGGTTCAATAAAGCCTAAAGGGTTCAAGGACAAATCTAAAGAGAGGTTGAGTAGGGGCATTTGATGTAGAACTTTCACATCTT[C/A]ATAACAAATATTTTGGATTTTGTTGTTAGAAAGATCCAAGTGCTCCAGGTTGGGCAGGTTAGAAAAATATTCAGGTAACTTGAAGGAATGGATAAAATTG	immune
18	3	TAATTTCTTTAAAGGTACCTGGTTCAATAAAGCCTAAAGGGTTCAAGGACAAATCTAAAGAGAGGTTGAGTAGGGGCATTTGATGTAGAACTTTCACATC[T/G]TCATAACAAATATTTTGGATTTTGTTGTTAGAAAGATCCAAGTGCTCCAGGTTGGGCAGGTTAGAAAAATATTCAGGTAACTTGAAGGAATGGATAAAAT	immune
19	3	ACCTTGAATACAGGTTTTCATGACATGTAAACTGTTAAAATTACTTCGCAGAGTCAATCCATTGAGCTTAATTTCTTTAAAGGTACCTGGTTCAATAAAG[C/G]CTAAAGGGTTCAAGGACAAATCTAAAGAGAGGTTGAGTAGGGGCATTTGATGTAGAACTTTCACATCTTCATAACAAATATTTTGGATTTTGTTGTTAGA	immune
20	3	TTTTAAACCAGCCAGACCTTGAATACAGGTTTTCATGACATGTAAACTGTTAAAATTACTTCGCAGAGTCAATCCATTGAGCTTAATTTCTTTAAAGGTA[C/A]CTGGTTCAATAAAGCCTAAAGGGTTCAAGGACAAATCTAAAGAGAGGTTGAGTAGGGGCATTTGATGTAGAACTTTCACATCTTCATAACAAATATTTTG	immune
21	3	GCCGGTTGATTTTTAAACCAGCCAGACCTTGAATACAGGTTTTCATGACATGTAAACTGTTAAAATTACTTCGCAGAGTCAATCCATTGAGCTTAATTTC[T/C]TTAAAGGTACCTGGTTCAATAAAGCCTAAAGGGTTCAAGGACAAATCTAAAGAGAGGTTGAGTAGGGGCATTTGATGTAGAACTTTCACATCTTCATAAC	immune
22	3	AAATAAGTCTCTATCATCCCCTGAGAATTCGTCCAAGTACGCTATCCGAAATTGTTCAATGGTCAGGTTGCACAGTCCCTCCAGGAAAGATCTGTCTAAT[C/T]TTTTCAACTTCCTTTCATTTTTAAATTCTCCCAAAACCAGCCGGTTGATTTTTAAACCAGCCAGACCTTGAATACAGGTTTTCATGACATGTAAACTGTT	immune
23	3	AATTAAATAAGTCTCTATCATCCCCTGAGAATTCGTCCAAGTACGCTATCCGAAATTGTTCAATGGTCAGGTTGCACAGTCCCTCCAGGAAAGATCTGTC[T/C]AATCTTTTCAACTTCCTTTCATTTTTAAATTCTCCCAAAACCAGCCGGTTGATTTTTAAACCAGCCAGACCTTGAATACAGGTTTTCATGACATGTAAAC	immune
24	2	GTCATTGGCTGACGAGGGAAAAGGCGGGGGCTTGATGAAAATTATAAACACAGAGCCGCCTGAGGAGAACAGCAGCCTGGAGAGAGCTGATAAAACTTGC[G/C]GCTTAGTCCGTGAGAACAGCTTCCGCAGACCCGCTATCTCCAAGGACCACCCCGAGCGGCACCAGAGCGTTCAGTTTTCGGGTTCCGAAAAGCCCGAGCT	immune
25	2	ACTTCGACAACAGGCTGGTGAACCACTTCGTGGAGGAGTTCAAGAGGAAGCACAAGAAGGACATCAGCCAGAACAAGCGGGCCGTGAGGCGGCTGCGCAC[T/G]GCGTGCGAGCGGGCCAAGAGGACCTTGTCGTCCAGCACCCAGGCCAGCCTGGAGATCGACTCCCTGTTCGAGGGCATCGACTTCTACACGTCCATCACCA	immune
26	2	GGAGGCGGAAAAGTACAAGGCAGAGGACGAGGTCCAGCGCGAGAGGGTGTCTGCCAAGAACGCGCTGGAGTCTTACGCCTTCAACATGAAGAGCGCAGTG[G/A]AAGATGAGGGGCTGAAGGGCAAGATCAGCGAGGCGGACAAGAAGAAGGTGCTGGACAAGTGCCAGGAGGTGATTTCCTGGCTGGATGCCAACACCTTGGC	immune
27	2	AGGCGGAAAAGTACAAGGCAGAGGACGAGGTCCAGCGCGAGAGGGTGTCTGCCAAGAACGCGCTGGAGTCTTACGCCTTCAACATGAAGAGCGCAGTGGA[A/G]GATGAGGGGCTGAAGGGCAAGATCAGCGAGGCGGACAAGAAGAAGGTGCTGGACAAGTGCCAGGAGGTGATTTCCTGGCTGGATGCCAACACCTTGGCGG	immune
28	2	AGAGGGTGTCTGCCAAGAACGCGCTGGAGTCTTACGCCTTCAACATGAAGAGCGCAGTGGAAGATGAGGGGCTGAAGGGCAAGATCAGCGAGGCGGACAA[G/A]AAGAAGGTGCTGGACAAGTGCCAGGAGGTGATTTCCTGGCTGGATGCCAACACCTTGGCGGAGAAGGACGAGTTTGAGCACAAGAGGAAGGAGCTGGAGC	immune
29	2	CAGGAGGTGATTTCCTGGCTGGATGCCAACACCTTGGCGGAGAAGGACGAGTTTGAGCACAAGAGGAAGGAGCTGGAGCAGGTGTGTAACCCCATCATCA[G/A]CAGACTGTACCAGGGGGCGGGCGGCCCCGGGGCTGGCGGCTTCGGGGCTCAGGCCCCTAAAGGGGGCTCTGGGTCTGGCCCCACCATTGAGGAGGTGGAT	immune
30	2	TTGAGCACAAGAGGAAGGAGCTGGAGCAGGTGTGTAACCCCATCATCAGCAGACTGTACCAGGGGGCGGGCGGCCCCGGGGCTGGCGGCTTCGGGGCTCA[G/C]GCCCCTAAAGGGGGCTCTGGGTCTGGCCCCACCATTGAGGAGGTGGATTAGGAATCCTTCCCTGGATTGCTCATGTTTGTTATGGAGACTGTTGGGATCC	immune
31	4	TGGGACGGTCGTCCTGTTGGGGTGGCATGTGGTTTCTCCCTCCTCCGTGTTTGGACTGGTGAATCACGACTGCGCCGGCAGGCAGGGCTGTCTGGACCTT[C/G]CAGAGCTCCTCGGCCGGCTTTGGTTGGTTGAGTTCTTGCAGGCGTCTCCACTGCTCTAAGCTCATCCCTTCGACCTCTGTGTCTCCCGGGGACTCCTCCG	immune
32	14	GGATCCTGGTTCTCTTTGTGGTCATGTGGAGTGACGTGGGCCTCTGCAAGAAGCGACCAAAACCTGGAGGAGGATGGAACACTGGGGGGAGCCGATACCC[G/A]GGACAGGGCAGTCCTGGAGGCAACCGTTATCCATCTCAGGGAGGGGGTGGCTGGGGTCAGCCCCATGGAGGTGGCTGGGGCCAGCCTCATGGAGGTGGCT	immune
33	14	GCAGTCCTGGAGGCAACCGTTATCCATCTCAGGGAGGGGGTGGCTGGGGTCAGCCCCATGGAGGTGGCTGGGGCCAGCCTCATGGAGGTGGCTGGGGCCA[A/G]CCTCATGGAGGTGGCTGGGGTCAGCCGCATGGTGGTGGCTGGGGACAGCCACATGGTGGTGGAGGCTGGGGTCAAGGTGGTACCCACGGTCAATGGAACA	immune
34	14	GGGGACAGCCACATGGTGGTGGAGGCTGGGGTCAAGGTGGTACCCACGGTCAATGGAACAAGCCCAGTAAGCCAAAAACCAACATGAAGCATATGGCAGG[A/G]GCTGCTGCAGCTGGAGCAGTGGTAGGGGGCCTTGGTGGCTACATGCTGGGAAGTGCCATGAGCAGGCCTCTTATACATTTTGGTAATGACTATGAGGACC	immune
35	14	TGGCTGGGGCCAACCTCATGGAGGTGGCTGGGGTCAGCCGCATGGTGGTGGCTGGGGACAGCCACATGGTGGTGGAGGCTGGGGTCAAGGTGGTACCCAC[G/A]GTCAATGGAACAAGCCCAGTAAGCCAAAAACCAACATGAAGCATATGGCAGGAGCTGCTGCAGCTGGAGCAGTGGTAGGGGGCCTTGGTGGCTACATGCT	immune
36	X	TCTGACTAAAATCAACCTGAACCATAATGCCAAGTCCCAGAGTGGAAATCCTGCTGTAAAGAAAGCTATGACTATTACAGACGGGGCATTTCTCAACCTC[A/G]AACACCTAAGGGAGTTGCTGCTGGAAGACAACCAGTTACAACAAATACCAGCTGGTTTGCCAGAATCTTTAAAAAAACTTAGTCTAATTCAAAACAACAT	immune
37	X	ACAGTATTTTCTTTATTGGGGTAAACCAGTTTCAAGATTTTGGCAACATTTCCTGTTTAAATCTGTCTTCAAATGGCAATGGCCAGGTGTTAAATGGAAC[G/A]GAATTTTCACGCTTGTCTGGTATCAAGTATTTGGATTTGACAAACAATAGACTAGACTTTGATGACGATGCTGCTTTCAGTGAATTGCCATTATTAGAAG	immune
38	X	GGACTGGGTGATCAATGAATTGCGCTTCCACCTGGAAGAGAGTGAGGACAAGAACGTGCTCCTGTGTTTAGAGGAAAGGGATTGGGACCCGGGTCTAGCC[G/A]TCATTGACAACCTCATGCAGAGCATCAACCAAAGCAAGAAAACAATATTTGTTTTAACCAAAAAATATGCCAAAAACTGGAATTTTAAAACGGCATTCTA	immune
39	2	GAAAAGCCCGAGCTTCACGTCGTTGATCCTCTCGGCCGTTTTCAGGTTTGAAGCTCATCTCGGAGCCGAATAAGGCAGGGCACCGGCATGGCGAAAAACA[T/C]GGCTATCGGCATCGACCTGGGCACCACCTACTCCTGCGTAGGGGTGTTCCAGCACGGCAAGGTGGAGATCATCGCCAACGACCAGGGCAACCGCACCACC	immune
40	2	GGCTGAACGTGCTGAGGATCATCAACGAGCCCACGGCCGCCGCCATCGCCTACGGCCTGGACAGGACGGGCAAGGGGGAGCGCAACGTGCTCATCTTTGA[T/C]CTGGGCGGGGGCACGTTCGACGTGTCCATCCTGACGATCGACGACGGCATCTTCGAGGTGAAGGCCACGGCCGGGGACACGCACCTGGGCGGGGAGGACT	immune
41	2	GCAAGGGGGAGCGCAACGTGCTCATCTTTGATCTGGGCGGGGGCACGTTCGACGTGTCCATCCTGACGATCGACGACGGCATCTTCGAGGTGAAGGCCAC[G/A]GCCGGGGACACGCACCTGGGCGGGGAGGACTTCGACAACAGGCTGGTGAACCACTTCGTGGAGGAGTTCAAGAGGAAGCACAAGAAGGACATCAGCCAGA	immune
42	2	GCACCCAGGCCAGCCTGGAGATCGACTCCCTGTTCGAGGGCATCGACTTCTACACGTCCATCACCAGGGCGCGGTTCGAGGAGCTGTGCTCCGACCTGTT[C/T]CGGAGCACCCTGGAGCCCGTGGAGAAGGCTCTACGCGACGCCAAGCTGGACAAGGCGCAGATCCACGACCTGGTCCTGGTGGGGGGCTCCACCCGCATCC	immune
43	2	GCATCGACTTCTACACGTCCATCACCAGGGCGCGGTTCGAGGAGCTGTGCTCCGACCTGTTCCGGAGCACCCTGGAGCCCGTGGAGAAGGCTCTACGCGA[C/T]GCCAAGCTGGACAAGGCGCAGATCCACGACCTGGTCCTGGTGGGGGGCTCCACCCGCATCCCCAAGGTGCAGAAGCTGCTGCAGGACTTCTTCAACGGGC	immune
44	2	AGGCGGTGGCGTACGGGGCGGCGGTGCAGGCGGCCATCCTGATGGGGGACAAGTCGGAGAACGTGCAGGACCTGCTGCTGCTGGACGTGGCTCCCCTGTC[G/T]CTGGGACTGGAGACGGCCGGAGGCGTGATGACCGCCCTGATCAAGCGCAACTCCACCATCCCCACGAAGCAGACGCAGATCTTCACCACCTACTCGGACA	immune
45	2	TGTCGCTGGGACTGGAGACGGCCGGAGGCGTGATGACCGCCCTGATCAAGCGCAACTCCACCATCCCCACGAAGCAGACGCAGATCTTCACCACCTACTC[G/A]GACAACCAGCCGGGCGTGCTGATCCAGGTGTACGAGGGCGAGAGGGCCATGACGCGGGACAACAACCTGCTGGGGCGCTTCGAGCTGAGCGGCATCCCGC	immune
46	2	AGGCGGAAAAGTACAAGGCAGAGGACGAGGTCCAGCGCGAGAGGGTGTCTGCCAAGAACGCGCTGGAGTCTTACGCCTTCAACATGAAGAGCGCCGTGGA[A/G]GATGAGGGGCTGAAGGGCAAGATCAGCGAGGCGGACAAGAAGAAGGTGCTGGACAAGTGCCAGGAGGTGATTTCCTGGCTGGATGCCAACACCTTGGCGG	immune
47	2	TCCAGCGCGAGAGGGTGTCTGCCAAGAACGCGCTGGAGTCTTACGCCTTCAACATGAAGAGCGCCGTGGAAGATGAGGGGCTGAAGGGCAAGATCAGCGA[G/A]GCGGACAAGAAGAAGGTGCTGGACAAGTGCCAGGAGGTGATTTCCTGGCTGGATGCCAACACCTTGGCGGAGAAGGACGAGTTTGAGCACAAGAGGAAGG	immune
48	8	GTCAAGATTGTATGCACCGCCTGGGACTTGTGGTGAGAAGAAAGTTAGGGGAAGACTGGATCTTTCTGGTGCTTCTGGGGCTCCTAATGGCTCTGGTTAG[C/T]TGGTGCATGGATTATGTCAGTGCCAAAACGCTTCAGGCCTACAAGTGGTCCTACTACCAGATGCAGCCCAGCCTGCCTCTGCAGTTCCTGGTCTGGGTCG	immune
49	8	GGATAACATGTCTCCTGAAGAGATTGAGGCCTGGGAGCAGGAGCAGCTGGGCCAGCCTGTCTGTTTTGACTCTTGCTGTATTGACCAGTCCCCCTTCCAG[C/T]TGGTGGAGCAGACGACTCTGCACAAGACCCACACCCTCTTCTCCCTCCTGGGCCTCCATCTTGCTTACGTGACCAGCATGGGGAAGCTGAGGGGCGTGCT	immune
50	8	ACTCTTGCTGTATTGACCAGTCCCCCTTCCAGCTGGTGGAGCAGACGACTCTGCACAAGACCCACACCCTCTTCTCCCTCCTGGGCCTCCATCTTGCTTA[C/T]GTGACCAGCATGGGGAAGCTGAGGGGCGTGCTGGCCCTGGAGGAGCTGCAGAAGGCCATTGAGGGGCACACAAAGTCTGGGGTGCAGCTCCGCCCCCCTC	immune
51	8	CCTTCCCAGAGCGCCCCCTCTCTGGGGCTCTGGCCAAGGCAGAGAGCGAGCTGGAGGAGCTGGAGCTGGTGGAGGGGCCAGGGCCCGAGGAGGAGCTGGC[C/T]GACATCCTGCAGGGCCCCAGTCTGCGCTCCACGGACGAGGAGGATGGGGACGAACTGATTCTTTGACCCGCACTTCCTCACGAAGACTGTTCAGGGACCC	immune
52	8	AGGCAGAGAGCGAGCTGGAGGAGCTGGAGCTGGTGGAGGGGCCAGGGCCCGAGGAGGAGCTGGCCGACATCCTGCAGGGCCCCAGTCTGCGCTCCACGGA[C/T]GAGGAGGATGGGGACGAACTGATTCTTTGACCCGCACTTCCTCACGAAGACTGTTCAGGGACCCAGGAGAGTGCACACAGGGTGCACGTGTGGGAAAGTG	immune
53	6	CTAGTCTTTATATATTTTTAACATCTATCACTTAGTAAATATTGAGCGGATACTTTTTATAAAACAATATGGTAGAGAATGTGGGGAATAAAAAGATATG[T/C]GTAATATACAGTTATTGTCCTTAAGAAATTTGAAGTTTAGCAGTAGAGATATAGCATGTGTAAAGAAAGTCTATTTTTGTCTGGATTTATTATAACAAGA	immune
54	6	CTATAGTTAAACTACATCAAGTAAAATCATGTTTTAGTTTTTAAATGTAATTAGTATAAAACAGTACTTTGTTATGTTACTTTTATTTGATTTCCAAGCC[T/C]GAAAACTTTTCATCACTATTTTCAATCTGCATTTCCTCATATAAACTTACTGTTCGTGTATTTTCCATAATAGCTAACCCACTGAATCATGTTCCAGACT	immune
55	6	ATAGTTAAACTACATCAAGTAAAATCATGTTTTAGTTTTTAAATGTAATTAGTATAAAACAGTACTTTGTTATGTTACTTTTATTTGATTTCCAAGCCTG[A/G]AAACTTTTCATCACTATTTTCAATCTGCATTTCCTCATATAAACTTACTGTTCGTGTATTTTCCATAATAGCTAACCCACTGAATCATGTTCCAGACTCT	immune
56	10	CAGTTTTTAAATGTAAACTGCTTTGCCCTGAAGGTTACCATGAAATCTTTCTTTTTTAGGTTGATTTCAGATATGGTTAATTTTTTTTTTAAGTTTTTGT[A/G]AACTAGACATTAGCTGTATGTGTATTTAAATAAAAACTTGCCAATTGCTTAATACTGGCTTATAAGAAAAATTTGGTATCTCACTTTTCATTGTAGAGGC	immune
57	18	GACGGCGGACCCCTGCTCCCGGGCCGCTCATCCGTGTGTGGGCACCCCAGGCCCCTTCACCATGCAGGGCCTGTTGGGCTGCGAGTTGGGCCCTGACAAT[G/A]TCTCGGTGCCGGTGGCCAAGTTTGCCCTGAACGGCGAGGAGTTCATGATGTTTGACCCCAAGCTGGGCATCTGGGATGGTGACTGGCCTGAGTCCCGGAC	immune
58	18	ACAAGGAGAAGACCTTCCTCCTCTACTCCTGCCCACACCGGCTGCTGGGGCATCTGGAGAGGGGCCGGGGCAACCTGGAGTGGAAAGGTGAGCAACCCCT[G/T]ATCACTGCAGGCCCCCTCCATTCCCAGGGCCTCATCCTCTTCCCCAGCCTCTCCCCGTCGGCGCCCCTGACTCCAGTCCACCCTGCTCGCCCACAATCAC	immune
59	4	AGGTGGTGGCAAATGTTGGTAAACAAAATAAGATGAAACAATTGTCCTCAACTCTCTTCATTCTAAGGTAAGGATCATGTTCCTGTTTTCATCACTTCCT[G/A]TCCTTCTGTGTGTGGTGACAGTATCCTTCTCAAATACAAAAGCCGTTGAGGATGCTCAGAAGACCTGCCCAGTGGTGGCCTGTGCCATCCCAGTCACTAA	immune
60	9	TACGCACAAAGAAGGACAATATCCCCGAGGGGCGACAGGCCACCAGGACCATGCAGGCCCTACCCTACAACACCCAGGGGAACTCCAATAACTACCTGCA[C/T]CTCTCTGTGCCCCGCGTGGAGCTCAAGCCTGGGGAGACTCTCAACGTCAACTTCCACCTGCGCACGGACCCCGGCGAGCAAGCCAAGATCCGCTACTACA	immune
61	9	CCTGGGCTGTGTCCTGAGTGCCTGCTGCTTCGAGGCCCGCAGCTGAGGGCGCGGGGGACGTGTGGGGGAAATCTGTGTTCCCATAGCGGGTCAGTACAGC[A/T]GCGATCTGCGCAAGTGCTGCGAAGACGGCATGCGGGACAACCCCATGAAGTTCCCGTGCCAGCGCCGGGCCCAGTTCATCCTGCAGGGCGACGCGTGCGT	immune
62	9	TTCTCCTCTAGGGTGGCTTCAGGGACACCAGGGAGAAAGATGTGTCCCTTACAGCCTTTGTTCTCATCGCGCTGCACGAGGCTAAAGACATTTGCGAGGC[C/A]CAGGTCAACGTAAGTGTCCGCGCCCTCCCCTCCCCCACCAACAACACACCCACCTGAGGTGAGATGTTGCTTTCAGGCCATTTCCAGTGCTCCCAATGCG	immune
63	9	GAAAAGAACCGCTGGGAGGAACCCAACAAGAAGCTCTACAATGTGGAGGCCACGTCCTACGCCCTCTTGGCTCTGCTGGCACGCAAAGACTACGACACTA[T/C]GCCTCCTGTCGTGCGCTGGCTCAACGAGCAGAGATACTATGGAGGTGGTTATGGCTCCACGCAGGCAAGTAGTCCACACATACCCCACCCTGGTAACTGC	immune
64	9	GTGTTCCAAGCCTTGGCCCAATACCAGAAGGATGTTCCTGATCACAAGGAGCTGAACCTGGATGTGTCCATCCAACTGCCCAGCCGCAACTCTTTGGTCA[G/A]GCATCGTATCCTCTGGGAATCTGCCAGCCTCCTGCGCTCAGAAGAGGTAAAGTCACCTGGCCACACCCTTATCACTTTCATCCTCCATGCCAGCCAGACT	immune
65	9	TCCGGAGGCTGCCTCCTCCCACCCTCCGCACCCCGTCCTGACCCGTCTGTCTTCCCGCAGGATCAGCTACATCATCGGGAAGGACACCTGGGTGGAGCTG[T/A]GGCCCGAGGCTGAAGAATGTCAAGATGAGGAGAACCGGAAACAGTGCGAGGACCTGGCCAACTTCACGGAGAACATGGTCGTCTTTGGCTGCCCCAACTG	immune
66	1	GATCAATCTCCAGAATCCCGTAGAATCTGCAACATGCCAGTCCCGAGCTTGCCCAACATGGATGCCATTTTCAGTGAAGCCCTTCTGCAGGTGCGGAAGC[G/A]GTACCCTGGGTGGCTGTCTCCGGAGGCCTGTGTCCGAGCAGTCCAGGCTGCTGTCCAATATCCATATGACATGGGCAGCAAGAAGGAAAAGGAGCTTGGC	immune
67	1	GGAAGAGTTTGGTTTCAAAATGGGACCTTTTAGAGTGTCTGATCTTGCTGGGTTGGATATAGGTTGGAAATCCCGCAAAGGGCAAGGTCTTACTGGACCT[A/G]CATTGCCTCCAGGAAGTTCTGCCCGGAAGCGAGGCGGCCGGAGATATTGCCCAATTCCTGATATGCTGTGTGAGTCAGGACGGTTTGGTCAGAAGACAGG	immune
68	1	GAGAAATATGTCATCTATTATTATTTGATAAATGCATAAATTCATGTTGAGTCTTTCATCCTCACACACGTGGCAGTGATAGGAAATCTTATGGACCCTT[T/C]ATTCAACAGATCCTCATTGTTCATCCCTAAGCATCTTGCACAACACTTAACAGGCCTAAAACCTGGAGGGGCAAGGAAGCCTGTGATTAAGGCTTCAGTT	immune
69	1	GGTAGGGTCCGCAGTAGGGGTCTCTATGTGTGAGCTTGGAAAGCTGCCCAGGGGGAGGCCAGGGGCAAAGTTTCAATGGCAGAAGGGTGTTGAAATTTAG[G/A]CAAAACACAGTTGGGAGTTAGTGAGGAAACCACATACTTCAGACCAGAATGGGGAGTCAAAGGAGCTTAGAAAGTCACACTCAATATTAGCATTTCTGTC	immune
70	1	AGTATGAAATGGTTGAATCCTGACAAGTCTAAAATTATTGAAAAACAAATTTTGTGTAATTTTGCTATAAGAATTCTTCTCTTTTTACTTTTTGCCTTGT[T/A]TGGTTAAAAGTTGAGGGACTAGTCAACACAATAACTTGTACACAAATGTTTAGAGCAGAACTATTCATAACAGCCCCAAATTGGAAACAATCCAAGTGTC	immune
71	1	GGAACAGGGTGTGGCTGCTGATGGGTACAGAATTTCTTTCTGGGCTAATGAAAATGTTTTGAAATTATTGTTTTGATGGTTGCATAACTCTGTAAATCTA[C/T]TTAAAACCATTGAGTTGTATACCCTAAATGTGTGAACTGTATGGCATGTGAATTATATCTTAATCAAGTTAATAAACAAGTAAGCAACTTGTTTACTTAC	immune
72	1	AATCAACCATGCTCAACTGTGACGCCTGAATAACTGTCCACTTTACCTTCGAGGAACCGATCACTCTGTCTCTGATGGATTTTAATGTGGTTTTCATATC[G/A]AAAGAGTATGTTGTGATCAAGTGGCTTCCCCCCCACCCCCGCCCCAGAATATAAACTCTCAGGCAAGGCATGTCTTTAAAAATATTAAGGAGGTAGATAC	immune
73	3	TGGGGGAAGCCCGCACAGCAGGGGAGACCCTGCAGCCAAAAATTTAATAAACAAAAATAATTCAAAAAAAAAAGAGGGAACGATACCTCAGCCGGTAGCC[G/A]ATTCCCCATTTGCTTTTGAGAAAAATTGAAGAACCAACACATTTTAACATTCCTTGTGATATGACAGCCTTCCTATCTGCAAAGAGAGATTGGCGTTTCA	immune
74	3	TGTCGGCTTCATCCATGAAGTGAGTGCTAAGCACTGTCACCCGGTCCGCTTTTCTGTGTTTCAGAAGATTCCAGACAATGTGACGAGAACACGGGTCCAT[T/C]CCAGCTGTTGGCTCGTCCAACAGCAGCACCTGCGTGCAAAGGGGTGGGGGAGGGCAGGAAGCCTCAGGAAAATGAAAGTATATAAAATCTATGTGGACCC	immune
75	3	GTCTATGTATATATTTCTGCAACTTGCTTTTTTATTCAAATTAATTTAAAACTATCTCATCGGCAACACTATTATCTGCTCACCTTTGGGTTCCCGAGAA[C/T]AGCGATTCCTAAAGACAGTTTTCTTTTTTGGCCACCACTTAACTTTTTAGCCTGATTATCCTTGATAGCCTGCATGTCTAAATCCAGTAAGACTCTCTGC	immune
76	3	GGTCTGTCCTGCTGGAGAAGATAGCGCCTCCATCTCCCCGCCCCCTTTGACCAGCCCCTCTCTCCCCAACAGGTAGTGCAGGGCCTTCTGTAACCATGTC[G/A]GCCAAGGCGATTTCTGAGCAGACAGGCAAAGAGCTCCTCTACAAGTACATCTGCACCACCTCGGCCATCCAGAACCGCTTCAAGTATGCCCGGGTCACCC	immune
77	3	GAGCAAGGCGTGCCATCCGCCTGAGCTGTGTCTCCTTCAATCTCCATAGGTTGGCAAGGCCACAGGCTTCCTCAAGAACTTCCTGATCGAACCCTTCGTC[T/C]CCCACACTCAGGTATGTGTGAGGTGGCTCCCAGCTGGGTCTTTGCCCTCTGGGAGCATTGTGCCTGTTGATCCTAAAATGATGAAAGGAGAACTCAAGCT	immune
78	3	GATGCCTAAGTCTCCCTTTCTAACCCTTTTTTGACTTCTCTCTTGCTCCAAATGCAGGCAAGATCCTCATCATCGGAGGCAGCATCGCAAACTTCACCAA[T/C]GTGGCTGCCACATTCAAGGTAACCAGCTGCAGGGGAACGTGGTTGGTTGGGGGGAAGCAGGGAAGGGAAGTTTCTGTAAGAAGATTTGGGACAGAAGCAG	immune
79	3	GTAAGTGCTTGCTTTCTTGCTGCCTTCTTTCTAAGCACTTGAGTGTTGTCCCTTGGTCCTTCCAGGGCATCGTGAGAGCAATTCGAGATTACCAGGGTCC[T/C]CTGAAGGAGCACGAGGTCACGATCTTTGTCCGAAGAGGTGGCCCCAACTATCAGGAGGGCTTACGGGTCATGGGAGAAGTCGGTAAGATGGGGGGATGTT	immune
80	3	GGCACTTCTTAGGAGACTCAAGTGATGAATGCTTTTCCTTCCTCACAGGGAAGACCACTGGGATCCCCATTCATGTCTTCGGCACCGAGACTCACATGAC[G/A]GCCATCGTGGGCATGGCCCTGGGCCATCGGCCCATCCCCAATCAGCCGCCCACAGCGGCCCACACCGCAAACTTCCTCCTCAACGCCAGCGGGAGTACTT	immune
81	3	TTCTCTGGGGCCTTAAGGACCATTGGCTTTTTTCCCAGCTATTCTCTGTGACCCTTACTTTCTCCCCCTTGTACCCCCAGACTCCAGCCCCCAGCAGGAC[G/A]GCATCTTTTTCTGAGTCCAGAACTGATGAGGTGGCCCCTGCCAAGAAGGCCAAGCCTGCCATGCCCCAAGGTAACTCCCAACGTGGTTTTAGAACCCTCT	immune
82	3	CCATCGTGTGGGGCATGCAGACCCGGGCTGTGCAGGGCATGCTGGACTTTGACTACGTCTGCTCCCGCGACGAGCCCTCGGTGGCTGCCATGGTCTACCC[A/G]TTCACGTGAGTCACTCCACAGGGAGGCTGGATGCAACCACCAAGTGGAGGTCCTCATCGCATTTCCTCTGACAGCAACACAGCTGGGGGGCCTTGGCTTA	immune
83	3	ACAAACAGAAGTTTTACTGGGGTCACAAGGAGATCCTGATCCCCGTCTTCAAGAACATGGCTGATGCCATGAAGAAGCACCCAGAGGTAGACGTGCTAAT[C/T]AACTTTGCCTCCCTGCGCTCAGCCTACGACAGCACCATGGAGACCATGAATTACGCTCAGGTAGCTCACTGCGCCCTGGGGGTGGGAGGCTGGGCGAGTC	immune
84	3	AACGATAACTGTCCCCTGTGCTCTAGATCCGGACCATCGCCATCATAGCCGAAGGCATCCCTGAGGCGCTCACGAGGAAGCTGATCAAGAAGGCAGAGCA[G/A]AAGGGAGTGACCATCATTGGACCTGCCACCGTGAGTGTCCCTTCTGCTTCCAGGCTCTCAGAAAGCTCATCGTTGACTCTTCTGTCTCCTGTCTAGTTTG	immune
85	3	CTCCCTGACTGAAGTTTCCACCCCGGCAGGTTGGTGGCATCAAGCCCGGGTGCTTTAAGATCGGGAACACCGGCGGGATGCTGGACAACATCCTGGCCTC[C/T]AAGCTGTACCGCCCAGGCAGTGTGGCCTATGTCTCGCGTTCGGGCGGCATGTCCAACGAGCTCAACAATATCATCTCTCGAACCACGGATGGCGTCTACG	immune
86	3	AAAAACTCCACAGTGTTCTCAGTACATGTATGTTTCCCACACCTGTACTCACACCTCACCTCACTGCACCTCCTGCTCTCACCAGGTACCCCGGCTCAAC[A/G]TTTATGGATCACGTGTTACGTTATCAGGACACTCCAGGAGTCAAAATGATTGTGGTTCTTGGAGAGGTAAGTTTGTTTTGTTTTTATTTTTTTTCTTTTT	immune
87	3	CCTGGCAGATAGGGGGCACGGAGGAGTATAAGATCTGCCGGGGCGTCACGGAGGGCCGCATCACCAAGCCCGTGGTCTGCTGGTGCATCGGGACCTGTGC[G/A]GCCATGTTCTCCTCCGAGGTAGGGCCGGGACTGGCCCCTGCTGGGCGGGGGCCCTGGGGGAGGGCGTCCCTGGAAAACCACGTGGGCCTCTTAGCAAGCG	immune
88	3	CCTCCGTTTCCCTGCCTCCCAGGTCCGTGTATGAGGATCTTGTAGCCAGAGGAGTCATTGTACCTGCTCAGGAGGTTCCGCCCCCGACGGTACCCATGGA[C/T]TACTCTTGGGCCCGGGTAGGTGCCCCGCGTGTCCCTAACCATGTGTGTGGCTGAGGTATGCTGGAGCTTGTGAGGTGGCCCCTTCTGACCAGCCAGAGAA	immune
89	3	TTCCTGGGCAGAAATTATAGTGTCTGTGGGGAGACGGGCAGTCATGTGAGCCATTTGAAAACTACAAGTGAATTGTGTGTTTCAGGGAGGAAGCTGATGA[G/A]TATATTGACATTGGAGCCCTCAACGGCATCTTTGTGCTGGGAAGGAGCATGGGCTTCATTGGTAAGTTGGTAGTAAGAGTTCTGTTTGGTTTCGGTTTGT	immune
90	3	GGATCTTTTTGTATGTTGTGTGTTAGGAGTTTGGTATCTCCCCAGAATGTTCCCTGTTGCAGACCAGTGTCTGCCTGTGTCAGGGGGAATGGGACCACTG[C/T]ATCCTTAGCCATTGTCACAGAGTATGGGAAGTGGTAATTTAAAATGTAAACTTGTAATATACATATGTTTAAAATGGAAGCTCAAAGCAAAAAGCTGTGA	immune
91	3	GAGATTCCCAAGATGTTCCTTGGGTAACCCTGAATAATAGCATACAGAAAGTTAATGACTGGTTTTCCAGAAGTGATGAAATATTAACTTCTGACGACTC[A/G]TGCGGTGGGGGGTCTGAATCAAATAATGAAGTAGCTGGTGCAGTGGAAATTCCAAATAAAGTTGATGGATATTCAGGTTCTTCAGAGAAAATCAACTTAA	immune
92	3	AACAGAATCATTGGAAAAAGAATCTGTTTTCAGAACTGAGGCTGAACCTATAAGCATCAGTATAAGCAATATGGAACTAGAATTGAATATCCACAGTTCA[A/G]AAGCACCTAAGAATAGGCTGAAGAGGAAGTCCTCTACCAGGAAAATTCCTGAACTTGAACTAGTAGTCAGTAGAAACCCAAGTCCACCTAATCATACTGA	immune
93	3	GACATTTGCCCTGTTTTCCAATCCAGGAAATCCACAAAAGGAATGTGCCACAGTCTTTGCCCACTCGGGGTCCTTAAGGGATCAAAGTCCAAGAGACCCC[C/T]TCAAATGTAGACAAAAAGAAGACAGTCGGGGAAAGAGTGAGTCTAAAAGCCAGCATGTACAGGCCATTTATACAACAGTGCACTTTCCTGTGGCTGATCA	immune
94	3	TCAGAAAAGCCAAATCTTATACCATCACTTTCTCCCATCAAGTCATCTGTTAAAACCATATGTAAGAAAAGCCCGTCAGAGAAGTTTGAGGAACCTGTAA[T/C]GTCACCTGAAAAAACATTGGGAAGTGAAAGCATCATTCAAAGTGCAGTGAGCACAATCAGCCAAAATAACATTCAAGAAAGCACTTTTAAAGAAGTCAGC	immune
95	3	TGGGTACTGGACAGTGTGGCCCTCTACCAGTGCCAGGAGCTGGACACCTATCTGGTCCCCCAGGTCGCCCAGAGCTGCTGCTGATTCCAGCCAGCCGTGT[A/T]TATTAGAGATAGGGCCTGTCTCTGCAGGACCCCAAGAATGAGCTTAAGAAATGGTCTTTTTCCAGGTCTAAGAGGCGCCTCTTCAGTACTTCCACAGCCC	immune
96	3	TGGAGCATTAGGGAGTGAATCCAGAGGCAGGTAATGGATATAATATAAAATTTGAGGGTTATTTAGAAGAGAGGGGAGTCATACTGGTCCTAATCTCCTA[A/T]AGTCTGGGCCATAGTTGTTGGATTTCTAAAGAATTTCTCAGCACTAATGTGCTCTAAAACAGAATCTTTTCAAGAACTGGTGTCCAAAGAGAGTCTTCTA	immune
97	3	TCCGTTCATTCTTCCTCCTTCTCCTCCAGTATTCCCCTTCCCTTAACAAGCTGTTCTGTCAGCTGGCCAAGACCTGCCCAGTGCAGCTGTGGGTCGACTC[G/A]CCACCCCCGCCCGGCACCCGCGTCCGCGCCATGGCCATCTACAAGAAGTTGGAGCACATGACGGAGGTTGTGAGGCGTTGTCCCCACCATGAGCGCTCCT	immune
98	3	AGCCCCTTGGTTCTTGTAGTGACTTTGTCTAATATTTCTTTGTTCCCTTCCTTCCTTGACACAGATCCGTGGGCTTAAACGCTATGAGATGTTCCGAGAG[C/T]TGAATGATGCCTTGGAGCTGAAGGATGCTCTGGATGGAAGGGAACCAGGGGAAAGCAGGGCTCACTCTAGGTGAGTGATCCAGGTCTTCCCCAGTGCCCG	immune
99	3	TCACCTGTTGACATCCCCACCCATATCCCCTGCCCCTTCCCTGGCATTTTTTGAGATTCAGGTGCTTAGACCTCTGCTTGGTGCAGGTGCACCTTAGAAA[A/C]CCCCTGGGATTCTTCATCTGCTCAGCCTGTGGCTCTGCCAAAGAGGCAGACCTGCGCTCATGGTTTTTGGGGATTTGGGGGGTGCTGGCGCTTTCCAGCT	immune
100	3	AGTGCCTTTTGTGGGTGCTGGTTCTTTGTCCCCCTGGGTGGATGATTTGACAGTTTCTGACTGAATGGCTGGTTAAAGGGAAGAAGTCTCCAAGTCCCTT[C/T]TCTCCTGGCCCTGCCAGATCATAACCCCTTGGTGAACCTCGTGCCGAAGGGGAAAGCTCACCTTATCCTGGATCCCAGTGGCTTCCACCCCTGCTGTAGC	immune
101	3	CACCCCTGCTGTAGCTGCCAGTACCTGTTTTATTTCCCCCAAATGCTTCCGCAGATTTCTTCTGTACTCTGCAAGGCACATCGCCATGTGTCACCCACAC[C/G]CCTCCTCTTCCCTTTTTATATCCCATTTTTTATATCAATTTCTTATTTTACAATAAAACTTTGCTACCACCTGTGTGTCTTGAGAGATTGGGGTCAGTGC	immune
102	3	TGACCAAGGAAGTGCTGAAGACTTGACTGGAAGTCTCTTTAAACTTGTATACAATGAGAGGTATATTTAGAAAAACAATAGCAACAACACAATGCCTTCC[C/T]GCAAATCACAGGGAAGAGCTAGGGTGATATCTAGGGCTTTTGGACTCTAGTGCTTCAGATCTTCACCACGAGACTCCGTTGCTTCTTGCTGAATGCTGCC	immune
103	3	GATATCTAGGGCTTTTGGACTCTAGTGCTTCAGATCTTCACCACGAGACTCCGTTGCTTCTTGCTGAATGCTGCCATTGAGAGAGTAGAGGTTAAACATC[G/A]GGTAGGTGCTTTTCCCTTCCTAATCTAGAGTAAGACCTTTTATAAGAATGAAGTGAATGGATAAATGAAGGGATAAGTGGATGGATGAACAGATGATCAG	immune
104	3	ACTACAGGGACTTTATTCCTGGGGTGGCCATCGCCGCCAATATCATCCAGGAGGGTTTCCACAAAAGCCGTAAGGTTATTGTCGTGGTGTCCCAGCACTT[C/T]ATCCAGAGCCGATGGTGTATCTTCGAGTATGAGATTGCCCAGACCTGGCAGTTTCTGAGCAGCCGTGCTGGCATCATCTTCATCGTCCTGCAGAAGCTGG	immune
105	3	GAGGAGGAGAATCCCCTGATGTGCTCCTTGCCCAGCTGGATGCAGGGCGTGTTCAGTTAACAAGTAAATGCTGCCATGTACCAAGCATTGTGCTAAAGCC[C/T]GGTGATTCAGTGGTACGCGAGACCTATAGGACTGCCAGCCTCGTGGAGCTTACAGTATAGAGGGAATAAATACTGTGCTAAAATATAGAACTTCCCGGGG	immune
106	3	AGCTGGGGTGACCACATAATGAGAATTGCAGCAAAATTTTTCTTGTGCAGCAAGTGAGTTTTATTTGATAGACGATTGAATTTTTCAAGGTGTTTTGAAA[T/C]GGTTTGAGGTGGGCAGCCTGCCTTGTTCTTTCCTGTTGGGTGTCTCTCCATGACCACATTTAGGAAAAAGCTGATGTCATTTTTGAGAAAATAATGTCCC	immune
107	3	GGAATGTTTTCTGACTTTGTTTTTTGGTTTCCAACCAGAGCATCGTGAGTGAGCTGGCGGGGCTTTTGTCAGCGATGGAGTATGTGCAGAAAACTCTCAC[G/A]GATGAAGAATTGGCTGACTGGAAGAGGCGACAACAGATTGCTTGCATTGGAGGCCCTCCCAACATCTGCCTAGATCGGCTAGAAAACTGGTATGACAGAG	immune
108	3	GGCCCTCTGCCTCCCCAGCTCATTCCCTGCTCCCTCCACAGACCCACTCCTTGCCAGTGGTGGTGATCTCCAACATCTGTCAGATGCCCAATGCCTGGGC[A/G]TCCATCCTATGGTACAACATGCTGACCAACAACCCCAAGGTGAGTCGGGGGCCCGGGTTCTCCGGAGGCTCCTTGGGGCCTCGGGGCTGCCGCCCAGCAG	immune
109	3	TTTCCCATTACTCTTTTCTCCAGGAAAACATGGCTGGCAAGGGCTTCTCCTTCTGGGTCTGGCTGGACAACATCATTGACCTGGTGAAAAAGTACATCCT[A/G]GCCCTTTGGAACGAAGGGTAGGTTGGAATTCTTGTGTCTGACAGAACGCACAGGGGTGACAAGTCCCCTACTCTCCCAGCAGGTTGGCTGCAACACAGAG	immune
110	3	CCTGCCTGCTGTGGGGCCCAGGCGATTGAACTGGCTCTCCCCGTGTGTGTCCCCCTCTGCCAGAGTCCCTCACGTTCGACATGGAGCTGACCTCGGAGTG[C/T]GCTACCTCCCCCATGTGAGGAGCCGAGGACGGAGGCTGCAGAGAGATGACGGATGCGCCAGCCCATGTCCCACCAGCCCTTACACAGCCCAAGCCCAGAT	immune
111	3	TTCTTTTTAATCTTCAGTAATTTTTTTTTAAGGGCAAAAGACACTGACTGTATTGGCATAGCTTCCTCTGTATTTAAGAAAACTCAGTTAATTTCCTCCT[T/C]GGTGCTTCAGGTATTCAGCTTTCTTCAGGCCGATAATTTATATAACCCCTGACATGAATTTTAGATCCAACCCTTAAAAGATATCTTCTGAAGATGCCTT	immune
112	3	AGGGGCACTTACAACCTGATCTCTCTTTCTCCCTGGGCTTCTGTTGCCAAGCGTGGGTGGGTGTCTTAGAAGGGACAGGACAATTCTTCCTTTTCCCATC[G/A]ACCTGAGCCCCCCTGCTAGGTGGCTCCTTCCAGTGTCTAAAGGTCCCTTGTCCTGTTTGCTTTACGCACCTGGTCTTGGGACCTTTTCGGATAAGAGGAA	immune
113	3	CCTGGGCCCACTCACCAGGCATCCCATGGTCCCGGCAACGCTGTAAGTTGATAGCAGCCAGGTCAAAGCCGTGGATCTTGTGAGTGGGCTGGAAAAGCTT[A/G]TTGCGCAGCTCACTCGTCACCATTTTATCCTGATTCATCAGTTTGGACTTCTTGGCCAGCAGACCCCGCACCAGAGGGTCAATTCCACCTGCAAGGGAGA	immune
114	3	AGAGGGTGTGCAGGGGGAGCTCTGCTTCCGGACCCCATGGCTGGTAATTCTCATCCAGGCGGGACACAGTGGAGGGAACCTCCATGTGGCCAAAGCGGAA[G/T]GCAAAGGTGAAGACATTGGAAATTCGGGGATCCACAGAGTTATTATAGCCTTGGTAGGGCGGGATCCACTTCTGCATCTCACTACCTAGCACAATGGGTA	immune
115	3	CGCTGCAGGGGCCTACCATGATGGGGAAGCAGTTGTCTCCCTGGATACAGTACTCCTCACACTGGGTTTTAGAGTGCTCGTTGCTCCCCAGTTCCGTTTC[T/C]GGGGCAAAGTCCAGGTCGTGGTCCACAATTTGACCCCACTGCATGAAGAGCAGGGACCTGTTTTGGTCCAGAACACCATCTTCGTCCAGGTAGCCTACAA	immune
116	5	GTCACTTCCGTCCTGGGTGCGCCACGGGGCTCTGGGTGCGCCACGGGGCTCTGGGTGCGCCGCGGGGTCAGGCTGCCCGCGCCGCCGGTGCGTTCGGGTC[C/T]TGTATCGCGAGGAGCTGGACTCAGTAAGGTCTCTGCGGAGCAGTCTTGGGTGTCCCGCTGGTCTCCCCGAAAATGAGGGCGTCTTGCGCCCCGCGGAAGG	immune
117	5	ATATATTTTTTCAAAAATCTTTTAAATTCCTGGTGAAAATGCCAGTAGTAACTCCCAAATGTTTGATCCTATCTGCGTGTTTTTTTTTTTTCCCAGCGTC[A/G]ACTCGCAGCACCCAACATCCAATTCCCAGTGTCTCAGGTTTAGTAACTTCCTGCTTATATATTTCAAAATCCTTTACATTCTTTTGATTTTTTTTCAAAA	immune
118	5	GGATGGTCTGGTGAAAAAAAGTGCAGCCCCTCCTAGGAGATGCCAGATACTTAACTTATCTCCCAAACTGTTTTCATTTTTCACAGGTGCAGGATACATC[A/G]TGCTAATCATTGTGGCTGTACGTAAGTGTCAATAAGTTTGATACCAATGGAATCAAAACATTGCTCTGAAGAAGTGTAGTTTTGTGTTTTTTTTTTTAGG	immune
119	5	TAGCGCTACGTACACCACTTATCAGGATAAAGCAGCCACTCCAACAGAATAGATGAACTGAACCGTTTCCAGGAACGCATGTATCATTCAGCCATGAAAA[T/G]GAAGGAAATCTTGCCATTTGCCACAATACAGATGGACCTTGAGGGGATTTTGCTGGGTAATAAGTCATATAAAGAAAGACGTGTGTACTGTCTGATCTCA	immune
120	5	AATCTTGCCATTTGCCACAATACAGATGGACCTTGAGGGGATTTTGCTGGGTAATAAGTCATATAAAGAAAGACGTGTGTACTGTCTGATCTCACTTATA[C/T]GTGGAATTGAAAAAAACAAGCTTTCACAGAAGAAAAATGAGCTTTGTCGATGTCAGCGGTGGGGGACTGGTGGGGGTGGGTTTGAGTAAAGGTGGTCAGA	immune
121	5	GTGGGTTTGAGTAAAGGTGGTCAGAAAATACAAACCTTCAGTTATAGGGTGAGAAAGTACTGGGTGTAATTACAGCACAGTGGCTACCGTGAGTTACTCA[G/T]ACTGTATTTATATTGGCAAGTTGCTAAGAGAGTGGATCTTAAAAAGTTCTAATCACATGGAAGAAAAAAGCTTTTTGTAGGTATTGACATTATCGAATCA	immune
122	5	GGATCTTAAAAAGTTCTAATCACATGGAAGAAAAAAGCTTTTTGTAGGTATTGACATTATCGAATCATGCTGTACACCTTAAACTTAACGCAATGCTCTC[T/C]CTCAATTTTGTCTCAATACTGAAGGAAAAAAAGTATAAAGATTATTTGCTGCTTTCTTACACTGTCAGAAATAAAACTGCTAAGCGATAGCCATAGGAAC	immune
123	5	AAGATATGTCTGTCTTTACACATGTCATCAGAATGTAAGCAGTTTTGTAGGGAATAAATTCATCAGATAACCTCAGGTTGTATCAGAATCTTAAGTCTTT[G/A]TGGGCTCCTCACCTCATCTGTAAAGGGCAGAGTAAAAATGAAGCCCTGTATTTCAGAAAAGCAAACTCAACTCCGTGGATTAGCTGTAGGTCACGCAAAG	immune
124	5	TGGGCTCCTCACCTCATCTGTAAAGGGCAGAGTAAAAATGAAGCCCTGTATTTCAGAAAAGCAAACTCAACTCCGTGGATTAGCTGTAGGTCACGCAAAG[G/A]GAAGGAAAAAGGAGACAGCTCAGGGGGGTCTGGACACTAGGGTGGAACAGACCCCAGCCCGCTTCTCTGTCCTCACGCCAGGGGCCACAGAGGAGGGACT	immune
125	5	GACTCAAGGGTAAGCAAGAGTAAATGCAGGTTTTCTCCCTGAGAACATGTTTGTAAGGCCCTCTGTTAGTGGTCCTTCCCTTTGTAATCTTGGGTAAGGC[A/G]TGTGGAAGAGAAGTTTGAACAGAATACATTCAGGAATTCTGAGACAAATCCAGAGTTGAAGTTCTGCTGCACCCTTTTTATCACATACTCTTTAAGAATC	immune
126	5	GAAACCATTTTTTTTCTAGAAATGTCTGTCTGAATGAGAGGGAAAAGTGTATTTGAATTTAAACTTAAAACTGCAAGAGTGAGTCCCCAGTGGAATGAGA[C/T]GTCTCATGTCTGTATTGTTTTCTGAGAATTGAACCTTTGAGTCTGTTTAAAAAATAAAATGTCATTATGGAGAAGTTTCATTTGTGATGGTGCATTTATT	immune
127	5	TTTTTTCTCCTTACAATTTCCTATAATTTTGCTTTCAGGAAATGACTCACCAATACCAGAGCAACACAAGCAAGTTAAAATATTTTCTGGATGAAAGAAT[C/A]ACCTTTAATGGATCCTGTAAGTGTTGTTTCAGGAATTAACATGAGAAAGGTCATGAGTAGAGACATCCTTTTATTTTTAAAGCAACAATACTGGTGAAGT	immune
128	5	ATCCACCCTCCAAAGACGGGGAGATACACAAGCTGTCTTTCTTCTTCTAGGTTTCTATGGTAGCTTGATGACCAGAATGCAGTGATGGTGTTGGAGTAAC[T/C]GCTAACACTGCTGTCGTCCTCATCTTTCAACATAAATTCATCTGTGATCTCTTTTCTGAACATCTAAGTTATGAACAAAGTAGGTAAAGTGTGTCTCAAA	immune
129	5	GATAAACTACGGTAATTTATTGTTGCTCATGACCATAAGTAAACAGACATGGCACAACATAAAGGAATTTTAAACGCATCAAATTTTAGGTATAGCTTTG[A/T]ATACGGACCAGTATCTACTTTGGCAATGGACCTAATGGATTACCAATATGCTTCTAAATCTCATGGTTCTCTTCAGACACAACAGGAAAAATTTCAGTTT	immune
130	5	ATTTTACAACGTATGATTATTCTGAAGGACATTTGGTAAGTGTTAACAAATGGGTACTCATTGCTAGAGCAGTATATTAAGAATGTGCTGATCACCAAGT[G/A]TGAGATTTTAAATTAAAATTATATACTGTTGAAAATAAGACAAGATAGGGAGTTCCTAGATCCTAGAAAATATTATGGCTAAGGAAATAGAGAACTCAAA	immune
131	5	ATGATTACTGATTACTCTGATTACATCTGTGTTTGCCCTTATTTCCAGGCTCTGTACATCAAAGAGGAGCTTGAAAAACAACAGGTTCTATATCCTCATG[C/T]TCTGAAATAATACATAGTTCAGAATACGTGAAAACCAAGTCAAGTCCACGTGGGAAACAAGCAGAGACTCCTGTGGGGGGCGAGCGGGCGGCAGTCCTTT	immune
132	5	GGGCAGATGATTACAAGTATATATGGTAGAAATTTGGATTTTGAAACAGAAAATCTATCTTTTAATAGTGTGAATGTTTATTATGGAAGCCAAATATTCA[T/C]GTTAACTAAGACTGTAGATACATTTAGGGTTATCTAGCTGGAGTTTAAAAAGAAACCCAGGAAACTTTAAATAACTCATTAACATTATTAAAAAAGATCA	immune
133	5	TTATAAACCTGTAGACATGTACTGTTACTTAAAAACATCTTCGTATTACCAGGAAAGCGAACTATTAAAGGCCATGAGCAAGTATTCCAGTAGGCCTCCT[C/G]CAAAGTTGTGAGAATATGGCTAAATCCTATGACTACACAAATGAGACCTGCTGAGAAAATGAGTTCCAGACAGGGACTTTTATGGATGATCTTGGCTGAC	immune
134	5	AAATTTCACGCCTGAGAACAGTCACTCCAGCACCATTTGTCTTAACCTGCTGCTGGAGTTTGGTAACCTCTTGTCTTGAAGGGTTTTGCTTGGAGAAGAG[C/T]TGCATTGTAGTCAAGGCTGCAGACGGTCCTGGAACTATGGAGAAATGGTTTAAAATGGTCAATCACTTCAATGGCTCACCACCAGTAATAATTAATGAGA	immune
135	5	CATTTCTTTTAGAACGTCCAGTTGCCGATAATGAGCGAATGTTCGACGTCCTGCAGCGGTTTGGAAGTCAGAGGAGTGAAGTTCGGTTCTTCCTTCGCCA[C/T]GAACGCCCCCCTGGTAGGGATGTTGGTAGGTAGCATCCTGTTGATTGTGACAAAGATTCGGACTTCAGTTTCATGCTTGGGAGAGGTGACCCATGATCAG	immune
136	5	CATTTTATAGTGAGTTGGATTATTTGCACTTTTTTTGGTAGGTTAATAGTCCTAGAATGGATCTGACACTTGCTGAACTTCAGGAAATGGCATCCCGCCA[G/A]CAGCAACAGATTGAGGCCCAGCAACAAATGCTGGCCACTAAGGTAATGGCCATGTTTTCAGAGACCTAACAGGCCACTCCCGTTCATGTGTAAGTAAAGC	immune
137	5	CCCCTAATTTTATTCAGTTAAGAAACAAACTGAACCAGGAGCAGAATGCCAAGCTGCAACAACAAAGGGAGTGTTTGAATAAGCGCAATTCAGAAGTGGC[G/A]GTGATGGACAAGCGTGTTAATGAGCTCAGGGACCGGCTGTGGAAGAAGAAGGCGGCCCTGCAGCAGAAAGAGAACCTTCCAGTAAGTGCGCGGTTGGCCA	immune
138	5	ATATTCAGAAACTTCTGTATCAGAGGACCACCATCGCCGCCATGGAGACCATTTCTGTCCCAGCTTACCCATCCAAGTCTGCTTCTGGGACTGCCAGCCC[G/A]GAAAGCCCACTGGAGATCCAGAATCCATATTTGCCTGTGGAGCCAGAGAAGGAGGTGGTCCCTCTGGTTCCTGAGCCGGTGTCCCCGGAGGAGGCCGGGA	immune
139	5	AAGAATTAAACCAAGACAAAGGAGCTTGGCCTGAAACTTTGCAGATGTTTAGTTCATGAAGAATTCATCTCTGTTACCACTAAGAAGAAACAGTATGATC[G/A]TTTGTGGCAGAAATTTCTCAAGACTGATTTTAATGACAGAGTAACTTGAAAGCCATGAAGAAGGAGCTCTGGAAGCAGATGAAGGCTTGGAGCAGCCACT	immune
140	5	GGAGCTCTGGAAGCAGATGAAGGCTTGGAGCAGCCACTGTTGGTGAAGGATGCTCAGCTCGATGGAGCAGAGCTTGGCAGGAAGCTGATGCGCCGCACTG[G/T]GCAAGGTGCCCTGTGTTGTACTCCGAAAGATCCATGGTGACAATCCTGTTCTCTGCAAGAAATGGGACCACTTACTGGACTACTGGGAGGTGGGCTCCTT	immune
141	5	CTTTTGTATCTCAGAAATTAGAGACTTGCTATAGACTTAACTCATGATATTTGTCAAGATCATAGTTGACTTTAAAAATAATTGTAATAAAATTAAACTT[T/C]TTGACTCTAAGCTTTTTACTGGCTTTAGTTTTTTATGTCATTAACAGCTGTGTTTCAAGTTCCTAAGTCATTGGAATATCATACTCTGCTGAAAAATAAT	immune
142	5	CAGATGCCCAGTTTGGGTCAGTGCTTCAGCTGAGCCAGAGTAGCATCCTTTTGGTATCATAACACTCAGTGTGTTAAGACCAGATGCGCTCCAGCACTTG[A/G]GTTAAGACATGCTGGTTAACCAATCAATGTTATATAAAATCTGTCTCTTAACCCAGTGACTGAGATGTGCATCTCACCTGACCTCTTGAGATGCCTTCAT	immune
143	5	CTGTCACCCCGGTAACAGCCCTTCTCCCCTAGGAGTCTGGGCTGGGAGGCTGCTGACTTACAGAGATAAGGTCAAGCTGGATCATTCCAGTATTCTCGGG[G/A]TCCAGCTGCTTAAATATCCCTGTGGAGGAAGAAAGAGGATGTCACATAAATGAGTGAACTGAAACAAAGATCACATTATCCTCTTCCCCAGACTGGCAGC	immune
144	5	CTGAAACCCCTGGGGTTATTTTCTGCTCCTCTCCTTTTGGGCTGTGTGGGAGACAGGCATGGAATTCGAACAGTTACAGTACCTCATCAATGTTGGCCTC[G/A]ATTTCATCGTCGACAACTCTAGAAGCAGAAGGAAGGCGTGTGTTACTGCAGAGGGAGCGGGTAGAAATCCCTGCTAAAATGCAACTGGGATATTACACCC	immune
145	5	GTGTTACAGAAAAAGAAACTGACGTTCAGAGGAGTGAGGTTGCTCCAGGCAGGCGGGGAACAAGGGGCGCGGAGGAGGAGGGCTGAACGACCTACTGGTA[G/A]TCGGCTTTCTTCTCGGAAAAGACCCGGATGCAGAAGTCGCCGTCCTTGTTGGGCTCGAAGGTGGAGGGCACCACGATGTACTCCCCGGGGGGCAGCTTGA	immune
146	5	GGATGCCCTGCCCGCGTGGATGCCCCGCCCCGCGGACACCCCGCCCCCATACCTCATAGATGCCGAAGCCAATGGTGTGCATGTCCTCGCCCATCTTCCT[C/T]TGCCGCCGCCGGTGCTTCTGGATGAGGCCCACCAGGAAGGTGCAGCCGCTCTCCCCGTCCTCCTGGTCCTCGTCCTCTTCCTCCAGCTTGATCAGGTACT	immune
147	5	CCGCCGTGCGCGCTCTCCTTAGATCCCCTCCCAGAGCTTCCTGGCCAGATGCCCCCCACCCAGACCCCCACCACCCTCCTCACTTGTCATTCCACTGCCC[A/G]GTCCACTCCACCTCTCCCCAGGGATTCCGGATGCGGATCAGCTTCTGCAGGCTTCCTCTGCTTTCCACCTGAAGGACGGGTGGGTGAAGGAGAGGAGGGA	immune
148	5	GAAACAGTTTTAGTATGACCAACAGTAAGAGTAAATACAGTTTCTTGGGTTCGTAGTTGCGTCTGCTTAAAATCCTTAACCAGATGACTAGATCTTGTGC[G/A]GATCTAATGAAAGAGCTAGCAAGGTCAAGAAATGTCACAAACTATAAAGCTACAGGGAGGTAATTCAATTACCAATTTAGAGGTTTTTCTTTTTATTTAA	immune
149	5	GGAGATCGGGTATGGGAAATGGGAAACACTGGAATAATGCTATGGAGTTAGTGTGGAAAGCAAAGCTCTGAGCAGCCCTGCCAGAAATCCACGCAGAAAC[G/A]GCCAATTTTCCTCCAAGATGGCTGCATTATGGCCAAGAGGCAGACTTCATGAAAGTCGGTACAGGAATGAGTCTGCAAAGCCTGAACTCCCGCTATTCCA	immune
150	5	GCTCTGAATGCCAGCCAGTCTCAGCTTTCCTCTCTTCCTCTCGCCTGTTTCTTTTTTACATAATGGATGCAAGACAACTTACAGGACATACCTTCTAGTC[T/A]ACTTCCTTGTCAAAGTGAAACATTCAACATAATTCCAAGTGGAAAAAAAAAAAAAAGTTGAGCTATATGTGTAAGTAAGAATGAACTATCATTGACTGTA	immune
151	5	CTTCTAGTCTACTTCCTTGTCAAAGTGAAACATTCAACATAATTCCAAGTGGAAAAAAAAAAAAAAGTTGAGCTATATGTGTAAGTAAGAATGAACTATC[A/G]TTGACTGTAACTTCCTACTCAGTACTAAGGATGAACTTCACTCAGATAGAGATATGAAAAATTAGGATAAAATCTATGTCTGAATATGTCTTAGCTGCCT	immune
152	5	GCAATATAAACAAAATCATAAAAGGACATTCGAAGTTTTAACATCTGAGAAAAAGCTATTTCACGTAGAACTGAAAGTAAAACAAATCGAAACAAATGAG[G/A]TGAACGCCTGTTCACCTCGGTGTACAGATTTTGGTGAAAAACAGGATCGTTACACCTGTCTACATTCTTCAGCCATCAGAGGTGATAATATCAGGAAGGG	immune
153	6	TCCTGTGCTCCCCCTCAGGACTTTTCATTCTGCACGGTGATTGCCCCATTCTCCTTGTTGGGAAACTTGAGGCTGTAGCAACACTGGAAGGGAGTAGCTG[C/T]CTCTGAGTGGCCCGAGGCCCTGGGCAGCTGGCCAATCCTGGTTGCTATAAAAGGGAGCCGACACTGAGCCCTGCATGTCTTTTGGCAACTCTGTTTTGGG	immune
154	9	GGGTTCAAAGAAGGGGGAGCAGAGCGACATCACAGGGTTACATAAACTCTCAGAGGCTGCCAAAGAGTAAAGACAGATAGGTTTGTGGAGCCTGGAAGCC[G/A]GCGTGAGCCACTGTAAAGGAAAGAAGCCACAGTCCAGCCGACAACCAGAGAGAGAGGCAGAGGCTCTGAGGATCTACCGACTATGGTGAGAGTATGTTCT	immune
155	9	ATCTCCGGCGTGGTCCCAGCCTGTGCGCGTTCTGCCTTGACCATGGGGGTGTCAGGAGCCCTGGCGCTGCTTCAAGGAGCCCGAGGCTTCGCGTAAGGCC[G/A]GGGGAAGAGAGGGGAGAGGAATGAATTGGTTCAGATTGCCCTGGCTCCGGGAGACCCTAGCCAGGACATCTCAACCAACCAGCCTTCTGCCCCATCCTTA	immune
156	9	GTTAATATACAAATGTATGATTGTTCTTTGATTTGCAAGCAGTATAACATCTCAGACCCTTCACAGCTTCTTTGGACCCCTGCACACGGCAATTAACAGT[A/G]TATGTCCCCTGAACCACATTATCTCAGAGACCCAGGACATCAACCAAGAGGGACTGTTCCTTCTAAGGGTTCCTTCTTCACCGCATCAAGGAGGTAGTCA	immune
157	9	CACCCTCCTGGCGCCTGAGCACTTACCCTCTGCACAGCGGCAGGTATCTTTGTGGCAGAGTTTGCTCAGCATTCCATCCTCTTTATCCGGGTGATAGAAG[C/T]GGATACAAGTTTCATCTGCGGCAGAGGTGATGGGGAGGGGTCAGAGGGCTAGGGCCTCCGCCCCAGACACCACACCTGGAGGCTCAGTTATCTAACTCCA	immune
158	9	GAAAGCAACATCTCACCTCAGGTGGGTGTGTTGTTGGTGGGGGAGGGGAGGGCGGAGGGGAGGGCGGGGAGGGGAGGGCGGGGACACTTACGTTGACCTG[G/T]GCCTCGCAAATGTCTTTAGCCTCGTGCAGCGCGATGAGAACAAAGGCTGTAAGGGACACATCTTTCTCCCTGGTGTCCCTGAAGCCACCCTAGAGGAGAA	immune
159	9	ACACAAGAGACATGAACACACAAACTGAGAAGGTCCTACACAGCAGATATTAGTTCTCATGTCCATGAAGACTTCCTTGAAGTGGTGGTGATAACTCAGG[G/C]CTTTCTGCACCTCTAAGCAAGTTTAGTCTTTGGATGCCTGAACTCAGAATTTTAAAAGATGATTGAAATTGAAATTCAGCTTCAGCCTTTCTGGCAGCCC	immune
160	9	CATAAAATTGTCAGAATTGCCAGTTGTTCCTTAATAGCCACACAAAGAAGCAGACAGATGCAGAGAAAACAGCCAAGAATCTCTTTCTTGTCATCATGAG[G/A]GAATATGACAAGTGGATATAACCAGAAAGTGCCAAGCCATTAAAATGATACTTTTAAGTAATGAATGTGCTTTCTGTAAAATGACTCCATTTGTTTTCTG	immune
161	12	GGACAGAGGATTTCTTTGAAACTAGTGTGCCATGGTTTTTGCCAGGCTGACTTTGAGTGAGTAGAAGAAATGAGAGAGGGGTGGCTCAGTGGATGGGGTC[C/T]GAGGATGGGCTCTGGGAGGAGGAGATTTTTTCCTCCCGGCCATGTGGAGATCTCTAAGCACTAATGCAGGGAAGGCAGTCGGGCATGGATCAGACAACAG	immune
162	12	TTCTGAAGTCAGTTATATCCTGGCCACCTCTAAAATGTCCCAGGAAGACGGGCCTTTCTTCGATTTGAGAAGTGCTGATGTACCAGTTAGGGTACAGGAC[A/G]GACTCAAATTCAACTGTATTCTTGATTTCTGTCTTGTAGAAGACAAATCGCTTTTCCATATTCCTCTTGGGGTAGACTTTGGGGTCTACTTCCTGCAGCA	immune
163	12	ACACATGGCTAGATTTAAGAGCTTCTCAGAAAATGAGAGCAAAGAAAAGACAATCTTTGGAGAAATTCTTTTGAAATTCTCCTTCATCACATAAACCCTT[A/G]ATTATATATTGTTCCTTTGAGTCTAATCTCTGTGACAACTTGGTACACTTACTCAGAGCGGGGCCATTTTATATCATATTTTGGTTTCCTCAAAAGCACT	immune
164	12	GTACACTTACTCAGAGCGGGGCCATTTTATATCATATTTTGGTTTCCTCAAAAGCACTTGTACGAAAGTTCGCACTTAATAAGAAGCTGACGTTTTTCTT[G/A]TAGCTAAACAGGAACAAGGACAATCTTCAAACCTGCAGTTAATTCTTCATCATAAATATTTGAATTTACTCAATATACAATGTCTGCAGCTGCAGAACAA	immune
165	12	GACAATCTTCAAACCTGCAGTTAATTCTTCATCATAAATATTTGAATTTACTCAATATACAATGTCTGCAGCTGCAGAACAATTTTTTTCTGCTCTTCAA[G/A]TATTAAAGTTGTAACAAATTAGTGTATTAAAGCATCATTTATAATTACACACATCAGGTGGAAGACTGGAATCCAACCCTAGCAGACTGATTAAAAGGAC	immune
166	12	TGGAATCCAACCCTAGCAGACTGATTAAAAGGACTGAAAGGAATGTGAGCTCTGGAGGTCTGTGTGGAGAGAGGAGGCCCCTAAACCGTTTGTACCAGTA[A/G]CTGACGTCACCTTGGAGAGTCAGTGAGTGCTTGCAGCATCCCGGGCATCTGTGCTCAGCCTGCTCGAGGCCCCTGGAGGTGCCCAGAACGTTTCCCTGTA	immune
167	12	TGACGTCACCTTGGAGAGTCAGTGAGTGCTTGCAGCATCCCGGGCATCTGTGCTCAGCCTGCTCGAGGCCCCTGGAGGTGCCCAGAACGTTTCCCTGTAG[G/C]TCAACACAGCGCTTCTGTTCTCAGGGGTGATGTCAACATGAAAGTGAGGAAATGATTTTCAACAAAGACACTGTAGCACCCATGACAGGGCCTGAGGCCA	immune
168	12	TCACCTCCTGGGCCACCCCCGAGAGGATGGGGGCGAGGACCCGGCCCACGGCCGTCACCGACTGCCCCATGCCCAGGAGGCTGCCGCCGGCCCGCACCCC[A/G]CCCACGGTCAGCTGGAGGTCGGTGATGCAGGTCCTGCCGATGGCGGTGGAGAAGGACAGGAGCACGGAGCAGGCGACCGCGACGTCCAGGCTGCGGGCCG	immune
169	12	AGCCACGGCCATCAGCAGGCGCACCACGAACACGACCCACAGGGCGGAGAGCACCAGGCTCCTCAGGCCCCACAGGGTGGCCAGCACCTCCGCCCAGAGC[A/G]GTCTGGCTGGCCCCTTGTTCACTGGGGTCCCCTGGGGGCTGGCTGGGGTCCCATGGGCACTGGCTGCCCTCTGCACGGCAGAGTCTGTCTTTTCCCAAAG	immune
170	12	GTCTGGCTGGCCCCTTGTTCACTGGGGTCCCCTGGGGGCTGGCTGGGGTCCCATGGGCACTGGCTGCCCTCTGCACGGCAGAGTCTGTCTTTTCCCAAAG[T/C]GCCTGGTTCCTGCCCCGTGGCAAGTCATCCTCTGGACCGCTGAGTTTTACTTTACTCCATGGAAACAGCCAAACGAGACCTGTCAACACAGCACAAGATC	immune
171	12	TTATTGAGATCCAGCATCATTTTCCTCATTTTCCTTGAATGGCGAATAGGGATGTCAGACATCAACTCTACACCACCTGCCACGACCACATCACATTGGC[C/T]GGAAGCGATCAGGCCGACAGCTACAGGGCACAGGCACAGGTCATATGCACATGAGCATCTTTTGCATAAACTAACAGACCTCTGGTAATTTAAGCTTCTT	immune
172	12	GCTTTATAAAAGGGGTAATACTCCTGACCCTGTTCCGATTCTCAATAGCCGCCGACCTGCCTACAGGCAAAATAAGGGTTACAACACCACTGGAACACAG[G/A]CCAGCGCTTTAAACCGACACACACACAAGTTAGTTAACTTGCGGTGATAAATTAAAAGGCATAGGCGACATCGTTGCTCGGAGCTACAGACAGAACGCTA	immune
173	14	CATATTAATGTATGCACTTATAAAAATTAATGAGAATCAAGGATGGGTGGAGTGCCTTACCTGGCAGAGTTTGAAGATAAGGCTGTAGCTCAGAGGTCAC[T/C]GAGTCCTCAATAATTTCACAAATCTGAAAAATATGGGAAAAGAAAGCCCGAGTGAGTTTGCTGGCTTTTGTCTGGCCCTGTGCTAACTGCTTCGGTCCCA	immune
174	14	ACCTCGGAGCCTCACCTGTGGAATCTATAGTCCACACTACCAAAATGTTTGATCCTGACGTCCCCGTCGAAGTTGGGCAGTGTGACTTTGTGCAGCTTAC[T/G]CTGCAGAGCCAACAGCTCCTCTTGGGCCACTGAGGACACAAAAAAGCTGGGAGTCAGCCTGATTGGCCTGCCTCCCTCCCTCTAAACCCTTCAATGGCTC	immune
175	14	CCAAGCAGGTCAGCCAATCCAGCTGACAGCCGCAGCTCCCTACCGTACTCCAAGCCCTGGTCGGTGATCCTGACGACCAGGCCGGGATTGGCCCCCAGGG[C/T]CCTGGAGGTGAATGTGAGCAGGGTTCCCAGCAGGAGGGAGGGCAGGGTGCCCGTCGAGGTCACCATCCTGGATTCCCAGGGGGCTGGGCCGGATCTGTTG	immune
176	17	TCACTGCACTGACTTAGCGTGGAAATACGTGATTATATAAAACTGCTTACTTTGGTTTATTTTTTCTTCCTTTTAACATAGATAACAAGAAATCTCAAGC[A/T]TCTGTCAGTGGTAAGAGTTTATTCTTTCTGAAGTTTTTCCCCACCTCGGCGTGGGCGGCAGGGCCGGGATGCTGGGAGCTGTGGGCGGGGTTGCTCTGTG	immune
177	17	AACAAGGATGGAAATGCTTAGGTTCAAATCGTAGACGCAAGTGGGAGTCCACATCTTTTCACCATAAGAGCAGGGATGGCAGGTGGCAGGCAGCTACGGA[C/T]GGACAGTCAGCGCACCACAAAGGGACCGCCACAGGATTGAAATGTTTAAATTCCGTGTCGTTCTTATCTGCTCTTCAGGCAAAATTTTGCTGCGTTGGTT	immune
178	17	AGGGGCGGGTGGCCAAGGTTCCCCGAAGGGCCGCCCTCTCGCCGGCCGCTGTGCCTGCCCCGGCCGCTCCCGCCTCCTTCACTCGGAGCGGCTGTGACGG[G/A]GCCCAGGTGGAAGCTTTCCAGGGTGCACAGGTGCGTCTGCGCTCATGCTTACCGCAGAAACCCAGCTTCCAGGGCTGGGATTTCCCACCAGGGCTCAGAA	immune
179	17	TAAGTTCCTTAGATTGTTTAGAACTGAGAGATACTAATTTGCACACTTTCCATTTTTCAGAAGCATCCATCAGTGAAATGAATACATCTGTTAAAAAGCT[T/C]ATATTTAGAAATGTGCAATTCACCGATGAAAGTTTTGTCGAAGTTGTCAAACTGTTTAACTATGTTTCTGGGATCTTAGAAGTAGAGTTTGATGACTGTA	immune
180	17	ACAGAGGATGAGATGGTTGGATGGCATCACTGACTCAGTGGACATGAATTTGAGCAAACTCCAGGAAATAGTGAAGGACAGGAAAGCCTGGTGTGCTGCA[C/G]TCCATGAGGTTGCAAAGAGTTAGAATTTAGCGACCGAACAACAACCATATATAAACTATATGAATGAGGACCTGCTTACTAAAATGACTAAAACTGTTCA	immune
181	17	TGTGCTGCACTCCATGAGGTTGCAAAGAGTTAGAATTTAGCGACCGAACAACAACCATATATAAACTATATGAATGAGGACCTGCTTACTAAAATGACTA[A/G]AACTGTTCAAATTTTGTCTAGAGTGCTGTTTTATCAAAACTGCTACCAAATTGGAAAAACATGGTTCTAGGCTTTTATTTATCCTATGAGACAGTCATGA	immune
182	24	TTTTTAAATCCTGAGTCAAGCGCCAAAAAAAAAAAAAAAAAAAAAATCAAAAAAGACAAAAAAAAAAATAAAGCCATGCCAATCTCATCTCGTTTTCTGC[G/A]CAAGTTAGGTTTTGTCAAGAAAAAGGGTGTAACGCAGCTAACAGTCCGCCTAGAAGCATTTGCGGTGGACGATGGAGGGGCCGGACTCGTCGTACTCCTG	immune
183	24	GGAAGAGAGCCTCAGGGCAGCGGAACCGCTCATTGCCGATGGTGATGACCTGCCCGTCAGGAAGCTCGTAGCTCTTCTCCAGGGAGGAGCTGGAGGCCGC[G/A]GTGGCCATCTCCTGCTCGAAGTCCAGGGCCACGTAGCAGAGCTTCTCCTTGATGTCACGGACGATTTCCCGCTCGGCCGTGGTGGTGAAGCTGTAGCCAC	immune
184	24	CCTCAGGGGCCACACGGAGCTCGTTGTAGAAGGTGTGGTGCCAGATCTTCTCCATGTCGTCCCAGTTGGTGACGATGCCGTGCTCAATGGGGTACTTGAG[G/A]GTCAGGATGCCTCTCTTGCTCTGAGCCTCATCCCCCACGTACGAGTCCTTCTGGCCCATGCCCACCATTACGCCCTGCAGAGAGGAGCGAGGAGGCGCCT	immune
185	24	ATGCCTCTCTTGCTCTGAGCCTCATCCCCCACGTACGAGTCCTTCTGGCCCATGCCCACCATTACGCCCTGCAGAGAGGAGCGAGGAGGCGCCTTCAGCT[A/C]CGGCCAAGTCCCACCGACCCCCACCACCCACCCAGAAAGCCTAAAAGGCCTCCCTTCACCCTCCTCCCCGCCAGCTCCGAAGACCTCAGGACCCACCCAC	immune
186	22	CTGAAGATTGAGGGAATCTTTTTGCCTTTTCATTTGTTTTCACAAAAAAGGAAACTTCACAGAGGATCATGCTGTCCTTAAAAAATACAAGTAAGTTCTT[G/T]GCACAGGAAATTGGTTTAATGTAACTGTCAATGGGAACCTTTGCGATTTTCACTTTAAGTGCATTGGAGTAAGTTTAATTTCCAGGCAGTTTAATATATT	immune
187	22	CCAGGCAGTTTAATATATTCTTCTCAGCGTGTAACTTGTAGTGTGTGTGCCCTGCTTTCAACCTGCGTATAGAGGGAAACGCACCTGATTTTGACTGATT[A/C]GTTTTTTAACCTTTCAGCATCACGGAGGAGGTAGACTGATATTAACAGTAATTAATAATGTGCCTCATGAACTAAAAATCCAAAAGGAATTTAAATAAAA	immune
188	22	CACGGAGGAGGTAGACTGATATTAACAGTAATTAATAATGTGCCTCATGAACTAAAAATCCAAAAGGAATTTAAATAAAAATTTCCTGCATCTCATGCCA[A/G]GAGGGAAACACCAGAATCAAGTGTTCCGCGTGATTGAAGACACCCCCTCATCCAGGAATGCAAAGCACATCCAATGAAATAGCTGGATTATAACTCTTCA	immune
189	22	GGCAGCGGGGGGCGAGAGGTGCTGTGGGGACCCGGCTGCCCTTTCGCGGCGGAAGGATGGCGCACGCGGGGGGAACAGGCTACGATAACCGAGAGATCGT[G/A]ATGAAGTACATCCACTATAAGCTGTCGCAGCGGGGCTACGAGTGGGATGCCGGAGACGCGGGCGCCGCGCCCCCCGGGGCCGCTCCCGCGCCGGGCATCC	immune
190	22	TATAACATTTATCCGTATACCCTTTATCTGTATTAACTTTGGAATGCACTTGTGTTCAGTGTTTAATGCTGTGGTTAATATTTCGAAAGCTGCTTTAAAA[A/G]AAAAGATACATGCATCTCAGCATCTTTTTTTTTTTTAATGTATTTAGTTATGGCCTCTACACTAACTGTTAGCAAAATGATCATTTTCCCTTTTGAGATT	immune
191	22	ATTTCTGAGGAGGTGAGACAAGCCCTGGTTCTCAGCTACCTGAGAAATCCTGGAGCTTGCTGGCCACTCAACCACTTTGTATCAATCTACATCCACTTCC[G/A]TGTCAACAAAATTGTTTATTGTGAGGGACAGTATCTGTTGTCCCTCCGACCCTTTTCCTTTAGGTTCACCTGTCTTGGCCAAATCAGAATTTAACTTACA	immune
192	22	AAGAGTGCATACATATTTGGTTAAACCCATGAGGTTCATTCACTTGGAAATCCAGATGGAAAATGACCAGGGGATTAAATTCTGGCTCTGATGGTTTGAC[C/G]CTTAAAGATGGTTTCTGGGGCCTGTTTCCATGGAAACCTATTTAGAGTCCTCCAACTCTCCTTCCATGGTCCTTCTCCGCGGCCATCCTCAAGTTCTTCC	immune
193	22	TGGTTATTGTTGTTGTTGTTATTGTTCAAATTGAGATTTCCAGAGTATTCTAAAAATGTATATATAAAAAAGGTCATAGAGGCTAATTTCAGGCTGGTTT[T/C]CTTTTGCTGTGGGATTCCATTATCTGGTTTTAATGATAAGTGTTGCTGGTTGCCTGACCCCAGAACTGTACAGTATTGTGGCTGCACTCTCTCAAAGAGA	immune
194	22	CCTAGTCCTAGCCCAATGTGGGAAATTAGGAAGTGACTGTAAATCAAGAGAAGTTCTAATAAGTAGGGTTAACCTTAAGTATGTAGGGCAGTCCCAATAC[A/T]TGTCTGGCTTTTTCACATCAAGGATCTGAATTGCAAGGGATGAATTGCAAATTGTATTGGAATTAAACTTATGCTAAAGCGACAAATTTATACATGTGAA	immune
195	22	GCTAAAGCGACAAATTTATACATGTGAACCTAAATTCTAATTTCAATTATACTTTAAAGGCAGCGGCTGTTTTTATACTTCCTTATCACTTATAGTCAGT[A/C]ATGTACACCTCTTCTATCAGAAAAAAAACAGGAAGGGCTTGAAATATAAACCATTCTAAGGAAATTAGGGAGTCAGTTGAAATTCTATTCTGATCTTACT	immune
196	22	GAGTCTTTCAGAACAGCCAGGACTGTAGGATATGAAATAGAACCAAGTGAGAACTTCACAAGGATCAGTGTGATGCCTCCGGGAAAGACTTTATGCAACA[A/C]ACAAGAAACACTTTTAAGTTCTGTGGTATATTTAGCTTCTAGAGACAGCAGAACAACTCAGAGTCCAGCTCTGTATGACAATGCAGATGAACCAAAATTC	immune
197	22	CCAAAATTCTAAACATCTGCCATCAATGGTATTAATTTCAAGCCTGGATATGTCTAATGGCTATTTAAACAGTAAATTTGCAATTTTTAACCAATGGGAT[G/A]GTTAATGAAAACCTTCTGGTTGGTAGGGACATGTATTTCTAAATGCTTTATTGTGCACAATACAGGGGGTAGGGGTGGGGAAGTGAGACTGAATTGGGTA	immune
198	22	TGGGATGGTTAATGAAAACCTTCTGGTTGGTAGGGACATGTATTTCTAAATGCTTTATTGTGCACAATACAGGGGGTAGGGGTGGGGAAGTGAGACTGAA[T/C]TGGGTAAGTAATAATAATACAAGTCCCTTATCCTTACCCAAAGAATCATTCAGCTCCATGTCTGTGCTCGTAAGACTAGCATTAGACAGCCATGACATAC	immune
199	22	AATAATAATACAAGTCCCTTATCCTTACCCAAAGAATCATTCAGCTCCATGTCTGTGCTCGTAAGACTAGCATTAGACAGCCATGACATACACATCTCCC[G/A]GGGCAGAAAGTAAACCACATGGAGTATGAATGGTATTGCCCCAATTCATCATAACTATCCCAGGAAAGTAACTGAAAGCCACTGCATATCCTATTGATGA	immune
200	22	TGGCAAGTTGTTTCTCGGCATCAGCACAAAGTTCAAGAAGCCCCATAAGGACAGCAGACACATCCATGTAAGGCTCCCAGACTGTGAAACCACGTCCAAT[C/T]AGATCAATGGCTGTTCTGCGGATGGTACTGTGTGGAGGAAGCTTAGGGCTTGGCGGCTGCAGCAGAAGAAATGTCAGGGCCTTACCTAAAATTACAAAAC	immune
201	22	GAAGCATCAGGGACATGTGACCCCCTCGCGATAAGAGGCCAAAGGACACCGTGCAGTGGGGTTTCAGCATCCCCAGGCGGTCGAGGCACACTTCGTCCAG[G/A]ACCTCATTCAAGCCCCAGGCGTGGAGGCAGGACATGAACAACTTGGCGGTGTCCATCGTCAGGTTATACTCCAGCAGCGTCAGCGGCTTGGACTTGCTGG	immune
202	22	ACTTGGCGGTGTCCATCGTCAGGTTATACTCCAGCAGCGTCAGCGGCTTGGACTTGCTGGCCCGATACTCGGGGTCACTGTCTTCCCGCCTCTGCCGCAC[C/T]GCCTCTTCATCCTCGTCTTCGTCATCCAGGAGGTGCTCCTTTATGTTCTCTTTGATGGTTTCCTTCACTTGTTGGAACAGGACTGCTGCTCGTTTTCCAG	immune
203	22	TCAAGAGTTGAATAATCAGCGCTTCCACATCAAAGAAGAGCACGTGTATGTCCGGGTCTGTTAAGTTTGTCTTTATTGCTTGAACCATCAGGGAATTATG[T/C]GAATATTTAGGTAAATTTCCCTGTAACAGATATTTTGAAAAGATGGTTATAATTCAAAGTATTTCATGTCATGCCTTCATTAATGAACAATACATAGTTG	immune
204	22	AGGGGGTTTTCCTCAGACAAAAGATTTTTCATTTCTAGGAAGCCAAATATACGCATTTAACTTCCTAGTCTCATCTGTTCTTACCAGTATCCATTTGCCA[G/C]ACATACACGGAGCCGTCTGAACATCCCACCACCAGGTAATCGTCAGAAGGCCTCCACTTGATTACTTGAATGGGGAAAAGATGACGGGACGCCAGCATAA	immune
205	22	CCAGGTAATCGTCAGAAGGCCTCCACTTGATTACTTGAATGGGGAAAAGATGACGGGACGCCAGCATAATGCATTTTTTCTCTCGCAAACTTAGAAGTCC[G/A]ACTGAGTGGTCACTGGCTACAGAACAGATGCAGTGCTGCACTCTTGCCTGAAAGAAAAAATAAATCTCAATCACATCTAGATTAAATTCGGAATAACATG	immune
206	22	CATACAGTTATCTTACCCTCCAATACTTGGAGCACACCACCAAAAGCGACCTTTGTGTGAACGCACAGAAAGAGATGCTTTGGCAATTCTGACAGTAAAT[A/C]GGTTTGGATTCTTCCTCAAATATTGGCTCAGTATCCTGAAAAGAGAAATATTTGTAAAAACTTTAGGGTTGGCAGGATTGTCAATTTAAATTATCACACA	immune
207	22	GCGGCCGCCCTGCCCAGGCTCCCCGAGAATGGTGGGCGTGAAGCCGGTCGGGAGTGACCCGGATTTCCAGCCGGAGCTGAGCGGCGCGGGCTCCAGACTC[A/G]CCGTGGTCAAGTTCACCATGCGGGGGTAAGGCCGGGCCCGAGCCCGGGGCGGGGGGTTGGGGCGCCGCGGTCCTCCGCTCCCTCTCCTCCCGGCCCCTCC	immune
208	22	TGTAACCTTAATACATGCAGTTGTAAATAAAAATAACTACTTTTGCCAAGCTTAACTTTTGTTGTTCTAAATAAGTATTTTCTCTTTCCATTTTTGTGAA[A/G]ATTGGACACCTACTGATTTTAGCAGAGACTTCAGTGTCTGATAGTGTGTTGATCAAAAGCCTGTTTCCCTCCTTAGAGGAGCAGAACTGCTTTAGGAACT	immune
209	22	AGTATTTATTATTTTAACTACCAAATGATGCAGTGTAAATATACAGAGAACTTCGTTTAAGGTTGAAAATGAATTGGCCACGTGTATGTTTAAAAGGTCT[T/G]TCACAAAAGGCTGGCAAGACCATCTGTTCCGTATGACTTAAAAATCTTAAAACTATAATCTAGAAAGGATTAATTAATTTTTTTAATTTTTCTATTTTTA	immune
210	22	TCTCCTCCGGCAGCTCTGAGATCAAATCCGATGACGAGGGTGACGAAAACCTGCAAGACACGAAATCTTCCGAGGACAAGAAATTAGATGACGACAAGAA[G/A]GATATCAAATCCATTACTAGGTCAAGATCTAGGTAACAGTATATAATACTGTCGCTTCATTTAATTCCTTTATTGGACTTTGATGAAGTGAACAGAACAG	immune
211	22	CAGCTCGGGAAGAAATCGGAGGGAATTTAGAAACCGTCCCTTTCCGCCCCCCCATTAGAAAATGCCGCGTCTTCCCCTGTGTCCGCAGCAATAACGACGA[C/T]GAGGACCTGACGCCCGAGCAGAAGGCGGAGCGGGAGAAGGAGCGGCGGATGGCGAACAACGCCCGCGAGCGCCTGCGCGTGCGCGACATCAACGAGGCGT	immune
212	22	TTCAGTCTTTTGGGAACACAGGACTTAAAAGTCACATCATGTGTAGATATTACCAAGCAGCATTACCAAGACATGGCAAAGAGTTTGTCTGAATTGGAAT[A/G]TTGCTGTTTGTGGCCCTCTTCCGGGATTTTCAGAGGTACAAGGTTAGAATGCTACAATGTTACCACCGTGCCTTCCAATGTTTATATCATCGGAAACATA	immune
213	22	TAAAGTGTTACCTACATGTGTAGCCGAAGTAGTGTGCAGTGAGGTGTTTCTGAATACATGGTCAGATTTTTGGAAAAAAACAAAAACAAAAAAAACAAGT[A/C]AAGTTCAACAACCATCCAACGAGAAAATTGCAAGTAGTGTGACAGAGCTGATTGATTTTGTTGCTTTCTTGATTTTTTTTTTTTTTTCAAAATGGGTTTA	immune
214	22	TGTTCCATCTGTTCTCCTGTTTTGCCAGTTATATAGAAATGAAATACATTTGTAAATTTTATGCAACAAATGGCAACCGTATCATTATTTTGAAATTGTG[T/C]ATGTAAAAGTTATATTTTTACATGTAGACTCTTGTTATTATGTGTTTTAATACATTGTATTGGTTTTTGTTTCTCTTTTTTCTTTTTTTTAAAAAAACGG	immune
215	22	GATGAAATGTAGCAGAAGACAGTTAGGATCAAAGTGAAGCATTTCCTAAGGGTCCATACTATACTATGTATATGATGAAACTTAGGCTGGGGATCTGTTT[A/G]AGAGAGTTGGACTTTAAAAGCAACTTGGAACGGTTGATCCACCTCCACATTCAAGTAATTTATGAATATGCAGACTAGGGATCTGTTCATCTAGACATTT	immune
216	22	AAGGAACCACAGTCAGGCCCCAGACGGCTTGTCTCGGAGGCAGTGTCCTTGGAGGGACCCCCACCCTCCGTCTGCTGAATGAAGCGAAAACTTTATTTCT[G/C]TGCTCTGGGCAGAAACAAGTATTCCAACTGGCTCGGGCTGTACGTCCGGGCCAACGGGGCCCCAGGACGCACCCCTTCCAGCAGGCTACCCACAGAGGGG	immune
217	22	ACGGGGCCCCAGGACGCACCCCTTCCAGCAGGCTACCCACAGAGGGGCTCCCAGGATGCCGTCTGTGGCTCCGAAGGTACGCACGTAGGCAACTCCTCCG[C/T]GCCACATTGTGTACAGAGCTCCTTTAATAACTGAAACACAGAGAAACAGCAGGCCCTGAACTGTCACCCTTCACTGTCAGCCAAGAAAATAAAAGCCAGA	immune
218	22	CAGCCAAGAAAATAAAAGCCAGAAAATGCAGAAATGATCACTGCGGGGAGACTACGGACGTGATCAAACGTAAGTCGACAGAAAGGCATTCTGATTCCCA[G/C]CGTGAACAAAGGAATGTGTCTTTGTGGCTTTGTTCAAAGTAACTTGACAGGACAGTCAATTACAGCCGCTGATCATATCTGCACGGACATCCCTAATGAC	immune
219	22	CAGGGGCCTGGGGGCCTGCCCGCGTGATGACAGTGGGCGTTGGGGTGGCGCTCCTGCTGAAGCCCCCACTGCCTCCCGTGGCCCCGGGTCTGGGGCTGGC[C/T]TCCTGTTTGGGCTTGGGCAGAGGCTGCTCCGGGCTGGGGCCAGGCCGGGTCTGCCGGGTCCCGTCAGGGCCGGCCGTCCAGAGTGTACAGGGCGCCCCAG	immune
220	22	CTCCGGGGCAGGCCGGCGGCTTTCGTGGGCACCCCCAGGGGCGAGGGGCTGCCTTTGGGGCCCGGTGCCCCGCCTGGCACCTGGGTGCGAGTGAACCGGG[C/A]GATGGGCAGAGGCTGGCACTCCTTGCCCCCGAGTGCAGGCGGGGGGCCCGTGCGTCCGCTCCGGGCCAGGAACACCAGGTTGCTCCTAATGCTCTTGTAG	immune
221	22	CCAGGCGTGGAGGGAGGTCAGCCGAGTCCCTGGGGCCCGGGCCCTCCTGCTGGGGGCCACACGCTGGCGTCTTCAAGTCCACAGAACACCGAGGTGGCTC[G/A]GGTCTCCTGGGAGCGTCCCTGCTGCTGCTTTCAAGTATGGACACGCAGGCCGCGATCCCCGCGCCGGGCTCCCCGGCCGCTCTTCCTGATGGGCTGTTTC	immune
222	22	TCATAGAGGCTCAGGCCGGCCACAATCACCTCTTCCTGCACCACGTCGTTGATGGTGGCCACGGGCTCCAGCTCGCTCCGGGGCCTGTTTTTGCTCCCCG[C/T]CTTCGGGCCGTGTGCCTTCATGTGGTTTTTCAGGAACCACGGCTCCTTGAATCTCCGGCCGCAGATGTGGCAGCCGTGGTCGAAGGAGCCCCTGTGCTTC	immune
223	22	AAGCCTTAGAAAACAGTGGGCTGTCTTCAATTCCAGTTGCAGCGCATCCGAGCGACCCCAGCCACACCAAGGCCGCAGCAGCTCAGGGCCAGACCCCAGA[C/T]GCTACGAGCGTTTCAAGTGAGCCAGCTGACCCTACAGACACAGAGCAAGAGAAAGAGCAGGAAAGCCCAGAGAAGCTGGATAAAAAGGAGAAAAAGATTA	immune
224	22	CAATCAATATTGCAATACTGGAATTTTATGCTGACCTTAACTGAAATGTATGTCTCTGGAATAATTCCATTGTCATTTGTTTAGGAGTCAGACCTTTTGC[T/C]TGTCCTCACTGTGACAAGAAGTTCCGAACCTCAGGCCACAGGAAGACTCATGTCGCCTCTCACTTTAAACACACGGAGTTGAGAAAGATGAGGCACCAGC	immune
225	22	CACTGCAGCCCAGCACCGAGGCCGTGGCCGCCAACCCCGGGGCCATGCTGGAGCTGGGGCCGCCTCACGGCGTGAGCGCCGAAGAGGCGGGGCTGGGCCC[G/A]CAGATGGCGGGGCAGCCTTTGGAGGCAGAGGAAGGTGAGCTTTACCTCCTAAGAGTTTGCAGCCTGCATCCCCCAGTCCTTCTTGTTCCTCTCATCTCTG	immune
226	22	GCCCACGGCTGGGTCAGCAGAAAGCACAAGCTGCACCGCAGACTGCAGACCGCGGCGCCGGCTCCCGGGAGCGGAGACGCTGCCGCCCCGTGCGCCCCAG[C/T]GACCCAGAGGATAGGAACATGTCCAAGCCCCGCGGTGTTCTCTTCGTCCATAAGCAGGTGTACTTTTTATTTCAGGGAATCCTTTAGTATCATCAATGGT	immune
227	22	GTGTACTTTTTATTTCAGGGAATCCTTTAGTATCATCAATGGTGCCACGTTGAACATGCCCCAAACCAACCAAATCCCGCCCTCGCTGGGGCAGAGTGCG[C/T]GTCGATCCCACGGCATTCCAAAGACAGAAACTTCTTACTCCACGTGACTCTCTCCTTGGAAATTATTTATATGTTCTATATATAAATACGTATGTACATA	immune
228	22	ATGCACTTTTCTTTTATAATTTTGTATTAAAATATTTTAGAAATGTTGATTAATTTTGGTGAACAAATATCTCCAAAGTTGAAATTATTGAAATTTTAAA[A/G]ATTTTGTTCTTGCTAGGTTATTTATTTTGGTTTTAGCATTAAATGTCATCTCAGGTCAGTCTCTGCAAGGGGTTTGTTTAATTCCTAATTGTATAGAAAG	immune
229	22	GTCACTCAGTCACAACCAGCTCAATGACGCAGTGTGTGTGTTGAGCAATTTGGAGATTTTGTTTCTGAAATTTTCTTTTTTTTTTTCTTATCCTCTCATC[A/T]TTGAGGCTATGTATTAATAGACATTATAGTAAACCCACGCGAAATATTCAGAATTAGAAGGGATTAAAGAGCCACGTTTGGGCGTTATGTTGACTATTCC	immune
230	22	GTAAACCCACGCGAAATATTCAGAATTAGAAGGGATTAAAGAGCCACGTTTGGGCGTTATGTTGACTATTCCTCATTTTCATCCTAAGGGGGGTTGTGAC[G/A]CCAGTGTGGGGACTTCGTGGGGGTCTGGTGGGAGAGATGCTGAAATCAAAAGGTGGGAATCAGTAGGTTATGGGGGAAGCACGGGAGATGTCAGCTGGGG	immune
231	22	ATGGGGGAAGCACGGGAGATGTCAGCTGGGGTTAGAAAAGAGTGGGATAGAGGACCCCTCCCCGTCCTCACTGGGGCCGGCACCCAGTCCGGCAGCGATT[A/C]GGGAAAAGCGAGTGTGCTGGTCAGTGGGTTTCTGGGAGGAAGCAGGTGGGGTGGTTATCTCTCCCCAAGGGTTAGTGTTCGCTGTGCGCACCGGCGTGCC	immune
232	22	CGGCAGGGTCCCCAGGGCCGCGTCCAAGGCCGTCCCAGGGCAGAGGGTGGGCGTGGAGGGTCGCCCACCCTGGACCCTCAGGGACCTCGCTGATCTTCAA[G/A]GGTGAGCTGGCAGCTCCACCGTCTTCTCCATTGAGCCGCTGGCCAGGAGCCCGCAGGACGCGCATGTGGGCAGGGTTGGGGGGATGCCGGCTGCACTAGG	immune
233	22	GGGGGGATGCCGGCTGCACTAGGGAATTTAGACAATGGTTAGCGTCGAGGCGGTTGTATTAAGAAGCTGGGGACGGGGTTCCGGGAGGGGAGCTGGGCTT[C/A]AGCGTCTTGCCATCGGGGACCCGGAACGGCTGTCTCGTCCTCCCTGAGAAAAAGAAACAGAGAGTTGGGAGAGCCAGGGCCCTGTGGTCAGTGGTCACCA	immune
234	22	GCTCACCTTGCCTGAGCCCCGCTTGGGCGCACCCCTGTCCGAGCCAAAGAAGCGGCCGAGGGAGTCGAGGATGCCCGTGTCTCTGTGTCTGGGGAGGAAG[C/G]CGTGCCTGGCGTGGTCCATGGTGCTCGCCGAGGCCAGGTACTTGGATCTCTGGGAGGGTCTCTTCTGGGCCGCCATTGCGTCCACCGCCCCGGGAGCGGC	immune
235	22	TAAAACTAAATAGTAAAAGGATTTTCCCTTTTTTGCTAAAGTCCGATTTTCTCAAATACTTTGTTTTATTTTGTTTAAAGGGGTTTGTCTTGGCTGTTAC[C/T]ATCATGAGAGAAGCAGTTGATGAATTTCGGCGTTTCCAGCGAGACAAAGAAGTGAACTCACAACTGTACAGCAAGCTTACAGTAAGAGGTGAGCAAGACA	immune
236	22	TTTTCTTCTCTTATTCCAAGGTTCGTGTTTTATTCGAACTGATCAACTCGATGGTGAAACTGACTGGAAGCTGAAAGTGGCGGTGAGCTGCACACAGAGG[T/C]TGCCCGCTCTGGGGGTGAGCGTTGTTGTTGTTACTCCATCAGTTACTGTATGGTCATTTCTGTGCACTTACGTACCAGCTAACTTGATTAATACATTGAT	immune
237	22	TGACCAAAGCACTATTTCTGGCCTTGGTTGCCCTCTCGGTTGTCATGGTGACCTTGCAGGGATTTGCAGGCCCCTGGTACCGCAGTCTCTTCCGCTTTCT[C/T]CTCCTCTTCTCCTACATCATTCCCATAAGGTGAGTTTAAGGATGAGGAAAACCAGTGTCTGGTTTCATTGAATATGATGTTATTGAATGTGTTGTTCTCA	immune
238	22	AGTCCCCCTCGGGGAGCCTCACACCTCGCCCGTCCCCCTCGGGGAGCCTCACACCTCACTGGTCCCCACAGGTGGCCCTGGTGCAGTGGACAGAGAGCGT[C/T]GGCCTCACGCTGGTCAGCAGAGACCTCACGTCCATGCAGCTGCGGACCCCCAGCGGCCAGATCCTCACCTACTGCATCCTGCAGACCTTCCCCTTCACGT	immune
239	22	GAGTTTGTGGAGCTGGCCTGCCAGTGCCCGGCCGTGGTCTGCTGCCGCTGCTCGCCCACCCAGAAGGCCCACATCGTCAAGCTGCTGCAGCAACACACAG[G/A]CCGACGCACCTGCGCCATCGGTGAGCGTCCCCATGCACCGGGACGGGCACCGCGCTCCCCACTGGCTGGACTCCACCGGCATGATACCCGGGGCCCAGAC	immune
240	22	TCTTCACAGGCTACCCACACGCGGCCACGAGACACACGTGCTGCGCCATTGACAGAGCTGCTCCCCTGTCTCCCCAGGGGCGATCCTTATCCTTCAAGAC[C/A]TTCCTCGTCTGGGTTCTGATCAGCATTTACCAAGGTAAGACAGACCCTCTCCTCCTGGGCTGAAGCTGCCTTATCTCCTGTTAGCAGTGGTGCTCTGCCT	immune
241	22	AGAAGGGCCCAGGCAGCCCAGCCAGGCGCCATGAACATCCTGCCTAGGCACCATGGACTTCCCCCCTTGTCCTCATGGGGCTGGATTTCTTTTCCTCCCC[C/T]TTCTGTTGTTTTTCAAAGTTTAATTTCCACATAGCACCAGCTTGAGTTTCCAGGAATATGAGCCCTGTTACTGTAAAACACCATCGTTCTCTGCAGTTCT	immune
242	22	CCTGGCTGGGCAACACCACGCAGTACACCAGCTCGGCCATCGTGGCCGCCATCAACGCCCTGAGCACCGACAGCAGCCTGGACCTGGGCGACGGCGTCCC[G/A]GTCAAGGCCCGCAAGACCACGCTGGACCACTCGCCCGCGGTGGCGCTCAAGGTGGAGCCGGCGGGCGAGGACCTGGGGACCACGCCGCCCACACCCGACT	immune
243	22	GACCCTACGAGCTGAGGATCGAGGTGCAGCCCAAGTCCCACCACCGCGCCCACTACGAGACGGAGGGCAGCCGCGGGGCTGTGAAGGCGTCAGCCGGGGG[C/T]CACCCCAGCGTGCAGGTACTGCTCCACTCCAACCAGGCCCGGCCCTGCTCAGGGAGGCGCCAGTTCAGCCCAGAGGCCGCTCTGAGGCAACAGCCAACAG	immune
244	22	TCCTGAAGCTCAGGAACTCCGACATCGAGCTGCGCAAGGGGGAGACGGACATCGGGAGAAAGAACACGCGGGTGCGGCTGGTCTTCCGCGTTCACATCCC[G/A]CAGCCCAATGGCCGGACGCTGTCGCTGCAGGTGGCCTCCAACCCCATCGAGTGCTGTGAGTGCCCTGCCCCATGTCCAGGCCGAGGGCCAGTCCCGCCGG	immune
245	22	TCTCCTGCGCCCCTTACGGCTCGGCCACGGCCGGCCCGGGCCACAGCCCCCTCGGACTTCCGCGGCCAGTCGGCGGGGTCCTCGCCGGCCAGGAGGCGCC[A/G]AGACCCTCGGGCGTGCCTCCCGGGACCCCCCAGCCACCGCCCCCCACTCTGCTGCAGCCACAGGTGAGTCCGACGTCAAGCGGTAGCTGCTCCCCGGGGC	immune
246	22	ATTGTGTGTAATATCCAAACATGTGAAACAACCTAAACATCCATGGAACAGATTTTTAACAGTGTGCTATATCCGTACCCACAAGGAGGAATGCAGTACC[C/A]ATTCGTGGTAGGACATGGTTGAACCTTGAAAACATGTGGAGTGAAAAACCCAGACACAAAGGACCACATTTTATGTGGGTCCATTTATATGAAGGTGTCC	immune
247	22	AGCGTGGACTCTCAGAGGCTGCGTGGTGTCTATCTGTTCCACGGTGATGACTCTGAGTCAACAAACTGAATCCATACCTGGTACCACTGGGAGCTTCCAC[C/T]GCAGTGAAGGCTCAGGTCACTTGTGCAAAGAAGTAGCCCAAGGAAGGAAGGACCGATCCCTCTTCTGAAGGAAAGTCACCTCAAGAAGGAAACGAAAGTG	immune
248	22	ACCCTGGATTTTTCAGTGGAAGTGCCTTATTTCAGCCGACCACAGCGGCTGGGCACTGTGGAATCAAGCGCTGATGTGGCTCCCAGGAGGGCATTTGTAG[G/A]AGCAGAAGCTGTAGGACGTTTCGTCACGAGGCTTTATCCTTTGTATAAGTTAAAAGAATACTGCAGGACTGGGCATTGTGAGGAAACCCTGGCACGTTTC	immune
249	22	GAAAAAACCATTTACAGATTTAAAAACATATGATGCATTTTAATAAACATCAAAAACAAGCACGACTAAACAGTATCTTTGTGCATACATTTATACAAAC[G/A]CAGCAAAACGTCATACAACAGGAAAAAGACAAACATGAATTTGAGGATGGTTGATACCTCTGGTGGGGAATCAAGGGGATGAGATGGGATTGTAAGGAGC	immune
250	22	ACCCCCCCATAATCCCCAGCCTGGCGGCTGTCGCCTGCCACACGTCAGCGCCGCCCTCTGACTGGGCCTGCTCTCTGCAGGGCATCTTCCACTTCCAGCT[A/G]GGCCGGGGAGAGCCCATGCTGCACACACGCCTGCGTCCCCACTGCAAGGAGTTCCTGGAGAAGGTGGCCCGGCTGTATGAGCTGCACGTGTTCACATTTG	immune
251	22	CCCAGAACAGCGAGCAGTCGGGCATCACGGTGGGTGAGTCCCTGGACCAGAGTATGGAGGAGGAGGAGGAGGAGGACGCGGACGACGACGACCACCTGGT[G/C]CACCTGGAGGAAATCCTCGCCCGCGTGCACTCCGACTACTATGCCAAGTATGACCGCTTCCTCAGCGGCGAGAGCCCCGAGGCCCCCGACATCCGCAAGA	immune
252	22	GGCGGTGGTTGCGGTAGAGCTGCGGCACACCCAACATAGCCTCGGTCAGCACGGCCAGGAAGCCCAGGGTCTCCACAAAGAGGGCCGAGTCAATGGACAG[G/A]TAGGTGATGTAGCCCGCCAGGCCAGTGAAGGCCAGGACACACTGCACGTAGTCCGCAAAGCTGCTCCAGTGCCAGAAGTGGTGGGGGTCGAAGTCTAGGG	immune
253	22	GACTGACGTCCACCCGGCCCGCGCGCCCTCCGCGCTCCCGGGCTCCCGGCGCGCGCTGTCACCCCCACGTGCCGCCGCCGCCCGGGACCATCCTCCGCCG[C/A]GGGCCTGGAGAGAGGAAAAGAAGTAAGGACTCAGCCGGGCCGCCTCGCCCGGAGGAGCCGCGCCCCGCGCATGGCCCGAGGCCCAGGACGCGCCCAGGGC	immune
254	22	CTCGTCACCGTCGCCCTGCCTTACGTCGCCATTTGTCCGCAGTCGCTGAGCAAACATGTGGGCCGCTCTCAGGGGGCGGCCGGGGCTCCACTTGGGGCTC[T/C]TGAGCGGTGCCCGAGGTCTGCACAGCTCTCCTGTGTCCTGTGGCAAGAACATGCTCAAGAAATTTGCTTCGAAAACCAAGTAATGTTCCCGAATGGGGTG	immune
255	22	GAGGAGGAGAGCGCAAGGGCATGGGAGCACGGGCCCCCTGTGGCCAGAGCACGTGGCTGACCTGACGAAGCAGATGAGGAGGAGGAAGGCCAAGACCCAC[G/C]TGGACGATGACCTCTCTCCCAAGAACTATCTGCACGGTGGGGAGTGACAAGCCCCTGGACAATCGAGGGGCCTTCTGAGGAGCACGCCCCAGGGTACGAG	immune
256	22	GGGCCTTCTGAGGAGCACGCCCCAGGGTACGAGTGGGGCTCCGAGAAGAAGAGCAGGAACTGAGGTGGAGAGAAAGGACCAGAAGGCAGTGGATCGTGAC[T/C]CGGCTCCGGGCGCATGCGCAGTGCAGATGCCGTCCGCACTCCTTATACGGTGTTGCAGAGGAGGCCTGTGGGAAGGGTGTAAAACCCTCTTGGTGGATGG	immune
257	22	GTTGCAGAGGAGGCCTGTGGGAAGGGTGTAAAACCCTCTTGGTGGATGGCGAGCGGTCTGGCCTCCTTATTTGGGATCCACGTGTGCACGTTTGCTCACG[C/T]ACTGGTTTCTCCACAGCCCCCAGATCTGTGGCTGCCGTGCTCCCCTGGTCTTCCTGGACGAGCAGACTCGTGGACACTTGAGTCCTGGGATTCACCGGTG	immune
258	22	GTTTGTAGCGCTGCTTTCAGGGCGTGTGATCCCCCTTCTCATAACATCTCTTGGGAAGGTTGCCCGTATCCCAGCAGCAGTGGCATGGCCTGGATGCTCC[G/A]TTCCCTGTCCGCACCTGGGATGAGGGGCAGTGCCTGGCAGGGATGCGGCCCCCGCTGGAGGGCCAGCAAGGGTCCTGGGACATCGGCCAGCCACGTGGGT	immune
259	22	CCTGCTCCATTGTCTTCATTTTCAAACTGACTTATGCATAGCACCTCTCAACATGAACTGTGACATTATTAGATCCAGCTTATTAAAGTAAGCTGCTCTG[C/T]GAAGAATATGTATGGAACGAACTCTGAAATGTTCAATAAAGTCTCTTCACTCAGCCCCAAACATAAAATCCCCTCTGGCTCCACTCTGCAGACGGCCCAT	immune
260	22	TTAGGTCTGTGATCTCAGAACATATTAAGAAGACTGGCCTTTTGAAGCAGATGCATATTGCTCCCAAACCAGCTGCACACGTGGCCATACCGCCGAATAG[T/C]AGCGCTCCAGGCATCTCAGCCTCCTCTCCGTGCTTCCACCTTGCCTTGCCGCAGAATGGCCAGAGCCAGACTGTGGTGCAGCCGGTTCAGGGTGCAGCCC	immune
261	22	CCCTTCAGGACAGACAGCGACTTCTGGGGTTCTCCCTGCTGGCCAGGTGGTTCAGTCAGGGGTGCTCCCCATCGGGCAGACGGCCCCCTCGGGAGCACTG[T/C]CCACAGGGCTGACGGTCCCGCTGCGGGTGCTCCCGCCTGGCCAGGTAGTCCCACCTGGGCTCCTTCCCCCCAACCAGACAGTCTCGTCAGCCGTTCTTCC	immune
262	22	GAGCACTGTCCACAGGGCTGACGGTCCCGCTGCGGGTGCTCCCGCCTGGCCAGGTAGTCCCACCTGGGCTCCTTCCCCCCAACCAGACAGTCTCGTCAGC[C/T]GTTCTTCCTGTGAACCAGGGCATTAACTCTGGTGTTCTTCAGCTCAGTCAGCCGGTCATGTCAGGAGTTCTTCCTGTGGGCCAGCCAGTGAGGCCTGGGG	immune
263	22	CAAATGTTTTCATTTGTTAAAAATATACTGAACCTGAAGTCTGGTATTTAAATCAAGAGTTATTTTACAAATAAAGTAATTCTGTAGGTACAAAACACTT[C/T]TTACTGTAGACTTTTCCCCTCTTTTTGATATGGTGATGTCTTCTCCATTCAAAGACAAGACAATAAATCTTTAGTGCCTTTAGAACAAACACTGAAAACA	immune
264	22	TTTTCCTTAAAAAAATTATTCACATTTGTTTAAAAACTTAAGATACGGTAAGAAATATAACTTTCCTTCTTGGTAACACACCTTGTTTTTTGAGAAGATA[T/C]TCAGTGACCAGCAATAACTTAGTGATAGAAACTTTGCCTTAGAGTTTTGGTTCTATGACACGTGTCATAGTAAAAGAAATACTTCCTACTCCTGGGGCCC	immune
265	22	CTGAATGGCTGAGACCTCTCAGAGGCCTGAGTGACATGTGGCTGGCTTGGCCACCATTCCTCATGGAAACATGTCAAAACCACCCTCAGAGTCACAGTCC[T/C]AGGAACAGAGTGGTGTTTATCTCAGAGTAGATAATGGCTTTTGATCACAGATGGTGAGCTGCACCTTCCACTCTCTTCCAAAGTTAAATTCACCTTCAAG	immune
266	22	GCAGGGCCAGGCTGTGGCGGGGGTCAGAGCGGAGGGAGCTGAGAAGCCTCTGGACGCTGCCCTCCCGCCCGGGGCTGTGTAGGCTGGGCGCCAGGCCTGC[A/G]CCGTTGACGCGCGCGAGGCTGCCTGGAGGCGGCCTGGGGGCCAGCCGGGGCTCCAGCACGCCCTCGAGGACCACGTCAGCCTCCTCGTCGCTCTCCATCT	immune
267	22	CACGAATGTAGAAGCCCAGCGGCTTCTGGCAGCCGTGCCGGTACAGCCTCACGCGGCGGTGCGTCTCAGGGAGGATGTCCACGTCGATGATGGAGGACAC[T/C]GGGCGGAAGTCGTGCGGCAGGCCGATGTGCAGGTGTGTGCGCCGGCGGGGGCCATCTTCCCGCAGGGCCAGTGGGCGCCGCCGCCTGGACAGCGAGCCCG	immune
268	21	CAGGGCGGGGCAAACCTCGTGAGGTCACCGAGCCCTGGATAAAGGGATGCAGAACGAGCGCAGGTGGCAGAGCCTTCGTTCCGGAGTCGTCCCAGGACCC[T/C]AGCCATGAAGCTCTTCGTCCCCGCCCTGCTGTCCCTTGGAGCCCTTGGTGAGTGCAGGTATGGGTGGGGGCAGGGGCATGCCCCTCCAGGTAGATGTCCC	immune
269	21	TGTACCATCTCCCAACCCGAGTGGCTCAAATGCCACCGATGGCAGTGGAGGATGAAGAAGCTGGGTGCTCCCTCTATCACCTGTGTGAGGAGGGCCTTTG[T/C]CTTGGAATGTATCCGGGCCATCACGGTGAGTCCAGGCCATAGGCTGGGTGGGACCAGACTGAAAGGTAATGGATCCAAGTGCCATGGAAAATGTGCTCGC	immune
270	21	CCTCCCAAGTCCATAATCTCTTTTCCTCAGCTGGTCTCTTACTGTCTGCCCTTCTGACATAGGCTCTGTTTGGGGAAAATGGAAAAAACTGCCCGGACAA[A/G]TTTTGTTTGTTCAAATCTGAAACCAAAAACCTTCTGTTCAATGACAACACTGAGTGTCTGGCCAAACTTGGAGGCAGACCAACGTATGAAGAATATTTGG	immune
271	21	CTGAAACCAAAAACCTTCTGTTCAATGACAACACTGAGTGTCTGGCCAAACTTGGAGGCAGACCAACGTATGAAGAATATTTGGGGACAGAGTATGTCAC[A/G]GCCATTGCCAACCTGAAAAAATGCTCAACCTCCCGTAAGTGGAATATAAATAACATCACTGAGAAAGCGTCTTGCATGAAGGTCAAAGTTGGAGGGTCAA	immune
272	19	ATGGGCCAGAGCAGAGGGAGATGAAGGCACCACTGCCCTGATGCTCTGCTCCAGTTACCAAGGTCCTGAAGCTGACTTACATTTTCCGCAGGTTGGGCAA[T/C]TTCTTGAAGATGCCAGTGGCCTCAAGAACAGATATCTCATTGTCGTTTAGTCGCCTGTGTGGAAAGCAAGCGGATGAGGGGGTGGGTGAGCTGTGGAAGG	immune
273	19	AGTGGACACACTCACACGCGCGCTGCGGCCCGGCCTGCGCCCACCCCAGCATGGCAACTCTCGCACGCCTCTCCTCGCGCCTGCGGTTCTGCGCCTCCGC[C/T]CTCCCCTCAGCGGGCGTCTGGTCCAAGGTAAAGTGCAGGTGAAGAGCAAGGCCGCGCCCGGAAGAACGCGGACGAAAGCCTGAGCGTTTTTTTTTTTTTT	immune
274	19	ATTCATATACATGCAAAATAAACATAAATTTCCAAATTCTTGTTCACTTAAAAATGTTTTTTAATGTTTTAGGGATGTATTTGCTACTTTTCAACTAGCA[C/A]ACGTCACCATACCAAATTTTATGCAGACCCAGTGGAAGCGGTAAAAGACATTCCTGATGGTGCAACAATACTGGTTGGTGGTGAGTAATAGTATTGTTTT	immune
275	19	GTCTCTTGCAGGTGAGGGAGTTTAAAGGTCAGCATTTTATCTTGGAGGAAGCAATCACAGGGGATTTTGCTTTGGTGAAAGCCTGGAAGGCAGACCGAGC[C/T]GGAAACGTGATTTTCAGGTAGTACAATGGTTTTAAAAAATGTTCAACATAATGCCTGTTAGCAACTTTATGTTTCCAAAATTATGATTACAAAATGGATA	immune
276	19	TAAACTCTCATTATTTAATTTAAAATGTTTTTCTCTTTGCTTAGGTTGAAGAAATTGTTGATATTGGATCATTTGCCCCAGAAGACATTCATATTCCTAA[G/A]ATTTATGTACATCGCCTTATAAAGGGAGAAAAATATGAGAAAAGAATTGAGGTAATTGACTTACCTTGTTTGTCAGTATTTATGGATCTGACTGTCAGAG	immune
277	19	TATCAATCCGGAAAGAGGAAGATATAAAAACCACATCTGGTAAACCTGCAGATAATGTCAGGGAACGTATCATCAAGCGGGCAGCTCTTGAATTTGAGGA[T/C]GGCATGTATGGTATCCTTTATTCCTTCTGGGGCTGAGCAAAGACAGCCCTTTTTACATATTCATCAGGTTACTAGACTTCCTGCATAGGGATTCTTTTCT	immune
278	19	TGCTATGGCACTTTAATGAATAACCAAAAGGAAAAATATATATGCTTAGCTTATTTGTTTTATAAGTGCTGATAAGGTCATATTTACAGTTGGTGCTCAC[A/G]TTGGATTTATCTTCATCTTCTGTGGTAGGTACATTAAATTGTGCACAATTTGTACCAAGATGGGCCCTTAGGGAGAGTTTCATTGGTATACTTTCCCTC	immune
279	19	GAACAAAATACTTTTTATTCAGCTTTATCAAACTAGGGAAAATAACGATGAGCAAATCCAGGATTTGAAGTGCAGTGAACTTCATCCTTAGAAAATAAAC[A/G]TGGTAGATTAGATTTTGTAAGGACCTTCTCCTCCGAGGTATCCTCAGTTATCAAACAGTTCCCCAGGGGGTCTACCAAGCATCCGGGGTATCAAATTGGA	immune
280	19	GCAATGTATCATTCCTCTCATCCCAGACACAGGCATTTCTGCGAGTTTTTAGCTAATGGCTGTCATTAAATTCACTTTCTCTTCAGATACAGCTACAGTT[C/T]TGTCATTTTAGAGGAAGGAGAGGAGAAGCACACTCCATATATAAAATGGTCTTTCAGGCTGGCTGCGTGTTTGAAAGCTTCCTCTCCCAATACTGGTAAA	immune
281	18	CTCCTGCCTCCATCTCCTCACTGGTGGGTGTGGAGACCCCTGCGCATCCCCAATCCTATCTCTGCCCAGACCCACACACACCAGGGCCTGCCAGCGCCGC[A/G]TCTTTTGTGCTGTTCATCCTCGCGTTTTTTCCTCCTGTTGAGGAACAGCCATCTGGTCCTCCTTGCTTTGCAACAAACTCAAACGCCTCCTCCATCTCCT	immune
282	18	GTCCCACCAGGGAGTTCTGTAGCTCGCAGCATTAAGAATTAGCCAAGGAGACAAAAGAACAGCCAGTGAGATGGGAGGAGAAATCAGAGAGTGGGGGTGT[C/T]CTGGAGGGAACACAGAAGATGCTTCAGGGAGAAGAGAGGGAGTGATGATGACGAATGCCTTTGGCAGAGCCAACAAGTGAGGGTTGAGAATCCAGCAACC	immune
283	18	AGTGAGGGGGCGATAGGTCCAGTGCCCCAGGGGAGGCGTGGCCCCTGACGAGAGCTGGACAGCTCAGAAGGTGAACTTCTGGGGCCTCCCTCTCTTTCCT[A/G]TCTGCAGCTGTCCAACAGGCTAAGATTTCAGCACTTAGGCAAATCAAATGGCTCAGGGCTCCAGAAAAACCAAATCAGCTGTGTCTCAGGAAGAAAGGAG	immune
284	18	CTGATTGATTTAGTCTGATGAGGGGAAGTCTAGGCAGGGAATAAAGGGGCAAGAGGTAGGATTTTAGGGACAGTTTTTATGAAATAGGTGTTGAGTGGAC[A/G]TCTGTTTTCTATCGTTCGCAATTTAAACTGAAGCAGGGAAAACTTTGGTTAGACATGATAAGGAACTTCCTGTACTGGTTAGTGAGGGCAGCAACGGGCC	immune
285	18	TGTGCAGGTCATGGTGGAGGCCGAAAGCTTTGTGCCAGAACTGCTGAGAATTACGTAATTCTTCACATCTGCTTGGCCAACTCCGGCCTCTGCCCATCCT[G/T]TAGGGGGTTTCCTCAGGAAAGACGTGGAGTCTGTGGGCAAATCGAGACCTGCCAGTCCTGTGCCACGTAAGTCCCGCCTGCAGGTGACTTGGCCATGCCT	immune
286	18	TAATTCCTGGCTGCACATGGGTCTTCTGGGCATTGGGTTCGAGGTGAAGTGCAGACCCCATTTCTGGGCTGTTTGTGGAGGACCTGGGCAGGCGTGGTGA[C/T]GGAGCTGGTGTTTTCATAGCCGAGAACCACTCCAGCGTGAAGCCCAGAGCCTGTGCTACCCCGTCTTGTTCTCTCCTCTCCCCTCTCCCCACTTCTAGCC	immune
287	18	ATGAACATTCCCACTGTACTTCCCCATGGCCCAGCTCCATGCCAGGCTTAGAGATGCCAGGATGAGTAAAACCCAGGCTTCCACTCGGGCCAAGAAGGGA[A/G]TTAGGCACATAAAGAACCAATAGGGAAAAGGCAGACTTTCCAAGCCCCTTGGCGTCTGCTCCCTCGAGTCTCCTGGAATGTCCCTGTTTTGTAGACAGAC	immune
288	18	TGCACCACGAGTTTCACTTCACCTGGGTTGGCATCTTCACAGCAGTGTTCTGGGTCTGCCTCTGGGGGTCGCCGTGGGTTATGTACAGAGGTCTGGGCTC[A/G]GGCCTCTGTAGGGAACCCAAATACAAGGGAATGAAAGGTATGCCATCTGGAGTTGCTCTGCTGGGGTTCAGATCCTAGCTCTGCCTCGTCTAGCTTTCAA	immune
289	18	CAAATTCAGAGTGGTTGGCGGGGTTAATTGAAAGCACTTAGGATGGTGCCTGACACGTTATATGTGGTCAGTTAATAAACATTAGCCATTATTGAAGAGA[C/G]AGCTATGGTAGCATGAATCCAACCAACATAGAAGGGACCTCTTGTTAAGAAATGATTCCCCTATTCCTTGGGAGACATTGCTCCTAGCATTAATGGAATC	immune
290	18	AAGAGACAGCTATGGTAGCATGAATCCAACCAACATAGAAGGGACCTCTTGTTAAGAAATGATTCCCCTATTCCTTGGGAGACATTGCTCCTAGCATTAA[T/C]GGAATCCTTTTTAAAAAAATTTGTATTTATCTTTGACAGAGCACCAAAAGTTCTTCACTACTGCCCGTGGGGTTTCTCTGGTTGTAGTGAGTGGGGGCTA	immune
291	18	TATTTTGTAGTGGCGGCATGTGGGCTTCTCTTGTTGCAGAGCACAGGCTTTATTTAGGGCATACGGTCTTCAGTAGTTGCAGCATGCAGGCTCTTTGGTG[A/C]GGGCTCAGTAACTGTGGCACACAGGCTTAGTTGCCCTGCGGCATTTGGAATCTTCCCGCACCAGGGATCAAACTGTGTCCCTTGCATTGGCAGGCGGATT	immune
292	18	AGTTGCTGGTCTCGGGGTCCCTGGAGAGCTTTGAGAGTATTCTGGACCGGCTGCTTTCCCGGGAAGTCCTCTCCTGGGAGGACTATGAGGGGCTTAGCCT[C/G]GTGGGGCAGCCCATCTCCCACTTGGCCAGGCGCCTCCTGGACACCATCTGGAATAAGGGTGCTTGGGGCTGTGAACAACTGACTGCAGCTGTGCGGGAGG	immune
293	18	TTCCCCACAGGCAAGAAGGCTCCTTGATCTCGCCACAGTGAAGGCGAATGGGTTGGCTGCCTTTCTTCTACAGTGTATTCAGGAATTACCGGTCCCATTG[G/C]CCCTGCCTTTTGAAGGTATATATGTGTTCTTTTCAGTTATCAGAAAAGGAAAGGAAGACTTTCAGATTCGTGGTGAAGAGCAAAAACATCAGCATGAGAC	immune
294	18	CCCCCAGGACGTCTTCCAGGTCCTCCTTGACCACCCTGAGCGCATCCTCTTAACCTTCGATGGCTTTGATGAGTTCAGGTTCAGGTTCACGGATCGGGAG[C/T]GTCACTGCTGTCCGACCGCCCCCACGTCAGTCCAGAGTCTGCTCTTCAACCTTCTGCAGGGCAATCTGCTAAAGAACGCCCGCAAGGTGTTGACCAGCCG	immune
295	18	ACCCAGGTCTGGGGGGGCAGTAAGGGTCCTCCTGCCCTGCCCTCTGTCTCAGTCTCTCCTCTGTCTTCCCTTCCAGGCTAGGAAACAACCACATCACGGC[C/T]GCGGGAGCCGAGGTGCTTGCCCAGGGGCTCAGAACTAACAACTCCTTGCAGTTTTTGGGGTAGGTGGGATTCTGGGGCAGAGGGGCAGCATGCAGGGGTT	immune
296	18	TGCAGAGAGGAGGGGCATGTGTCTCGAACACAAAGCAGGTTCTCACTGACACTGTTTACTCTGTTGAACCTTTCAGGTTCTGGGGCAACCAGGTGGGTGA[C/T]GAGGGGGCCCAAGCCTTGGCTGCAGCCTTGGGTGATCACCAGAGCTTGAGGTGGCTCAGGTAAGCCTCAGAGTTTGTCCTACAGTTGGTGGGGGAAGCCA	immune
297	18	GGGGCACATGGGTTCATCTTTATTGGCATCATCTTATATAATAAATGTCACCAGTCAACTGGGTTTTCTCCTTTATTCTTGCCAGCCTGGAGGAGAACCA[C/T]GTCCAGGATGAAGGTGTGTGTTTCCTCGCCAAAGGACTTGCAAGAAACTCAAGTCTGAAAGTCCTGAAGTAAGGAATCTGTAAGCAAGAACTAGACAGTA	immune
298	18	AATAGACTAGCCCCAAACCAAGCATCCTCAAAGTTCACCATTCTGTCTTCCTCTCTAGGCTGTCTAACAACCACATCACCTCCCTAGGGGCAGAGGCCCT[T/C]CTGCGGGCCCTTGAAAAGAATGACACCATTCTGGAAGTCTGGTAAGACCCCGGGCAGGCCTCTTTAACCTCTCTGAGCCTCGGTTTTCCAACGTATAAAT	immune
299	18	GAAGTAACTGTTTGCTTTGTCTTAGCTCATGGTCATCCACCAGGTTGTTCTCTACATCTGGTTCGTCCACTCATCCTGGACCCTACACATGGCACTTCCT[C/T]TGTGGTTGAGATTCGGAATGTAGGCATTCTCACCTTTGATCTTTCCCTTGTACCCTGGCCCTGCTCCCACTCTCCCATCCGCCTCAACCCTCCCCCCATC	immune
300	18	TGTGCAAGTGTTATTATTTCAACACTGTTATTTGTGAAAAACTGGTTACTGTTTATAAACCACTTTGTTTTATTCTCCCTAGTTCATGATTTTATAAAAA[G/A]ACAAAAACAAAAACATGACCATGAATGTTATGCTGTAAATAATCACAGAAGATAAAACTATTGAGTCACCAGAGCTATCTTCATTGTGACCAAACACAAT	immune
301	3	GAATATTCTGTATGTATAAAGAAACTGAAGGATAAATACATACTGTTAAGGTAGCAGAATTTTGGAATTTATTTTCTGCAGATAAAGTAACATGGCCTGA[G/A]GAGTAAGTAACTTTTTTGTCGGGAAAGCTTTTGATTGAGACTGTTGCATCAAATTCTTCAGTGTATCCATAAACTTGAATTACAACATTTTCATATGCTC	immune
302	3	AGTCGGACACGACTTCGCAAATAAACGACAACAAATATTTGCCAAGAGAAAGTTTAAGAGGGAAAACAAGCTTACCTGTAGACTCTATGACTGTCACACC[A/G]ATATAGAGGTACTTGTTGTTTAAATCTTCTAGACTTTCATAGGACAATTCTTTAACTGCTGTTTCAGAGTTAAATGTGACTTGAGCCATTCCGTTTATCA	immune
303	3	TTCCATTAATAGAATTCTCAGAAGACTAGGGACATCTTCATTTTCTCCCATTTATTTGAACATACCATAAATATTTACTTACCTGAATTCCAGATGTTCT[A/G]TAGTTGTAAACAGTTCCACTCAGTTGGATCTGTTCCCCTCGTACAACAGAATATGGTATATTCATTTCCAGGAAGACGCTTTTGAACACCTTTGCTTTCA	immune
304	3	GAAAAGATGTTCCAATTATGTCCCGCTTCCAGGTAGTGATAAACGTAGAATACTGGGACCACGCTCATCAGCTCCGCCTCTGCATTGCCTTTGGGGAGGC[G/A]GGTAAGACTATCAATGCCTTCCTGACTCAGGACTGCAGACATGACCTCGCCTATAAGCAGTCCTGAAACAAACAAGCACACAAACAAAAACTCAAAGTCG	immune
305	3	AGCGCCTTTCTTCAAATTCCATAATAAATACAGAGCAGTCTTTGGAAGAAACGTTAGAGTTGATTACCTGGTCTGTGGTACTCATACACTGTGAAAGTGG[C/T]GGGGCTCAGAAACCCAACTTCAAAAAGTTCAATTATCCGGAATCGAACACAAAGGAACTCGTTGGAAGGAATCTGTTTGACAAATGCAAAGATTAAGAAA	immune
306	2	CTTGTGCCTCAGCCTCTTCTCCTTCCTCCTGGTTGCAGGAGCCACCACGCTCTTCTGCCTGCTGCACTTCGGGGTAATCGGCCCCCAGAGGGAAGAGTCC[G/C]CAGGTGGCCCCTCCATCAACAGCCCTCTGGTTCAGACACTCAGGTCCTCTTCTCAAGCCTCAAGTAACAAGCCGGTAGCCCACGTTGTAGCCGACATCAA	immune
307	2	CAGGAGCCACCACGCTCTTCTGCCTGCTGCACTTCGGGGTAATCGGCCCCCAGAGGGAAGAGTCCGCAGGTGGCCCCTCCATCAACAGCCCTCTGGTTCA[G/A]ACACTCAGGTCCTCTTCTCAAGCCTCAAGTAACAAGCCGGTAGCCCACGTTGTAGCCGACATCAACTCTCCGGGGCAGCTCCGGTGGTGGGACTCATATG	immune
308	2	TTCAGACACTCAGGTCCTCTTCTCAAGCCTCAAGTAACAAGCCGGTAGCCCACGTTGTAGCCGACATCAACTCTCCGGGGCAGCTCCGGTGGTGGGACTC[A/G]TATGCCAATGCCCTCATGGCCAACGGCGTGAAGCTAGAAGACAACCAGCTGGTGGTGCCTGCTGACGGGCTTTACCTCATCTACTCACAGGTCCTCTTCA	immune
309	2	CCTCAAGTAACAAGCCGGTAGCCCACGTTGTAGCCGACATCAACTCTCCGGGGCAGCTCCGGTGGTGGGACTCATATGCCAATGCCCTCATGGCCAACGG[C/T]GTGAAGCTAGAAGACAACCAGCTGGTGGTGCCTGCTGACGGGCTTTACCTCATCTACTCACAGGTCCTCTTCAGGGGCCAAGGCTGCCCTTCCACCCCCT	immune
310	2	ACAAGCCGGTAGCCCACGTTGTAGCCGACATCAACTCTCCGGGGCAGCTCCGGTGGTGGGACTCATATGCCAATGCCCTCATGGCCAACGGCGTGAAGCT[A/G]GAAGACAACCAGCTGGTGGTGCCTGCTGACGGGCTTTACCTCATCTACTCACAGGTCCTCTTCAGGGGCCAAGGCTGCCCTTCCACCCCCTTGTTCCTCA	immune
311	2	ACGGCGTGAAGCTAGAAGACAACCAGCTGGTGGTGCCTGCTGACGGGCTTTACCTCATCTACTCACAGGTCCTCTTCAGGGGCCAAGGCTGCCCTTCCAC[C/T]CCCTTGTTCCTCACCCACACCATCAGCCGCATTGCAGTCTCCTACCAGACCAAGGTCAACATCCTGTCTGCCATCAAGAGCCCTTGCCACAGGGAGACCC	immune
312	2	GCATTGCAGTCTCCTACCAGACCAAGGTCAACATCCTGTCTGCCATCAAGAGCCCTTGCCACAGGGAGACCCCAGAGTGGGCTGAGGCCAAGCCCTGGTA[C/T]GAACCCATCTACCAGGGAGGGGTCTTCCAGCTGGAGAAGGGAGATCGCCTCAGTGCTGAGATCAACCTGCCGGACTACCTGGACTATGCTGAGTCTGGGC	immune
313	2	CCAAGGTCAACATCCTGTCTGCCATCAAGAGCCCTTGCCACAGGGAGACCCCAGAGTGGGCTGAGGCCAAGCCCTGGTACGAACCCATCTACCAGGGAGG[G/A]GTCTTCCAGCTGGAGAAGGGAGATCGCCTCAGTGCTGAGATCAACCTGCCGGACTACCTGGACTATGCTGAGTCTGGGCAGGTCTACTTTGGGATCATCG	immune
314	2	AGCCCTGGTACGAACCCATCTACCAGGGAGGGGTCTTCCAGCTGGAGAAGGGAGATCGCCTCAGTGCTGAGATCAACCTGCCGGACTACCTGGACTATGC[T/C]GAGTCTGGGCAGGTCTACTTTGGGATCATCGCCCTGTGAGGGTGCAGGACATGCATCCTCTCCCACCTCAGTTACCTTATTATTTAATCCTTCAGGCTCT	immune
315	1	TTTACCACTGGAATTAGCCACGAATGAGAGTTGCCTGGCTTCCAGAGAGACCTCTTTTATAACTAATGGGCGTTGTCTGGCTTCTGGAAAGACCTCTTTT[A/G]TGACAACCCTGTGCCTTAAAAGTATCTACGAGGACTTGAAGATGTACCACGTGGAGTTCCAGGCCATGAATGCAAAGCTTCTGATGGATCCTAAGAGGCA	immune
316	1	TGTACATACTGCATGCCAACCCAGAACAAGGTCCTGGTCAGGAAGACAGCAACTGTGTGACCCGGATTTACCATTCCCACATTGATGCTCCAAAAGACAT[T/C]GCCTCAGGACTCATTGGGCCTTTAATACACTGCAAAAAAGGTATGTTTCCTCATTATTAGTCTCAATAAATTACCAAAGACAGTACACAGGGAGGTTTAT	immune
317	1	TGCAGGCCTTTTTCCGGGTACAAGACTGTAAGAAGTCTTCATCTGAGGACAATATCCATGGCAAAAATGTTAGACACTACTACATCGCTGCTGAAGAAGT[C/T]GTCTGGAACTATGCACCCTCCGGTATAGATGCCTTCACCAAAGAAAATTTAAGAACACCGGGAAGGTAATTCAGAAAAAAAAATGATATTTTTTCAAAAT	immune
318	1	ACAAGGATCCTGTCTGTCTAGCTAAGATGTATTATTCTGCTGTGGATCCCACCAAAGATATATTTACTGGGCTTATCGGGCCAATGAAAATATGCCGGAA[C/T]GGAACTTTACTTGCAAATGGGAGACTGGTAAGTCCAATGAGGGAAAATGAAAATGATTTTCAAATCCCTTTGAATTATCATTATTATAAGGAAGATTCTG	immune
319	1	GGACTTTTGATGTGGAATGCCTCACAACTGATCACTACACAGGTGGCATGAAACAAAAGTACACTGTGAACCAGTGCAGCCAGAGGTCTGAAGATTTATA[C/T]CTCTACCTGGGAGAAAGGACCTACTACATCGCAGCGGTGGAGGTGGAATGGGACTATTCCCCAAGTAGGAAATGGGAAAAGGAGCTGCATCATTTACAGG	immune
320	1	TATCAAGCACATATCAAATGTAACCAGATATGTTAACTCTTGATTAATTTAGGTGAAACTCGCACTTACATATGGAAAATCCCAGAAAGATCTGGAGCTG[G/C]AAGGGATGATTCTCCTTGTATTCCATGGGTTTACTATTCAACTGTGGATCGGGTTAAGGTAAACTTTAAATCATTTGTGTTTTGTGCAGACTCCCAAAAT	immune
321	1	CAATGAAAGATTATTTGAATGAACTTTCTCGTATAATAAAGATTATATACAATATTGGTTGTTTTTCTAATTAAGCACAGGGGCGTTTATACTTCTGATG[T/A]ATTTGACCTCTTCCCTGGGACATACCAAACCTTAGAAATGACTCCAAAAACACCTGGAATCTGGTTACTCCACTGCCATGTGACTGACCACATTCATGCC	immune
322	1	TATTTGACCTCTTCCCTGGGACATACCAAACCTTAGAAATGACTCCAAAAACACCTGGAATCTGGTTACTCCACTGCCATGTGACTGACCACATTCATGC[C/G]GGAATGGAAACTACTTACACCGTTCTACCAAACAAAGGTGAATATTCACTTAGTGATTCTAGAAGGCATATATCATGAATATAATTAAGATGCACAATTT	immune
323	1	AACTAAAGTCAAGCACACAATCAGTGAGCTGAACTTGGACTCAAAATTGTCTAATAAGAAGCTAAAAAAAGAAGACACAGGTCTTTATATTTCTTTATTT[T/G]TCACATACACTCTAGCTAAAAGAGCAAGAGTACACATCAACAAAAAATGGAAACAAAACTTTGACTGAAAGACATGCATTCAACAAATTACATAAGTAGC	immune
324	1	GAAGAAAGTCAGCTTTGTAAACTTTTATTTCATTTGATTCAGAGAAACTCAGCATGAGCTTTGAAAGTAACAAGAAAATAAAAGTTTGATATCTTTTACC[G/T]TGGGAAAACAATAAAATCTTTCTCAAGGAAAATTATTGTTTTTTAAAAGTGACACAGTAGAAAAATCTGGAAAAATCAAGAAGGTTGAGTTCTGGACTAC	immune
325	1	TTCAAGATTCAGTGTCACGTGCCATTGTGGTACATTTCAAATGATACTTTCAAGTCAATGATTTCTTTCGACTGCAGTAAAGAAGATACGGCAAGAAAAA[T/C]GCTGCAGTGCCATCTTCTGGGAGGACGTTTAAGAAATCCCTTAGTTCTAGTTCCACAGCAACAACTGACAGTGTTTCTGTTTGTAAGAAAGAATATCTGA	immune
326	1	CGGGATGACTGCCTCCGGGCATCTCTCTAACAGCCTGTCTATGCACTGGTCATACTCTTTCAAACGCGTATGACACAGAACATGGACACTGAGGCCAGCA[A/G]CAGTATCTTCTGAGAGTGGCTCCAAGAATGGAACGATGGAAGCTATGTCAAATGAAGGACCACATATAAGAGACTATGAACAGAAAAGTGAAATGTTATG	immune
327	1	CGGCGACACAGACAGAGCAAGGGCGCGGCGGATCCTCCTCGCACGGCAGCTCGCTCGGTGCCCCGCGCAGGGTCGCGATGCTGCCCGCCTTGGCACTGGT[T/C]CTGCTGGCCGCCTGGACGGCTCGGGCGCTGGAGGTGAGTGCCGCGCCTCGGAATGGGGTGACGGTGGAGGTGGGTGGAGGATGGAGGGGACCTGCTCCCT	immune
328	1	CTTCTTTTACCTACGAGTGGCTCTAAAGTGGCTCAAGAATCACCTCGGGGCTCCTTAAGGCAGATTGTTTTAAGAGTTGAAGAATTTGGTTATTCTGTTT[A/T]AAAAAATGCATTTAATTAAGGGAGCTAGGCTTTTTCCAGTACTTAAAATTTACTCCTACAATTATTTGTTTTCTCATTGTCTTATTACACGTTGAAAGAC	immune
329	1	GGAGTCACCGTTTCTGGCTGACCAGTGGGAAGCCATGATAACCATAGGGCACCCAAGCGGCTGTCTTGTCACCCTGTTGAGCAGAGGTACCTGATGGGCA[C/T]TTGGCAGGCCATTAGTACTGCAGAGAAGTACTCCAGACAGAATAATGATCCCTGGTTCTGACTGGGGAAATAAAGAGAAACATACAACTAAATAGATCAC	immune
330	1	GGATAAGATCCCTGGGATGCAGACAGAATGATGTGAAGCTGTTTTCTTTGTTTGCAGTTGGCGAGTTTGTGAGCGATGCCCTCCTTGTTCCCGACAAGTG[C/T]AAATTCTTACACCAGGAGAGAATGGATGTCTGTGAAACCCACCTTCACTGGCACACCGTGGCCAAAGAGGTACCAGCGCTTTCATCGTCCTCCTTGCCAA	immune
331	1	CATGACTATGGCATGTTGCTGCCCTGTGGAATTGACAAGTTCAGAGGGGTGGAATTCGTATGTTGCCCACTGGCCGAGGAAAGGGACAATGTTGACTCCG[C/A]GGATGCAGAGGAGGATGACTCAGACGTCTGGTGGGGTGGAGCAGACACAGACTATGCAGATGGGAGGTAAGGTGGCCTTTATGTTTCATCTCTCCTAGAT	immune
332	1	TCTGCTGCTCCGTCCCATTTGTCCAGTTACCGATTGTCACATACCTGTGTTTCTGATGGCAGCATTTCCAGGAGAAGGTGGAGTCTCTGGAGCAGGAAGC[T/G]GCCAACGAGAGGCAGCAGCTGGTGGAGACGCACATGGCCAGGGTGGAAGCCATGCTCAACGACCGCCGCCGCCTGGCCCTGGAGAATTACATCACCGCCC	immune
333	1	GGTAGGCTTTGTGTTGTAATGATATTGTTTATAGATAAAACAAATGGACTGGCCTGCGTGTTTTGATTATGGTACGATGCTTATGGTGTCATACAGGTTC[G/A]GGATTAACAAACATCAAGACAGAAGAGATCTCTGAAGTGAAGATGGATGCAGAATTCCGACATGATTCAGGATATGAAGTTCATCATCAAAAATTGGTAA	immune
334	1	TTTGAGCAGATGCAGAACTAGACCACCGCCACAGCAGCCTCTGAAATCGGACAGCAAAACCATTGCTTCACTACCCATCGGTGTTCATTTAGAGAATAAC[G/A]TGGAGAAAAGCAAACCCTTCTGTTTTATTATTTACTCATTATCGCCTTTCGACAGCTGTGCTGTAACACAAGTAGATGCCTGAACTTGAATTAATATACA	immune
335	1	TCGGTCTCTACACTACATTATTAATGGGTTTTGTGTACTGTAAAGAATTTAGCTGTATCCAACTAGTGCATGAATAGATCCTCTCCTGATTATTTATCAC[G/A]TAGCCCCTTAGCCAGTTGTATATTATCCTTGTGGTTTGTGACCCAACTAAGTCCTACTTTGAAACTTGCTTTAAGAAACGATGGGGGAATGCTTTCTGTG	immune
336	1	CAATTGCATTTTACTGTACAGATTGCTGCTTCTGCTATATGTGTGATATAGGAAGTATGAGGATAGACGTTTATTTCTTCGTGCCTGTTTTATGTGCACA[T/C]ATTAGGCATTGAGAATTGAAGCTTTTTTCGTCCATGTATCTTCAGATCTTTGATAAAGAAAAGAATCCCTGTTCATTGTAAGCACTTTCACGGGTTGGGG	immune
337	2	GGGAGGGCTGGAGGCTGGCTGTTGACTCGCACCTGTTCTTCCCAGGTTGCTCCTGTTTTCTCCTTCTGTGGTTCGCATAGGGGTCCCCCTGTCTGTGGCC[G/T]TGAAACTCCAGGATGCTCCTTCAGGACAGGTGGTGAGAGGATCCGTGTTCCTGAGGAACCCATCCCATGTTAATGAGCTCTGCTCCCCGAAGGTGGATTT	immune
338	2	CATGGCTAAGGGACTCTCTGTCCAAACAGACAGACATGCAGGGTGTCAACCTGTTGTTCTCCTCTCGCCGGGGGCACCTCTTTCTGCAGACGGACCAGCC[C/T]GTTTATAACCCTGGCCAGCGGGGTGAGTTGGCGCCAGGGCCTCCACCTTTCATGCCTTCCCAGCCACTTGAGTGAGATAACCTGAAGCACCTCACAGGAA	immune
339	2	AATCTCCCGTGTCGTAAATTACCCAATCCCCTAAACCATTAAACTCAAACACAATCTCCACCTCCTTACTCCATTTCCAGTTCGCTACCGAGTCTTTGCT[C/T]TGGATCAGAAGATGCGCCCGGCCACTGACATCCTCACGGTCATGGTGGAGGTGAGCCCCCGACCTCTGACCTTCCTAAGGGGCCAGGGCTGCTGAACTGG	immune
340	2	TGCCCCATGCAGCGTGAATGTGCTGTGGAACCCCACTTCCCTCCCTCGCCCCAGCCCTCAGCCCCTCGTCCGAATCTCTCCTCGGTGGCAGGTACATCTA[C/T]GGAAAGCCGGTGCAGGGGGTGGCATATGTGCGCTTTGGGCTCCTGGGTGAGGACGGTGAAAAGACTTTCCTGCGGGGCCTGGAGAGTCAGACCAAGGTAG	immune
341	2	CTGAGTCTGGGGCCTGCCCAGCGTGTGACCCAGTTTCTCACCTTTCCCACCGCAGATTGCGACTGCTGCTCCCGGACTCTCTGACCACGTGGGAGATCCA[T/C]GGCGTGAGCCTGTCCAAAAGCACAGGTGCGGTCACCCTGCCTGGGCCCCTGGCCTCCCTTTTCCATGCTCCCTTGTCTGAGGCTCCCTGCTTGGTCCTTA	immune
342	2	TGCTACACCTGCTGCTATGGGAGGGCAAGGCTGAGTTGGCCGACCAGGCTGCATCCTGGCTGACCCGCCAGGGCAGCTTCCAAGGGGGATTCCGCAGCAC[C/T]CAGGTAGGGGCTGTCCTGGGGTTCTAGGGTGGCTGGTCCTGAGACCGAGTACCTGAGTCCTGGCCCATTTGCCCCAGGACACTGTTATGGCTCTGGACGC	immune
343	2	ACACAATCTCACCTGGGCCCCTGACTTCAGGGAAGTGCCCTCGACAGCGCCGGGCCCTGGAGCGTGGGCAGCAGGACGTGGAGGGTTACCGGATGAAATT[C/T]GCCTGCTACTCTCCCCGAGTGGACTACGGTCAGTCTTCCCGCCCGGGCCCTGGCCCTGGCCCTGACCCTGACCCTGACTCTGACCACCCCCCCCCAAGGT	immune
344	2	TTGGTGCAGCAAATTAATATATCAAAACAAACAAAAGCTTCATCCAAATATTTACATTTAAAAAAGACATTTAAAAAAACAGGCTACTTATTAAGTGTGC[T/C]TGAACAAACCATGTGTGGAATTGAATTCCATTCATTATGGAGTTAGTTTCTGCTAAACACTGAAACTACAGAGACCCCTGGCATCTGAGGATTTAAGAAT	immune
345	2	TTGGACCTCTGAAGTGGAAGGGCTAGTACATAAGGCAGGTTACTCATGAGTCAGAGGCCCGGCACCCGTAACCGGGCCTGGCTTTGCCACTGCCTAAGTA[T/C]CACCAGGAATTCAATAAAATGCTCCGTAGAGGTCACTGAATTTTGTAGTACACCTCACTTCATTATATCCCTGTAATTTCACAAACCTGGGACATTCACA	immune
346	2	TTCATTTACCATTTCCTTACAAAATATATGTAGAAGAATATGGCTTAAAGACAGAGGGGAAAAACCTCTTATTTGTTCATACTATTTTATCTGGTACTTA[C/G]CCAGTCTGACAATGTCAAACTTAATTTACCATCAAGGACAAGGCAGACTAAGAGGAATTTTATGAAGTCCAATTCATTTTGGTTTTGATATTCTAAGTGC	immune
347	2	AGCAAGATGCTTCCGTTGAGAAAAACGATCTCTTAGGGGAAAAACAAAACCAGAGTGGTCTCAGCTACTCCACTGCAGGTCGGGTCAGAAACAGAACAAC[G/A]GACAACGACTCAGTCTCCACAAAGGTACCATTTTCTTTTTTTTTTTTTTAAAGACAGTGACGTTGGTTTTATGGATCAAAACCAGAATTTTCATGTTTCA	immune
348	2	CTGGGCAAGCGCTGAGTTGTGGGGAGAAAATGCAGCACATGCCCAAGAGGAGACAATGCACACGTTTAGTATTCTAAAGGCTGCTTCAGGCAGGCCAGCA[A/C]TGATTCTGCTAAGACCAACTGCTCACATACACACACACGCACACACATAGATTTTAATGGTTTAAAAAAAACCAAATTTGTTACTTTAGAAAAATAAATG	immune
349	2	TTTGTTACTTTAGAAAAATAAATGCAGTGCATTTTCAGCAATATGATCGCCACAGACTCTGATTGCTCAGTCCACACATAAGTAGTAGCCGCCTTCTATG[G/C]TGATATGGCTTCTCTGCACTAATTCCCATCAGGCCGAAAAACATTAGGGCGGGTTAAGTAAAGACCGAATTGTTGCACAAAGGAACATTTACTCATCAGA	immune
350	2	GTCTCTGGGGCGGCACAACCGTGTTCAGAGGAAGAGCGGTGAAATTCTGGATATAAAACTGGTAGTCCTGAGGGTAACGGAATGAGGCGTCCAGAGACTC[G/A]ACAATAAAATCTTCTGTACCCTTGTTTGTAAAGCCTACCAGGAACTTCACAATGTTATTTGCTGGAAAATCTACGAAACAAAAAAAAAGAGGAAGGTTAG	immune
351	2	TCCCGTCATGGCGCGGAGCCCCGCCCGCTCCGCCGCGGCCGCGGGCGGGAGCAGTTCCGGGTGCGGCGCGCGCCGGGGGCGGTGTCCTGGCCATGGCCGG[C/T]CTGTCGGACCTGGAGCTGCGGCGGGAGCTGCAGGCCCTGGGCTTCCAGCCGGGCCCCATCACCGACACCACCCGGGACGTCTACCGCAACAAGCTGCGCC	immune
352	2	ATCTCCCCCGCCCCCTCCCACAGAATGTGACCAGCAGCTCCTCCACCAAGTTTGAAGCCGCGCTGACTTGGATACTGAGCAGTAACAAGGACGTGGGCAT[T/C]TGGTGAGTAAGGCCCTCTCCTCGCCCAGTGGCTCTGGCGTCTGGGGCCCGGAGGTGGAGGCCAGGTCTCCCAGCTGAGTCATCAAGGGCCAGGCCTGAAG	immune
353	2	CGCCCCGCCCTCCCCGCCGGCGGAGCGCCCCCAAACCCTCGCGGGGGCCTGATGAGCTCAGGGCTGGGGCCCCTCCGGGTGAGCCACATCCCCGCGGGCT[T/C]TGGTCCGCGGCGGGCGGGGGAGGGGACGAGCCGAGGAGACGGAACAGCTGCCTCCAAAAGGCATTAAGCACCTCTCTGGTCTTACTGGTATTTTTTGTTT	immune
354	9	CAGTATAAATAAATGCAAAGGCCAAGAGCTTGGGGAAACGTTAGTGTACACCTCTGATCAGAAATGTGGCAAGGTCCACAAGAAAAAGTGCCAGGTTTTT[C/T]CACAAGCCCCTCAGCCTAGGCAGGGAGCAGGGCAGAGCTCCTCTGAGGCAGAGGGGGCACTGTCCCACAGGGACCCCATTCTTCCTTCACATTTCACTGG	immune
355	9	CCAGGTTTTTCCACAAGCCCCTCAGCCTAGGCAGGGAGCAGGGCAGAGCTCCTCTGAGGCAGAGGGGGCACTGTCCCACAGGGACCCCATTCTTCCTTCA[C/T]ATTTCACTGGCGTTGGAACAGTCCCCAGGGCTCAGCTAGGAAGGGAGGCGGTTACTTGGGAACAGGATTCACTTAGTGCAATTGTCTCTTAGTGCAGAGC	immune
356	9	CCCCAGGGCTCAGCTAGGAAGGGAGGCGGTTACTTGGGAACAGGATTCACTTAGTGCAATTGTCTCTTAGTGCAGAGCCAGCCCTGGAGGTGGTGCCATG[T/C]TTTCTGAGGTCACTGGTCCGTTCTCTCGGGCCAGCTCAGGAATAGCAAAACCCTCTCCAGGCAGTGGGGCTCCAAGGGGAAAGCTGGAGGCTGAGTCCTG	immune
357	9	TCACCCGACAAGATGAGTCCAGACCCTGCCCTGCCGGACTGCAAGAGGCCACTGTCCCGAGGCGGAAAGACCCATCCTTGGTCAGCAGTGGGGTCACACT[C/T]CATCATATCAAGGGGCCGCAGGATTCCTGCTTCTTTGCACCACAGCCACCATGATGCCAGGCCCTGTCGCCTAAAGGAGTCAAAGGGGGTCTGGGGGCCC	immune
358	9	AAGCTCAGTGCCTGCTAGATCCAAGAGCAAGAGCCTTCCCACCAGTGTACACGGTCCCCTGACAGACCCGGCCCTCCTCACCTGGAGTGAGAGTCCGTTC[G/A]ATGTCCAGGTCCTGCCCCATGTAGCTGCGAACTGTGTAGTTGCTGTGGTCATCAGGAAGGGTGGAGCTACTGAGTCCATCAGAGAAGGTATCGGGGCTGT	immune
359	9	CCTTCCCTCTCTCCCTGAGGGCTTCCCCAGGACCCAGAGCCCTTTGGGTACCTTTCCTCTGGCTCTTGGTGAGGGGTGGGAGCATCCGGTACACCCGCAC[A/G]GCTGAACTGCCCTTGTTCCTGCTCTGGTCCTTCACCTCCTCAATATCTGGCAGCGAGTTCATGGCGCAGCGAAAGTTGGCCTTCCAGGTCTTGGGATCCG	immune
360	9	CAGCAACCGAGGATCCCGGCGAGGACTGCTTTTGCGGGCGCTAGGAGCGCGATTCAAGTGGGAACGGGGAGAAGGCAGAGGATGCCCAGGTCGCGGAGCC[G/A]CTGGTCACGGCTGGCCTTGACTTGGCACGGCTCTCGCTGGCCTCTGCTAGCCCGACTTGGGCGCACGTCCTGCCTCGACGAAGGAGTGGCGCGCTCTGCC	immune
361	18	CGCTCTCCACGGTGGATACCCCGGCCCTGAAGAGCCAGGCGGTGTAAAGGGAGGCCTTTCTGAGCACCAGCTTTCCAGGGCTCCGCCAAACTTCTGGTCC[A/G]TTCACTTTGCTTTTTGAAACTCAGCCCAGGACAAGGTGGGCGGTGGTGGTTGAATGAATTTGCCACCTTTTCCTTCCATCTTTCTTGGACTCGTCCTGCT	immune
362	18	CACCTTTTCCTTCCATCTTTCTTGGACTCGTCCTGCTTCTTCTAGGCGAACCCAATTTTATCGTTCTTCATTTTCCAAGGTTGATAAGTTCTTCTAGGAC[T/C]GCCCCCCCCCACCCCCCACCACAACCTTTCCATCCAAGGACTCTGGAAAACAAACAGCAACCAACATACGTGAAACCCTCCCACAAAATAAGACGTTCCT	immune
363	18	ACTGGAATCTCAAAAGTTATTGTTGTTTAGGACAAAGCAAAAATCCATGGACTGAGCTTCACTGGTGGCTCAGTGGTAAAGAATCTGCCTGCCAATGCAG[G/A]GGACAGGAGTTCGATTCCTGGTCGGGGGTGGGGAGATCCCATGAGCCTTGGGACATCTAAGCCCACGTGCCACAACTATTGAGCTGGAGCGCCTAGAGCC	immune
364	18	CGTTTAGCGTCTCATGAGGTTGGGTTGTAAGTGATAATACGAAAGTGATCCTGTGCATCTTTGACCTGTCTCCTGTAACAGGAACATCTTTCAAAATGGC[A/T]TTACAATATCACAACCGAGATGTTGACATGGATATGGCCAAGGTGCTGGACATTTTTGTAGCTGCCAAGTCCCTCGTGACATTCTTTTCTAGCACCTCCA	immune
365	4	GTTTTATTTGCAGATATAAAATATAAAGTCCAGCTCAGGACTGCACGCCACATTTCCCAGGCAGTGGGCGCTAGGCCTCCGGCTGGGGAGAATAACTTAG[A/G]TTCGTGCAATAAATAAACAGCGGGAAGGGGCAGCTGTCTAACAGGGAAAGGGGAGGGGCTGGGGCCAGACTTCCCAGGAGAATAGCAGTCAATGGCAGTG	immune
366	4	CGACCACTGTCCCCCTGACCACGGCTGGAATCTCAGGGCAGCAGTGGAAAGACACGGTTCCAGCTTAACCGCTAAGCATACGTGGCCTTGGGCATTGTCA[G/A]GTCCGCTGGAGGCCTGTTTTCCCATCTGTGAATTGGGCTTCACTAGGTGATTTCTAATGAGTCTTCCAGCTCTGGAGGGCCAGGCATCCAGGCCCAAAGC	immune
367	4	CAGCTTTGTATCCCATCCTCCCAAACTAAGAAGGCTGACGTTTTTAGGAAACGCCAGACCTCGACCTCACCCGACTTCCTATCTCACCAAAGTTGCCCCT[C/T]CCCGGGGCCATTAGGTCCCAGTTTCAGAGATCGCACGAGGAAGACAGGATCTGGGGAGGGAACGTGTGTTCACCACGGGGAGAGCTGGTGGCTGCAGAGA	immune
368	4	TCAGTTATAATAAATATGTTTGTGTTACACTGTTTTACAACATTTTTGAAATAATTGTTGCCTTTTAGGTGCAGGAGCTTACGGATCTTCTGAAAGCAAA[G/A]AATGAAGAAGATGATCCAATCATGGCAGCTGTCAATGCAAAAGTAGAAGAGTGGAAGGTGCTTTTTTTCAATTGCTGTAATAGCTTTTAATTTTAGATTT	immune
369	4	TCTTCTAAAGATGATGAAATTATTGAGTATCAGCAAATGTTACATAGTCTGCGGGACAAACTGAAAAATGCCCAGCTTGATGCTGATAAAAGTAATGTTA[T/A]GGCTCTACAACAGGTAAAACTTTCCCAAAATTTGATTTTTCAATGAGTTTTATTAAAGTTGGCAGTGAAACTCTGAACTGTCTTTCATTTATCTCCTGTG	immune
370	4	AACCATATTGCCTCCTTACATGATGTCTAAAATATTGGGGATAACATTTTGATAAGAAGAGCATGAGATTTACCAACATATTGTTGCATTTAGGAAATGA[A/G]TCTAACATGGATAAGGCAAAGAAATCTGTAACCAACAGTGAGATTGTTTCTATTTCAAAAAAAATCACTATGCTGGAGATGAAGGAATTAAATGAAAGGC	immune
371	4	GTATCAATCAAACTGTTAATTGCAGCAACCACTCTACTAAATACATATGTTTGCTGTATATTAGGCTCCAAGAAAATCATGCAGATGAAGTGAAAAAAAT[A/G]AAAGCAGAAGTAGAGGATTTGAGGTGTCTTCTGGTGCAATCACAAAAGGAGTCACAAAGTTTAAAATCTGAACTTCAGACTCAAAAAGAAGCAAATTCAA	immune
372	4	AGTCGCAAATTGAAGATTTAAATGAAAATATTTTAAAACTTAAAGAAGCTCTTAAAACAAGTAAAAACAGAGAAAACTCACTAACTGATAATTTGAATGA[C/T]TTAACCAATGAACTGCAAAATAAACAAAAAGCCTATGGTAAAGTGCTTAGAGAGAAAGATGCAGTTGATCAAGAGAATAGTGAACTGAAGAGGCAAATTA	immune
373	4	TGAATGACTTAACCAATGAACTGCAAAATAAACAAAAAGCCTATGGTAAAGTGCTTAGAGAGAAAGATGCAGTTGATCAAGAGAATAGTGAACTGAAGAG[G/A]CAAATTAAAAGATTAACCAGTGGATTACAGGTAATCTTATTTGTGATAATGTTTTGATTTACAATAAACAGGTAGTAGTTTATTTCCACTTTTTCATTTT	immune
374	4	ACGAAGCAGAAGATATTGTAGATCCTACGGAGTTAAATAAATCTGAGTCAAGAACAAACAATACATCAAGTCCATTTAGGTCAACTGAAGGTACCTTGAC[C/T]GATTTTAACCCCAATTTTGAAAATGATCCAAATCCTAAAGTTCAGAAAATTAATCAAGACTGTTGTGAAAATGATGAGCAGGAAGATAAAAACAGGGAAG	immune
375	4	ATACTCCTAACTTCATTTTCCTGAAGACTTCAGGAATAGATTCAGATGATCATTATCAAAGAGAACAGGAGCTCCAGAGGGAAAACTTGAAGTTGTCATC[C/T]GAAAATATTGAACTCAAATTTCAGCTTGAACAAGCAAATAAAGATTTGCCAAGATTAAAGGTAAATTTAATATTCTTTATTATAGTTAGAAAATCTAATG	immune
376	4	TGGCTTTTAAATCAGTAAGAGAAATTATTTTCCATGTCTATACCATTTTTTCCCTTTATACTTTTAGAATGTATGAAACCAAGTTGAAAGAATTAGAAAC[G/A]GATATTGCCAAAAAAACTAGAAGCCTTACTGATCTTAAACAGCTTGTAAGACAAGCAACAGAGAGGGAACAGAGAGTTAAGAAATACACGGCAGACCTTG	immune
377	4	CTAAAAGGCCATCTCTAACAATAGTTTTATTTAACTATTTACTAACTTTGTAAGTTAAAATTCCATCTGGAAATCAAGCAAGTCTGACCTACATGATTTC[C/T]TTCCCAATACCTCATAGCTTTACTTAAATTGGAATTTTTAGTAAATAAAATTATATGAAAATTTCAACATATTAGGAAAGTATATTTTTGAAGACTGTTA	immune
378	4	AAAAATGATTAAATAAACACTTTGCATCAAAGGCATACTCATATTTGTTCAGATTCATGTTGATAATAACTGGTTTTGAATTCATATAAGTATCTGGGAT[T/C]GGCCAACATAAACCAAGATGGTGGCGATGGACCTGAAAAGAAAAAAAAAAAGTTAGCTTTAGCCTATATTATTTTTGCTCACTTACAAATCTTTTGAGTG	immune
379	4	AATTGCATGTATCTTATTCTTTTTACTAGTAAACACAAAATTGTATCTTAGAAGAGATCTAGTAATACCAGGAATGTGTCCATTTTCATCAGGCATCGGA[T/G]TCCCATTTATCTGTTCTATTTCCTTCGCTGGTATCCAGCACTCTGGAACAGGTTTGAAGTCCTCCTCAACATTCCAAAAAAATTCTAAAAGAATTAAATA	immune
380	19	CTCCCCAGTCTGCAGGCCCTCAGTAGAGGGCGTCTTACCCTCAGCTTCCCCAGTGCCCAGCCGGGGTTTGGGACTGGAAGAGCTTTGTTCGTGGGTTCCC[C/T]CTAACCACCCCCAGCCCTGGTAAGTCATTCGGGCTGAATCTCCTGTCACACACTACAGGCAAAACAAGGGTCGCCAGAGGTTCTCGGACTTCTTAGCCAA	reproduction
381	19	CAGGCCCTCAGTAGAGGGCGTCTTACCCTCAGCTTCCCCAGTGCCCAGCCGGGGTTTGGGACTGGAAGAGCTTTGTTCGTGGGTTCCCCCTAACCACCCC[C/T]AGCCCTGGTAAGTCATTCGGGCTGAATCTCCTGTCACACACTACAGGCAAAACAAGGGTCGCCAGAGGTTCTCGGACTTCTTAGCCAAATGTGGCGGTGA	reproduction
382	19	CTGGTAAGTCATTCGGGCTGAATCTCCTGTCACACACTACAGGCAAAACAAGGGTCGCCAGAGGTTCTCGGACTTCTTAGCCAAATGTGGCGGTGAAGCC[A/C]GCCAACCCTTGCTCTTTGAGGGAGATTTGGGTACGGAATGCAGCCCACTGTCCCCCACCCTTCCCTCTTCTCAACTTCCGGGCAACAGCCTAGCCTCTTG	reproduction
383	19	TCGGGCTGAATCTCCTGTCACACACTACAGGCAAAACAAGGGTCGCCAGAGGTTCTCGGACTTCTTAGCCAAATGTGGCGGTGAAGCCAGCCAACCCTTG[C/T]TCTTTGAGGGAGATTTGGGTACGGAATGCAGCCCACTGTCCCCCACCCTTCCCTCTTCTCAACTTCCGGGCAACAGCCTAGCCTCTTGGGCTCAGACTCT	reproduction
384	19	GCCAGCCAACCCTTGCTCTTTGAGGGAGATTTGGGTACGGAATGCAGCCCACTGTCCCCCACCCTTCCCTCTTCTCAACTTCCGGGCAACAGCCTAGCCT[C/T]TTGGGCTCAGACTCTTGGCTGCAGGATTGCGCAAGGCACCCACAGCCCTCCTGGCTAACCTGCATGGTGCCTGACCCTGGTTTTAATCCCTGCCTCTTTC	reproduction
385	19	CCGGGCAACAGCCTAGCCTCTTGGGCTCAGACTCTTGGCTGCAGGATTGCGCAAGGCACCCACAGCCCTCCTGGCTAACCTGCATGGTGCCTGACCCTGG[C/T]TTTAATCCCTGCCTCTTTCCAACTCCTAGAAACGTGTGAGAACGTGGACTGTGGCCCCGGGAAAAAATGCCGAATGAACAAGAAGAACAAACCCCGCTGC	reproduction
386	19	ACAGCCCTCCTGGCTAACCTGCATGGTGCCTGACCCTGGTTTTAATCCCTGCCTCTTTCCAACTCCTAGAAACGTGTGAGAACGTGGACTGTGGCCCCGG[G/T]AAAAAATGCCGAATGAACAAGAAGAACAAACCCCGCTGCGTCTGTGCCCCAGATTGTTCTAACATCACCTGGAAAGGCCCGGTGTGTGGGCTGGACGGAA	reproduction
387	16	TGTAATATGTTTCTACTTTAACAACAACAAAAAAAAATTGAGGAGCATAATTAGAAATGCTTGTTCAAGAAACAAGTAAAGCAAAGGAAAAGGAAGGAAA[A/G]AACATTACTGGAGCAAAATATGATAGGAGACGATGGATAGAAAAATTATTTTTGGTTTGGTCAGAATATATAAACGATTATAATTCTTTGGTTTTTCAGT	reproduction
388	16	TAAAGCAAAGGAAAAGGAAGGAAAAAACATTACTGGAGCAAAATATGATAGGAGACGATGGATAGAAAAATTATTTTTGGTTTGGTCAGAATATATAAAC[G/A]ATTATAATTCTTTGGTTTTTCAGTTTCTCACAGGCCTTAATTGTTTGTTGCCCAGCCCAGGATGAAGTCCGTCCAGTTCTGCTTCCTTTTCTGTTGCTGG	reproduction
389	16	TTATTTTTGGTTTGGTCAGAATATATAAACGATTATAATTCTTTGGTTTTTCAGTTTCTCACAGGCCTTAATTGTTTGTTGCCCAGCCCAGGATGAAGTC[C/T]GTCCAGTTCTGCTTCCTTTTCTGTTGCTGGAGAGCAATCTGCTGCAGAAGCTGCGAGCTGACCAACATCACCATCACGGTGGAGAAAGAGGAATGTGGCT	reproduction
390	16	TAATTGTTTGTTGCCCAGCCCAGGATGAAGTCCGTCCAGTTCTGCTTCCTTTTCTGTTGCTGGAGAGCAATCTGCTGCAGAAGCTGCGAGCTGACCAACA[T/C]CACCATCACGGTGGAGAAAGAGGAATGTGGCTTCTGCATAAGCATCAACACCACATGGTGTGCAGGCTACTGCTACACCCGGGTAGGCACTTTGCTTTGC	reproduction
391	16	GTTGCTGGAGAGCAATCTGCTGCAGAAGCTGCGAGCTGACCAACATCACCATCACGGTGGAGAAAGAGGAATGTGGCTTCTGCATAAGCATCAACACCAC[A/G]TGGTGTGCAGGCTACTGCTACACCCGGGTAGGCACTTTGCTTTGCTGGAAGTGAGGGTGCTGAGGGTCTGGACAAGGCAGGCTTCATTGATTCCCACTTG	reproduction
392	16	TGGAGAAAGAGGAATGTGGCTTCTGCATAAGCATCAACACCACATGGTGTGCAGGCTACTGCTACACCCGGGTAGGCACTTTGCTTTGCTGGAAGTGAGG[G/A]TGCTGAGGGTCTGGACAAGGCAGGCTTCATTGATTCCCACTTGTCAGTATTTTAAGTTTCCCAAGGAATAGCCATGAGTCCTTTAGCCAACACTGTTTTA	reproduction
393	16	TGCATAAGCATCAACACCACATGGTGTGCAGGCTACTGCTACACCCGGGTAGGCACTTTGCTTTGCTGGAAGTGAGGGTGCTGAGGGTCTGGACAAGGCA[G/A]GCTTCATTGATTCCCACTTGTCAGTATTTTAAGTTTCCCAAGGAATAGCCATGAGTCCTTTAGCCAACACTGTTTTATGACTGGCTTTTTTACCATGATA	reproduction
394	16	TTTTATGACTGGCTTTTTTACCATGATATAAACTAAATGTTTGGGCTTAGATTTGATTGCAGTAAATGTAAAGAAGAGTCAGGTTTGATCTGATCAATTT[A/G]GTAATATGCTACTCTATTTTAAAAATTTTTTAATTTTTAATTATTTCAAAAAATAGTTCTATGGTAGATTTTACATATGGAGAAATTAAAAACATAAACA	reproduction
395	16	CATGATATAAACTAAATGTTTGGGCTTAGATTTGATTGCAGTAAATGTAAAGAAGAGTCAGGTTTGATCTGATCAATTTAGTAATATGCTACTCTATTTT[A/T]AAAATTTTTTAATTTTTAATTATTTCAAAAAATAGTTCTATGGTAGATTTTACATATGGAGAAATTAAAAACATAAACATGCATACATTTAATAATAGAA	reproduction
396	16	AATTGTCTTATTGGCCTGCTGAATACAAATGCCAACAAGCAGCCTGAGAACACAATCAATCCTTGTAGACTGTTATAACCAAAATGAATTTGTAAACCCA[T/A]GCCGTTCTTTATACTGTTGAGAAAATCAAGGCACAGAGGCAAAAAACAGTTTGTATTCACACAGCTTCTTTGAATTAATCCCAGGAGCAGTTTCTACTTT	reproduction
397	16	TTGTCTTATTGGCCTGCTGAATACAAATGCCAACAAGCAGCCTGAGAACACAATCAATCCTTGTAGACTGTTATAACCAAAATGAATTTGTAAACCCATG[C/T]GCCGTTCTTTATACTGTTGAGAAAATCAAGGCACAGAGGCAAAAAACAGTTTGTATTCACACAGCTTCTTTGAATTAATCCCAGGAGCAGTTTCTACTTT	reproduction
398	16	TGTCTTATTGGCCTGCTGAATACAAATGCCAACAAGCAGCCTGAGAACACAATCAATCCTTGTAGACTGTTATAACCAAAATGAATTTGTAAACCCATGC[C/T]GTTCTTTATACTGTTGAGAAAATCAAGGCACAGAGGCAAAAAACAGTTTGTATTCACACAGCTTCTTTGAATTAATCCCAGGAGCAGTTTCTACTTTCTC	reproduction
399	16	AATTAATCCCAGGAGCAGTTTCTACTTTCTCTTTTTTCCCCTATAACACCTGGCTATCTATGCAGAATTTCATTCAATAAGCTGAAATTGAAAATATCAA[C/G]TTTTTAATGAAATATACTTTATGGGGTGGTAAATGAGTTTGACCAAAATCCACTTATCACATCTTCTTGGGATATAGACTTAGTGGCATGATATTGAAAT	reproduction
400	16	TTTCCTCTATTGAAATTCAAATTTCTTGATAGTTGAAAAAATAATTAACATTTTGACAAGGACACAAGGAGTAATAAAAGAACTTATATTTTCTGAAATA[C/T]CTGTAGAATAATCAGGAAACATGGTATAGCATATAGGTCATTTATGAAATATGTTGCCTTGATTAGGAATTTCATAAAAGAATTTTAAAGTGTAAATATT	reproduction
401	16	GATAGTTGAAAAAATAATTAACATTTTGACAAGGACACAAGGAGTAATAAAAGAACTTATATTTTCTGAAATACCTGTAGAATAATCAGGAAACATGGTA[T/G]AGCATATAGGTCATTTATGAAATATGTTGCCTTGATTAGGAATTTCATAAAAGAATTTTAAAGTGTAAATATTAGAGCGAGCAGTATTCAATCCCTGTCT	reproduction
402	16	TTAACATTTTGACAAGGACACAAGGAGTAATAAAAGAACTTATATTTTCTGAAATACCTGTAGAATAATCAGGAAACATGGTATAGCATATAGGTCATTT[A/G]TGAAATATGTTGCCTTGATTAGGAATTTCATAAAAGAATTTTAAAGTGTAAATATTAGAGCGAGCAGTATTCAATCCCTGTCTCACTTCAATTAAGCTAA	reproduction
403	16	CATTTTGACAAGGACACAAGGAGTAATAAAAGAACTTATATTTTCTGAAATACCTGTAGAATAATCAGGAAACATGGTATAGCATATAGGTCATTTATGA[A/G]ATATGTTGCCTTGATTAGGAATTTCATAAAAGAATTTTAAAGTGTAAATATTAGAGCGAGCAGTATTCAATCCCTGTCTCACTTCAATTAAGCTAAACAG	reproduction
404	16	TAGGTCATTTATGAAATATGTTGCCTTGATTAGGAATTTCATAAAAGAATTTTAAAGTGTAAATATTAGAGCGAGCAGTATTCAATCCCTGTCTCACTTC[A/G]ATTAAGCTAAACAGAAACTTCCAGACTACTGTAACTCATCTGTCTCTCTCTCTGTCTCCTAAACCACTCAGGACTTGGTGTACAGGGACCCAGCGAGGCC	reproduction
405	16	AGAAAACATGTACCTACAAGGAGCTGGTCTACGAGACGGTGAAAGTGCCTGGCTGTGCTCACCATGCAGACTCCCTGTACACGTACCCAGTAGCCACTGA[A/C]TGTCAGTGCGGCAAGTGCGACGGCGACAGCACGGACTGCACCGTGCGAGGCCTGGGGCCCAGCTACTGCTCCTTCAGTGAAAGCAGGGAATAAACAGCAG	reproduction
406	16	GGAGCTGGTCTACGAGACGGTGAAAGTGCCTGGCTGTGCTCACCATGCAGACTCCCTGTACACGTACCCAGTAGCCACTGAATGTCAGTGCGGCAAGTGC[G/A]ACGGCGACAGCACGGACTGCACCGTGCGAGGCCTGGGGCCCAGCTACTGCTCCTTCAGTGAAAGCAGGGAATAAACAGCAGCAGACACTTTGAGCTGCCT	reproduction
407	16	GAGCTGGTCTACGAGACGGTGAAAGTGCCTGGCTGTGCTCACCATGCAGACTCCCTGTACACGTACCCAGTAGCCACTGAATGTCAGTGCGGCAAGTGCG[A/C]CGGCGACAGCACGGACTGCACCGTGCGAGGCCTGGGGCCCAGCTACTGCTCCTTCAGTGAAAGCAGGGAATAAACAGCAGCAGACACTTTGAGCTGCCTA	reproduction
408	16	CCATGCAGACTCCCTGTACACGTACCCAGTAGCCACTGAATGTCAGTGCGGCAAGTGCGACGGCGACAGCACGGACTGCACCGTGCGAGGCCTGGGGCCC[A/G]GCTACTGCTCCTTCAGTGAAAGCAGGGAATAAACAGCAGCAGACACTTTGAGCTGCCTACCTTAAAGGACCAAAACATCCAAGACGTCTTTGTGTACATG	reproduction
409	16	CAGTAGCCACTGAATGTCAGTGCGGCAAGTGCGACGGCGACAGCACGGACTGCACCGTGCGAGGCCTGGGGCCCAGCTACTGCTCCTTCAGTGAAAGCAG[G/A]GAATAAACAGCAGCAGACACTTTGAGCTGCCTACCTTAAAGGACCAAAACATCCAAGACGTCTTTGTGTACATGTGCCTAGGCTGCAGACCACCACGGGA	reproduction
410	16	GTAGCCACTGAATGTCAGTGCGGCAAGTGCGACGGCGACAGCACGGACTGCACCGTGCGAGGCCTGGGGCCCAGCTACTGCTCCTTCAGTGAAAGCAGGG[A/C]ATAAACAGCAGCAGACACTTTGAGCTGCCTACCTTAAAGGACCAAAACATCCAAGACGTCTTTGTGTACATGTGCCTAGGCTGCAGACCACCACGGGAGA	reproduction
411	16	CACTGAATGTCAGTGCGGCAAGTGCGACGGCGACAGCACGGACTGCACCGTGCGAGGCCTGGGGCCCAGCTACTGCTCCTTCAGTGAAAGCAGGGAATAA[A/G]CAGCAGCAGACACTTTGAGCTGCCTACCTTAAAGGACCAAAACATCCAAGACGTCTTTGTGTACATGTGCCTAGGCTGCAGACCACCACGGGAGACCCTA	reproduction
412	16	CCTGGGGCCCAGCTACTGCTCCTTCAGTGAAAGCAGGGAATAAACAGCAGCAGACACTTTGAGCTGCCTACCTTAAAGGACCAAAACATCCAAGACGTCT[T/G]TGTGTACATGTGCCTAGGCTGCAGACCACCACGGGAGACCCTACTGATCTCTGCTCTCCTAAGAGGAGGAGCTCCAGGAATGGAGAGGACTGGGGCCTGT	reproduction
413	16	AAACAGCAGCAGACACTTTGAGCTGCCTACCTTAAAGGACCAAAACATCCAAGACGTCTTTGTGTACATGTGCCTAGGCTGCAGACCACCACGGGAGACC[C/A]TACTGATCTCTGCTCTCCTAAGAGGAGGAGCTCCAGGAATGGAGAGGACTGGGGCCTGTCACCACTCAGACCTGTATTCTACATCTGGTTCCATAAGTCT	reproduction
414	16	CAATCCCTGTCTCACTTCAATTAAGCTAAACAGAAACTTCCAGACTACTGTAACTCATCTGTCTCTCTCTCTGTCTCCTAAACCACTCAGGACTTGGTGT[A/G]CAGGGACCCAGCGAGGCCCAACATCCAGAAAACATGTACCTACAAGGAGCTGGTCTACGAGACGGTGAAAGTGCCTGGCTGTGCTCACCATGCAGACTCC	reproduction
415	16	GACTACTGTAACTCATCTGTCTCTCTCTCTGTCTCCTAAACCACTCAGGACTTGGTGTACAGGGACCCAGCGAGGCCCAACATCCAGAAAACATGTACCT[A/T]CAAGGAGCTGGTCTACGAGACGGTGAAAGTGCCTGGCTGTGCTCACCATGCAGACTCCCTGTACACGTACCCAGTAGCCACTGAATGTCAGTGCGGCAAG	reproduction
416	16	TACTGTAACTCATCTGTCTCTCTCTCTGTCTCCTAAACCACTCAGGACTTGGTGTACAGGGACCCAGCGAGGCCCAACATCCAGAAAACATGTACCTACA[A/G]GGAGCTGGTCTACGAGACGGTGAAAGTGCCTGGCTGTGCTCACCATGCAGACTCCCTGTACACGTACCCAGTAGCCACTGAATGTCAGTGCGGCAAGTGC	reproduction
417	16	TGTCTCTCTCTCTGTCTCCTAAACCACTCAGGACTTGGTGTACAGGGACCCAGCGAGGCCCAACATCCAGAAAACATGTACCTACAAGGAGCTGGTCTAC[G/C]AGACGGTGAAAGTGCCTGGCTGTGCTCACCATGCAGACTCCCTGTACACGTACCCAGTAGCCACTGAATGTCAGTGCGGCAAGTGCGACGGCGACAGCAC	reproduction
418	16	CTCTCTCTGTCTCCTAAACCACTCAGGACTTGGTGTACAGGGACCCAGCGAGGCCCAACATCCAGAAAACATGTACCTACAAGGAGCTGGTCTACGAGAC[G/A]GTGAAAGTGCCTGGCTGTGCTCACCATGCAGACTCCCTGTACACGTACCCAGTAGCCACTGAATGTCAGTGCGGCAAGTGCGACGGCGACAGCACGGACT	reproduction
419	16	CAGGACTTGGTGTACAGGGACCCAGCGAGGCCCAACATCCAGAAAACATGTACCTACAAGGAGCTGGTCTACGAGACGGTGAAAGTGCCTGGCTGTGCTC[A/G]CCATGCAGACTCCCTGTACACGTACCCAGTAGCCACTGAATGTCAGTGCGGCAAGTGCGACGGCGACAGCACGGACTGCACCGTGCGAGGCCTGGGGCCC	reproduction
420	16	GGTGTACAGGGACCCAGCGAGGCCCAACATCCAGAAAACATGTACCTACAAGGAGCTGGTCTACGAGACGGTGAAAGTGCCTGGCTGTGCTCACCATGCA[G/A]ACTCCCTGTACACGTACCCAGTAGCCACTGAATGTCAGTGCGGCAAGTGCGACGGCGACAGCACGGACTGCACCGTGCGAGGCCTGGGGCCCAGCTACTG	reproduction
421	16	AGAAAACATGTACCTACAAGGAGCTGGTCTACGAGACGGTGAAAGTGCCTGGCTGTGCTCACCATGCAGACTCCCTGTACACGTACCCAGTAGCCACTGA[A/C]TGTCAGTGCGGCAAGTGCGACGGCGACAGCACGGACTGCACCGTGCGAGGCCTGGGGCCCAGCTACTGCTCCTTCAGTGAAAGCAGGGAATAAACAGCAG	reproduction
422	16	GGAGCTGGTCTACGAGACGGTGAAAGTGCCTGGCTGTGCTCACCATGCAGACTCCCTGTACACGTACCCAGTAGCCACTGAATGTCAGTGCGGCAAGTGC[G/A]ACGGCGACAGCACGGACTGCACCGTGCGAGGCCTGGGGCCCAGCTACTGCTCCTTCAGTGAAAGCAGGGAATAAACAGCAGCAGACACTTTGAGCTGCCT	reproduction
423	16	GAGCTGGTCTACGAGACGGTGAAAGTGCCTGGCTGTGCTCACCATGCAGACTCCCTGTACACGTACCCAGTAGCCACTGAATGTCAGTGCGGCAAGTGCG[A/C]CGGCGACAGCACGGACTGCACCGTGCGAGGCCTGGGGCCCAGCTACTGCTCCTTCAGTGAAAGCAGGGAATAAACAGCAGCAGACACTTTGAGCTGCCTA	reproduction
424	16	CCATGCAGACTCCCTGTACACGTACCCAGTAGCCACTGAATGTCAGTGCGGCAAGTGCGACGGCGACAGCACGGACTGCACCGTGCGAGGCCTGGGGCCC[A/G]GCTACTGCTCCTTCAGTGAAAGCAGGGAATAAACAGCAGCAGACACTTTGAGCTGCCTACCTTAAAGGACCAAAACATCCAAGACGTCTTTGTGTACATG	reproduction
425	16	ACTCCCTGTACACGTACCCAGTAGCCACTGAATGTCAGTGCGGCAAGTGCGACGGCGACAGCACGGACTGCACCGTGCGAGGCCTGGGGCCCAGCTACTG[C/T]TCCTTCAGTGAAAGCAGGGAATAAACAGCAGCAGACACTTTGAGCTGCCTACCTTAAAGGACCAAAACATCCAAGACGTCTTTGTGTACATGTGCCTAGG	reproduction
426	16	CAGTAGCCACTGAATGTCAGTGCGGCAAGTGCGACGGCGACAGCACGGACTGCACCGTGCGAGGCCTGGGGCCCAGCTACTGCTCCTTCAGTGAAAGCAG[G/A]GAATAAACAGCAGCAGACACTTTGAGCTGCCTACCTTAAAGGACCAAAACATCCAAGACGTCTTTGTGTACATGTGCCTAGGCTGCAGACCACCACGGGA	reproduction
427	16	AGTAGCCACTGAATGTCAGTGCGGCAAGTGCGACGGCGACAGCACGGACTGCACCGTGCGAGGCCTGGGGCCCAGCTACTGCTCCTTCAGTGAAAGCAGG[G/A]AATAAACAGCAGCAGACACTTTGAGCTGCCTACCTTAAAGGACCAAAACATCCAAGACGTCTTTGTGTACATGTGCCTAGGCTGCAGACCACCACGGGAG	reproduction
428	16	TAGCCACTGAATGTCAGTGCGGCAAGTGCGACGGCGACAGCACGGACTGCACCGTGCGAGGCCTGGGGCCCAGCTACTGCTCCTTCAGTGAAAGCAGGGA[A/C]TAAACAGCAGCAGACACTTTGAGCTGCCTACCTTAAAGGACCAAAACATCCAAGACGTCTTTGTGTACATGTGCCTAGGCTGCAGACCACCACGGGAGAC	reproduction
429	22	CCCCCCTTTAGCAATATGCACTTTGAAGATTAACTCTGCAATACAGCCAGCAAATGAAATGAAAGATTCTTCATCATGGATTCACCCACAATATATTACA[A/G]CCACTTCCTCCTTCTGTAAATGGATCTTCTCTGTAAATAGCTGGGTACACTATAAATCATTATTTTGGTAAAAGTCTAATTGGTGAGATGTTGCTGTGTT	reproduction
430	23	AAAAGAAAAATTAAAAATTTTTTCTTCTAGTGATATTTTTGAGGGGAGGGGGAGGATAATTTAATGGTTGCTGCTGCTGCTGCTGCTAAGTTGCTTCAGT[C/A]GTGTCTGACTCTGTGCGACCCCATAGATGGTAGCCCACCAGGCTCCACCGTCCCTGGGATTTTCCAGGCAAGAGTACTGGAGTGGGTTGCCATTGCCTTC	reproduction
431	23	GGAGGATAATTTAATGGTTGCTGCTGCTGCTGCTGCTAAGTTGCTTCAGTCGTGTCTGACTCTGTGCGACCCCATAGATGGTAGCCCACCAGGCTCCACC[G/A]TCCCTGGGATTTTCCAGGCAAGAGTACTGGAGTGGGTTGCCATTGCCTTCTCCAATTTAGTGGTAAAATATGTAAATTTACTTTTAGCTAAGAACTTGAT	reproduction
432	4	GCGCCGACGGCGGTCCGGCAGGCTTCCCGGCGCGCGGCGGCAACGAGAGCCTTCCGGGCCCGGCCCGACGGAACCACCACGCCGGCGGGGACCCCTCACA[G/C]CCCGGGGCAGGCGTGGAGGCCACCCCTGAGACCCCGTCCGCCCAGCCGCCGTCTGGGGAGGAGCGCGAGCAGTGGCAGCCGTGGACGCAGCTGCGCCTGT	reproduction
433	23	CAGCACTGTTTATAATAGCCAGGACATGGAAGCAACCTAGATGTCCATCAGCAGATGAATGGATAAGAAAGCTGTGGTACATATACACAATGGAGTATTA[C/T]TCAGCCATTAAAAAGAATACATTTGAATCAGTTCTAATGAGGTGGATGAAACTGGAGCCTATTATACAGAGTGAAGTAAGCCAGAAAGAAAAACACCAAT	reproduction
434	23	CACTGATGTATAGAACAGTCTTATGGACTCTGTGGGAGAGGGAGAGGGTGGGAAGATTTGGGAGAATGGCATTGAAACATGTAAAATATCATGTATGAAA[C/T]GAGTTGCCAGTCCAGGTTCGATGCACGATACTGGATGCTTGGGGCTGGTGCACTGGGACGACCCAGAGGGATGGTATGGGGAGGGAGGAGGGAGGAGGGT	reproduction
435	23	GTGGAGTGGTGTAATACATGGAATAGCTTTGTTCTTCTCAGTGGAATTGGTTTATTAAAACAAATGCTCCTTCTTAAAGATATATTCATTGCTTTTGCAA[C/T]CTATTGTGCAAACCATACTGGATGTCTTGAATTATTTCTGCATTGTCACTGAAAATTGCTTGGAAGTGTTTATATTTACCATGTTAAAGCTGGTTCTTTA	reproduction
436	23	GGGAAGAAAGAAGACCAGATTTTTGTGTAAATAGGAGAAGCCATTGGTTATTTGGTCTTTCCTTAGTTTATCTATTTATTTACTCTATTCTTTCATTTCA[T/C]ATTTATCTACACCTCCCTGTGCACTAGATCAAATGAGAATTATATGGATATTTCATTTATGTCTCATTTTTAGGAAAAAGAGTTTGTGTTGGAGAAGGCC	reproduction
437	23	GACCAGATTTTTGTGTAAATAGGAGAAGCCATTGGTTATTTGGTCTTTCCTTAGTTTATCTATTTATTTACTCTATTCTTTCATTTCATATTTATCTACA[C/T]CTCCCTGTGCACTAGATCAAATGAGAATTATATGGATATTTCATTTATGTCTCATTTTTAGGAAAAAGAGTTTGTGTTGGAGAAGGCCTGGCCCGCATGG	reproduction
438	23	AAATAGGAGAAGCCATTGGTTATTTGGTCTTTCCTTAGTTTATCTATTTATTTACTCTATTCTTTCATTTCATATTTATCTACACCTCCCTGTGCACTAG[A/G]TCAAATGAGAATTATATGGATATTTCATTTATGTCTCATTTTTAGGAAAAAGAGTTTGTGTTGGAGAAGGCCTGGCCCGCATGGAACTGTTTTTACTCCT	reproduction
439	23	TCTATTTATTTACTCTATTCTTTCATTTCATATTTATCTACACCTCCCTGTGCACTAGATCAAATGAGAATTATATGGATATTTCATTTATGTCTCATTT[T/C]TAGGAAAAAGAGTTTGTGTTGGAGAAGGCCTGGCCCGCATGGAACTGTTTTTACTCCTGGTCAGCATTTTACAGAAATTTACCTTGAAACCTCTGGTTGA	reproduction
440	23	GATATTTCATTTATGTCTCATTTTTAGGAAAAAGAGTTTGTGTTGGAGAAGGCCTGGCCCGCATGGAACTGTTTTTACTCCTGGTCAGCATTTTACAGAA[A/G]TTTACCTTGAAACCTCTGGTTGATCTGAAGAACATTGATACTACACCACTTCTGAAAGGGGTGGGATCTATACCACACTTCTATGAGGTCTGTTTCATTC	reproduction
441	23	ATTTTTAGGAAAAAGAGTTTGTGTTGGAGAAGGCCTGGCCCGCATGGAACTGTTTTTACTCCTGGTCAGCATTTTACAGAAATTTACCTTGAAACCTCTG[G/A]TTGATCTGAAGAACATTGATACTACACCACTTCTGAAAGGGGTGGGATCTATACCACACTTCTATGAGGTCTGTTTCATTCCAGTCTGAAGAAAGGGCTG	reproduction
442	23	GGAAAAAGAGTTTGTGTTGGAGAAGGCCTGGCCCGCATGGAACTGTTTTTACTCCTGGTCAGCATTTTACAGAAATTTACCTTGAAACCTCTGGTTGATC[T/C]GAAGAACATTGATACTACACCACTTCTGAAAGGGGTGGGATCTATACCACACTTCTATGAGGTCTGTTTCATTCCAGTCTGAAGAAAGGGCTGCTGCCAG	reproduction
443	X	GGGCGCCAACGGATGCTTTGCCACGCACGTGTGTTTCTGTCACGGGCAGTACGTTACCTACCATGACCCGCCCCTGCTGTTTGAGATTTCCAGAGACCCC[C/A]GGGAGAGAAACCCGTTAACCCCGACATCGGAGCCACGGTTCTGGGAGATCCTGGAGGCCATGCAGGAGGCGGCAGCCCGCCACGCCCGGACCCTTCAGGA	reproduction
444	20	TGCAGGGAGGGTCTTCCCCACTGAGGGATCAGGGCAGAAGAGGGAGAGGACACAGCCCTTGTACTCACAGAGTCCTCATCTATCACTTCTCCTCCAGCCC[T/A]GTGGAAGACGCCATTTAATCCTAACCGTACTTACGAGTCAGAGTTCCATGTGAGCAAGAACGAGAGGGTGAAGGTACCCATGATGACCCTTGGCCTGGAA	reproduction
445	20	GTCCTCATCTATCACTTCTCCTCCAGCCCTGTGGAAGACGCCATTTAATCCTAACCGTACTTACGAGTCAGAGTTCCATGTGAGCAAGAACGAGAGGGTG[A/G]AGGTACCCATGATGACCCTTGGCCTGGAAACCCCTTACTTCCGGGACGAGGAGCTGGGCTGCACGCTGGTGGAGCTCACGTACACCAGCAACGACAGCGC	reproduction
446	20	GGAGCTGGGCTGCACGCTGGTGGAGCTCACGTACACCAGCAACGACAGCGCCCTCTTCATCCTCCCCGACGAGGGCAAAATGCAGGACCTGGAAGCCAAG[C/T]TGACCCTGGAGACGCTGACGAGGTGGCGAAACTCCCTGCAGCCCAGGTGACTCCCCAGGATCCGGAGCTGTGGGTTCACTTGCCGTCTTGCTCCTTCCCC	reproduction
447	20	ACGACAGCGCCCTCTTCATCCTCCCCGACGAGGGCAAAATGCAGGACCTGGAAGCCAAGCTGACCCTGGAGACGCTGACGAGGTGGCGAAACTCCCTGCA[G/T]CCCAGGTGACTCCCCAGGATCCGGAGCTGTGGGTTCACTTGCCGTCTTGCTCCTTCCCCCTCTTCCTGGACTCCTGACTCCCAGCAACAGGGCCTCAGGA	reproduction
448	22	CCCCCCTTTAGCAATATGCACTTTGAAGATTAACTCTGCAATACAGCCAGCAAATGAAATGAAAGATTCTTCATCATGGATTCACCCACAATATATTACA[A/G]CCACTTCCTCCTTCTGTAAATGGATCTTCTCTGTAAATAGCTGGGTACACTATAAATCATTATTTTGGTAAAAGTCTAATTGGTGAGATGTTGCTGTGTT	reproduction
449	18	TGTGCCGGCTCCTGCAAATGCAAAGATTGCAAGTGCGCCTCCTGCAAGAAGAGTAAGTGGGATTTTCTCTATGTCTACTCCTCACGCGCCCCACTCCCCG[A/C]GCCCAGCACCACACCCCCCGCCCTTGCAGGAGGATTCTTTACCGTCTGAGCCACCAGGGAAGCCCCTACACCACTGGAGGGGAATTTAAATAGGGCAGTG	reproduction
450	18	GTGCCGGCTCCTGCAAATGCAAAGATTGCAAGTGCGCCTCCTGCAAGAAGAGTAAGTGGGATTTTCTCTATGTCTACTCCTCACGCGCCCCACTCCCCGA[G/T]CCCAGCACCACACCCCCCGCCCTTGCAGGAGGATTCTTTACCGTCTGAGCCACCAGGGAAGCCCCTACACCACTGGAGGGGAATTTAAATAGGGCAGTGG	reproduction
451	1	TGCATCCAAGGAACTTCTCTCTGCAACCATAGACCCCTCCAGCTGACCCCTCTTACCCCTTCTTCCAGGAAACCAGCAAACGTCTCGCCAATCAGATCCC[G/A]TTCATCATTCAGTATTTTATGCTCCAAGAGAATGGTGATAAGGTCCAGAAAGCCATGATGCAGCTACTACAGGACACACAGCACTATTCCTGGCTGCTTC	reproduction
452	1	AGAATGGTGATAAGGTCCAGAAAGCCATGATGCAGCTACTACAGGACACACAGCACTATTCCTGGCTGCTTCAAGAACAGAGTGATACAGCTACCAAGAG[G/A]AAATTCCTGAAGGAGAAGATTTTTCGGCTGACTCAGGCACAGCAAGCTCTCTACGAATTCCCCCATTTCAAGGGGTAAATGCCAAAGGAACAGCAGTCCT	reproduction
453	1	AGGAAATTCCTGAAGGAGAAGATTTTTCGGCTGACTCAGGCACAGCAAGCTCTCTACGAATTCCCCCATTTCAAGGGGTAAATGCCAAAGGAACAGCAGT[C/T]CTTCTGGGTTTTGCTTATGTGCATGATCATTAAGGGAGGTGGTCCAGGAATTGGCCTCTTGTTTGGGGCTAGAGCTTTCTGCTGCTGTCTGCATCCATCT	reproduction
454	1	ATGGTGGGGATTACCTGAGGCTGTGGCTTAAATCCAGTTTGGTTGTTTGGAATGGTGTCCCTTAGCTGGTCCTTTTCTTATAAATTCAGTCGTACCACCT[A/G]CTTCCCATCATTTGCTGTGATGATGTTTCCCAGCCCCCCAGAGATACCAGCGGCTGAGTGATACCATTTTTAATTTAGTTTCTCTGAATGCAGTGAGCTC	reproduction
455	1	TGGAATGGTGTCCCTTAGCTGGTCCTTTTCTTATAAATTCAGTCGTACCACCTACTTCCCATCATTTGCTGTGATGATGTTTCCCAGCCCCCCAGAGATA[C/T]CAGCGGCTGAGTGATACCATTTTTAATTTAGTTTCTCTGAATGCAGTGAGCTCCATTGCTGTATTAAGTCTTAAAGAGAAATTTAATAATGAAAAACATT	reproduction
456	8	TCCTCCTGCCTCCTCCTTTTAATAGCTTTGCATCACCTCCTGCTTCAGCCTTGTCTTCAAAGTAAGAGAAGGGAGCAGGCCCCAGATTTTCTAGGTAAGG[G/A]AAGAGGTGTGTTTGTGGGGGTGAGAGGGAGGGAGGGAGGGAAATGTGTGATTTGATGGACGGGGACTCCTCCCCTGGATCTGTATCTTAAACCTCCTTGC	reproduction
457	8	CTGCCTCCTCCTTTTAATAGCTTTGCATCACCTCCTGCTTCAGCCTTGTCTTCAAAGTAAGAGAAGGGAGCAGGCCCCAGATTTTCTAGGTAAGGGAAGA[G/A]GTGTGTTTGTGGGGGTGAGAGGGAGGGAGGGAGGGAAATGTGTGATTTGATGGACGGGGACTCCTCCCCTGGATCTGTATCTTAAACCTCCTTGCAAACT	reproduction
458	8	CCCTGGTCCAGGATGTGGTGGACAAGTGCAATGGTCGATACTACACGAATAGCCTGTATCAGAAGACCGAGGAGGAGATTCAGAAACAAATCCAAGTGTT[A/T]CAAGAAAATTACAGAGCAGAGCTGGAGAGAGCGAAAGCTCAGATAAAACAGAAGTTTGAAGTGGAAATCAGAAAGCTGAAGGATGAACTAGAACAACAAA	reproduction
459	8	AGTGCAATGGTCGATACTACACGAATAGCCTGTATCAGAAGACCGAGGAGGAGATTCAGAAACAAATCCAAGTGTTACAAGAAAATTACAGAGCAGAGCT[G/C]GAGAGAGCGAAAGCTCAGATAAAACAGAAGTTTGAAGTGGAAATCAGAAAGCTGAAGGATGAACTAGAACAACAAAAGCAGAAGGTGAAAATGGAAAGGC	reproduction
460	3	ACATCCTGAAAGATGATGCTGTGAAAGTGCTGCACTCAATATGCCAGCAAATTTGGAAAACTCAGCAGTGGCCACAGGACTGGAAAAGTCAGCCTTCATT[C/G]CAATCCTAAAGAAGGGCAATGCCAAAGAATGCTTAAACTACCACACAACTGCACTCATCTTACACACTAACAAAGTAATGCTCAAAATTCTCCAAGCCAG	reproduction
461	23	GTGCCCTGCCCCCTTCTCTCCTGTTTCACTCTTTCTTGGGCTCCTCTGTCAGCCCCACGAAAGACCTAGAAAAGTCTGTTAGAAAACAGATTGATTTATC[C/T]TCAACCCCCGTTATGGTAGACTTCACCTCTCTGCTGCATTTCAGCAGCGAGGACAGCTGCTGTGGCTCTCTTCTGTGTCATAAAGGTCTTGTTTCCGAGG	reproduction
462	7	TAAGAGTGAAGAAGACAAACACCTGAAAATTCGCATTTCTCATGAATTAGATAGTCCCTCTTCTGAGGTCAATTGAAAGGAGAAAATACAATTTCTTACT[T/A]TGCTTTTAGTAAAAAGAAAAGGATACGTTAAAGCAGGGTGGGAGACAATATGAAATGCATATTTCTCAGCTTAGTTGGTGAATGTATATGTGTGTAGATC	reproduction
463	7	TAGATAGTCCCTCTTCTGAGGTCAATTGAAAGGAGAAAATACAATTTCTTACTTTGCTTTTAGTAAAAAGAAAAGGATACGTTAAAGCAGGGTGGGAGAC[A/G]ATATGAAATGCATATTTCTCAGCTTAGTTGGTGAATGTATATGTGTGTAGATCTGGAAACAGATCATGTTTTTGATCATTAGTTTAATGTGTGGCTTCAT	reproduction
464	18	GAGGGCTCTGGCTGGCCCTGAGGCACTGGCCTTGTCCCAGGGACTGCTGCTGTGGCTGCTGCTGGGCGTGGCCGGGGTGTGGGCTTCCAGGGGGCCATTG[C/A]GGCCGCTGTGCCAGCCCATCAACGCCACCCTGGCGGCTGAGAAGGAGGCCTGCCCTGTCTGTATCACTTTCACCACCAGCATCTGCGCCGGCTACTGCCC	reproduction
465	18	CACTGGCCTTGTCCCAGGGACTGCTGCTGTGGCTGCTGCTGGGCGTGGCCGGGGTGTGGGCTTCCAGGGGGCCATTGCGGCCGCTGTGCCAGCCCATCAA[C/T]GCCACCCTGGCGGCTGAGAAGGAGGCCTGCCCTGTCTGTATCACTTTCACCACCAGCATCTGCGCCGGCTACTGCCCCAGCATGGTGAGCTGCCGAGGGC	reproduction
466	18	CTGCCGCCTCAGCAGCACTGACTGCGGGGGTCCCAGAACCCAACCCTTGGCCTGTGACCACCCCCCGCTCCCAGACATCCTCTTCCTCTAAGGATGCCCC[A/G]CTCCAACCTCCCATGCCCACCCTAACTCCGGAAGCCAGCAGACACTCCTCCCCTCCCTTCCCAATAAAGACTTCTCAAACTGCACTCCGAGGTTGTCTTT	reproduction
467	18	GCTGGGAGGAAGTGGGAGAGTCCGGGGACCTGGTGAAGGAGGCCTCTTTCCAGAAGGGTGTGGGGAGAACAGTAGGCCTGCCGGTGGGAGGAGGGCAGCA[G/A]GTGGGGCCTGAGGTCTTGGGGTGTCTAGGGTCCCTGGGGATGGGCAATCCTTGAATGGAAGGTGGCAGGCACAGGAGCTGGGTCCCTGAACGTGTGCATG	reproduction
468	18	CTCAGCTCCAGGCAGATTACTCGGGGCCAGGCCCATAGAAGACCGGAAGTGGCACTGGGGGTGGAAGGGTGGCCTGCCGCCTGGGGAAGGGGCCGGGCAG[G/C]TGGGAGGGAGAGCACAGAGGGTCCCCTGGACGCCTGAGTCTGGGATCTGTGGGGTGCAGTGGGGGAGCTCGGGGAAGAGCTCAGCCCCACGGAGACACTC	reproduction
469	18	GAGCTGCGCTTCGCCTCCGTTCGGCTCCCCGGCTGCCCACCTGGAGTGGACCCAATGGTCTCCTTCCCCGTGGCCCTCAGCTGTCACTGTGGGCCCTGCC[G/T]CCTCAGCAGCACTGACTGCGGGGGTCCCAGAACCCAACCCTTGGCCTGTGACCACCCCCCGCTCCCAGACATCCTCTTCCTCTAAGGATGCCCCACTCCA	reproduction
470	1	GACCTGCTGGTGGCCGTGTATCCGTACCCCTTGGCGCTGGCGTCTATAGTTAACGATGGGTGGAGCCTGAGCTCCCTGCATTGCCAACTTAGTGGCTTCC[C/T]GATGGGCTTGAGCGTCATCGGGTCCGTTTTCAATATCACGGGAATTGCCATCAACCGCTATTGCTGCATCTGCCACAGCCTCAGATACGACAAGCTGTAT	reproduction
471	11	CATTTATTGTATTATATTGAAACAAGTTAATTTAATGCAACTTGTAAGAATTGACAGTAGTCACAAAAGAATTTTTTCATGATGAACTTTTATAAGGTGT[G/A]TTTTTTTTGTTTGTTTAATTATACATCTTATGTCTTGGGGGATCCTAAAATTGTCATTAAATGGCTTTGCCTTGGTCTCAGACTAGTCTAGCAGAAGACT	reproduction													F
472	11	TGGTTTCAGGGCAAATCAAACGGAGATGCATGACTCTAGCCTTTACTACCCTGGCTAATTGTCTGATCTCTTTCCCAGGTTCCTTACAGGTACTTTCAGC[C/T]ATTTGGCTTTGGGCCCCGGGCCTGTGCGGGAAAGTACATCGCCATGGTGATGATGAAGGTCATCCTGGTCACCCTTCTGAGACGCTTCCACGTGCAGACT	reproduction													F
473	11	CCATTATCCTTTTCTCTCACCTTTTCTTCCCTCTTCTTTCTTTCCATGACCCTAAGCCAAGAGCAACAAGCATATCAGTAGAGAACACAGCCAGGGTAGA[A/G]CCCCTACAATCACATTTTATCCTAGCTCCAATTTAACAGTTACCTATGAGATTTAACAGTTAACCTGATTTACTGAATCATCACTATATGTAACCGTAGA	reproduction													F
474	11	GCTGCACTTCAAGCCAAAAGATCTCTCTTGGGCTTGCTTGTTTTGACTCGTAACTATAAATTTGTCTTGTCTAAGTGTCCAATCATATTATAAAACAAAG[T/C]GCCAATCTCTACGGTACAGCATCCTCTGAAGCAACAGGAGTCCTGAATGTACATTTTGGGGATTTTCTAATTTTTCCACTCTTCTGATCTCCACAGGACT	reproduction													F
475	18	GGTGTCTAGGGTCCCTGGGGATGGGCAATCCTTGAATGGAAGGTGGCAGGCACAGGAGCTGGGTCCCTGAACGTGTGCATGCAGGGCTCGGGGGGTGGGG[T/C]GAGGGCTCTGGCTGGCCCTGAGGCACTGGCCTTGTCCCAGGGACTGCTGCTGTGGCTGCTGCTGGGCGTGGCCGGGGTGTGGGCTTCCAGGGGGCCATTG	reproduction
476	18	GAGGGCTCTGGCTGGCCCTGAGGCACTGGCCTTGTCCCAGGGACTGCTGCTGTGGCTGCTGCTGGGCGTGGCCGGGGTGTGGGCTTCCAGGGGGCCATTG[A/C]GGCCGCTGTGCCAGCCCATCAACGCCACCCTGGCGGCTGAGAAGGAGGCCTGCCCTGTCTGTATCACTTTCACCACCAGCATCTGCGCCGGCTACTGCCC	reproduction
477	18	CACTGGCCTTGTCCCAGGGACTGCTGCTGTGGCTGCTGCTGGGCGTGGCCGGGGTGTGGGCTTCCAGGGGGCCATTGAGGCCGCTGTGCCAGCCCATCAA[T/C]GCTGAGAAGGAGGCCTGCCCTGTCTGTATCACTTTCACCACCAGCATCTGCGCCGGCTACTGCCCCAGCATGGTGAGCTGCCGAGGGCGGGCGGGTGCCA	reproduction
478	10	TGTCCATCACCAACTCCCAGAGTTTACTAAAGTCATGTCCATCGAGTCAGTGATGCCATCCAGCCATCTCATCCTCTGTCGTCCCCTTCTCCCGCCTTCA[A/G]TCTTTCCCAGCATCAGGGTCTTTTCAGATGAGTTGGTTCTTTGCATGGGGTGGCAAAAGTATTGGAGTTTCAGCTTCAGCATCAGTCCTTCCAATGAATA	reproduction
479	12	CAGTAGTGTCCGAAGATTTGTGACCCCATGAACCACAGCATGCCAGGCCTCCCTGTCCTTCACCAAATCCCAGAGTCCCCCAAACCCATATCCAGTGAGT[C/T]GGTGATGCCATCCAACCATCTCATCCTCTGTCATCCCCTTCTCCTCCTGCTCCCAATCTTTCCCAGCATCAGGGTCTTTTCAAATGAGTCAGCTCTTCGC	reproduction
480	23	ACCGCACACAGTTCGCGCGGTTCGACAGCGACGCCCCGAATCCGAGAATGGAGCCGCGGGCGCCTTGGATGGAGCAGGAGGGGCCGGAGTATTGGGAAGA[C/G]ATGACACGAGATGCCAAGAAAGCTCAACAGAGAATGCGATTAGCCTTGAACAACCTGCGCGGCTACTACAACCAGAGCGAGGCCGGTGAGCGACGCGGGC	reproduction
481	23	CTCCCTGAGCTATTTCTGCACCTGCGTGTCCCGGCCCGGCCTCGGGGAGCCGCGTTTCTTTGCCGTCGGCTACGTGGACCGCACACAGTTCGCGCGGTTC[A/G]ACAGCGACGCCCCGAATCCGAGAATGGAGCCGCGGGCGCCTTGGATGGAGCAGGAGGGGCCGGAGTATTGGGAAGAGATGACACGAGATGCCAAGAAAGC	reproduction
482	23	CAGGCTCCCACTCCCTGAGCTATTTCTGCACCTGCGTGTCCCGGCCCGGCCTCGGGGAGCCGCGTTTCTTTGCCGTCGGCTACGTGGACCGCACACAGTT[C/G]GCGCGGTTCGACAGCGACGCCCCGAATCCGAGAATGGAGCCGCGGGCGCCTTGGATGGAGCAGGAGGGGCCGGAGTATTGGGAAGAGATGACACGAGATG	reproduction
483	22	TCCACCCTCATCACCTGCCCGTCGCCCGGGGCTCTAAGCAACGCCTCGGCCCCCGTGGACTTCTTCCTCAACGGCCGGGTCTACGCAGATGAGGCGGCGG[G/T]GGCCGAGGAGCTGCTGGAGCCCGAGGAGGCCCAGCGGGGCAGCCAGTTCCGCCTGGATTACCTCCCTGACCCACAGTTCTCCACGGCCAAGCGGGAGAAG	reproduction
484	17	TGAATTAACTGCTAAATGGTGGGGCTCTTTTTTGTGTTACTTTTTTGTTCCAACAGACAATGCAGATCTTTGTGAAGACCCTCACTGGTAAAACCATCAC[C/T]CTGGAGGTGGAGCCCAGTGACACCATCGAGAAYGTCAAGGGGAAGATACAAGAAAAAGAAGGCATCCCCCCAGACCAGCAGAGGCTGATCTTTGCCGGGA	reproduction
485	15	CTCACACAGATGGTAGAGTCTGATATGCACCTCCCTGTGCTGTCTGCATCCCAAGTTTGGGATTTTTTTTGCGAGGTAGCTGCCCAGAGGGTGCTTGTCC[C/NA]CCAAAACCACATGGCTGTGCTGACCCACATGGCTTCCTATATAGAAGAAAGAACCCTGGGATGATTTTATTTCTGTTACTGAGGAGCTCTATGAAATGCA	reproduction
486	15	GCATGCACAGTTGGGGTGAATCTGGACAATAAGGTATAAGGAGACCAAAAAGTCCAGCTGCCACTTCAGAAGAGTAGGGAGCAAAAGCAGGATACTGTGC[A/NA]TGCCCCCTGCATACACACCACCTAAAGTGGCGGGCAGACCCCTTAAGCCACCTCTCCAGTCTGACCCGTGGGCACATCCCTACCTTCATCCCAAATCAGG	reproduction
487	3	TATTTGTCTGTTCATTCAGCAGTACTGTACTGTCTTGATTACTGTGGCTAAGTCAGGTGGTGTTAGTATTCCAACTTGTTGTTGTTCTTCAATATCATGT[T/NA]GGCTAGTGTGGGTGTTTTGTCTCTCCATGTAAACTTTAAGAGTCTCATGCTCTACCAACTAAGCTAGCTGGGCGCACCTTTTGTGAACTTTAGAATCGTT	reproduction
488	3	GCCAAAACGTGGGGTCCAGGGACCTCAGGCTGGATCACAGATCAAACTGGAGGGGGCAGGCCCCCGGCCCGCAACCCACCACCACCCCCTGCCCTCCAGG[G/NA]CCTGGCCTGGGGTGACGTGGGCAGGCAGACTGGGGCCTGCCCCACTCCTTCACAGAAGCCCAGCTCCTCTGCCCAAGGGCTGCAGTGCTCCCTTGGGGTT	reproduction
489	7	TATTCATGTATAGGGGGAGTGAATATATGGGAATCTTTTACCCTCCATTTTGCTGCAAACCTAAAATTTCTCTGAAAATGAATTTTATTAATTAAAAAAT[A/NA]GCATTCCCACAAATATTTGTATGCTATCTTCCACACACAAAAAATGGTAATCATTCTCATTGGGTTTCATTCAGCTGCTGCTGCTGGTGCTTAGTTGCTT	reproduction
490	1	ATGACTGGGAGCCTATGTCCATTTGTCTCACTTTCATTCACCTTTGAACACTTCTTTGCTTTTTGACACAAGATGCTAAAAACTGGCTTATACATCCACT[G/NA]CCTCAGACTTAGATTAGACATTTCTTTGAGGAGCCTTGGATTTTCTTCTTTTTTTTTTAGTTGGAGAATGATATTTTAAAAATCAAGATATGGGCAGTAG	reproduction
491	1	AGGCAGGTCAGGTGGTTTGATATTCCCATCTGTTTCAGAATTTTCCAAGGTTTATTGTGATCCACACATCAAAGGCTTTGGCATAGTCAATAAAACAGAA[A/NA]TAGATGTTCTTCTGGAACTCTCTTTATTTTTCCATGATCCAGCAGATGTTGGCAATTTGATCTCTGGTTCCTCTGCCTTTTCTAAAACCAGCTTGAAAAT	reproduction
492	7	CCTGCCTTTGAAAGCTCCGTTTCTCCTTCCGTTGCCTGTAAAAGCGAGAGTGCGACTTCTCAATGCTAAGCCGAAGCTGGTGGCCTGCCTCTGGGGTGGG[G/NA]TTTGCACACATGTGCGGATCGAGAGCAGGAAGCTCTTCCTGGCTGGAGGATGCTGGCACTGTAGCTCTTCCATCTAAGGATCCCTGTGGAAAAGTGGGCT	reproduction
493	16	AGGACCCAAAAGGAGCTGGTAGTGGACTCTCCAAAAGGACTTTATTCTTCCTAGATCTATTTTTAGGCTTACTGAGGGAAGGTGAGGCTTCCCTTGTGGC[T/NA]CAGACAGTAAAGAATCTGAAAGTGAAAGAGGGGAGTGAAAAAGCTGGCTTAAAACTCAACATTAAAAAAATGAAGATCACGGCATCTGGTCCCATCACTT	reproduction
494	28	GTTGTCTGGGTGATGCTGTCTTCTGACTCTTTGAGTTGTAGGGATAAAGCATTCAAGGTCATCTTTTATGAGGGTCTGAACTATGCAATGCATGAATGTT[C/NA]TTCCCCTATAACTCTGAAGCTCAGATTCGGTTTTGGTGACAGAAACATAGGCAGCAGCAGTAGAGGCTTTTAAAGCTTTGTTGGGACCTAGTGAGTGATC	reproduction
495	18	TAGTGCCTTTGATTGTAAATAATGCTGATCTTATAAAGTAAGTTGGGAAGTGTTCTCCCCTACTCCATTGGTTGGTATAAAAGTATTAGGGAATACCCTA[A/NA]TTGTTCTTTTAGTGTCTGTGGGAACTGTAGTGTTGTAGCTCCTTTAACTTTTGATATTGTCTTCTAATTTTTATACTGTTGTTGTTGTTGTGCAGGTGCT	reproduction
496	6	AGTGAAAGATATGAAAATATCATATAATCTAATATGTTTTGAGGTTATGTAATCTCATATGCTAGTAAAGTAATGCTCAAAATTCTCCAAGCCAGGCTTC[A/NA]GCAATACATGAACTGTGAACTTCCAGATGTTTAAGCAGGTCTTAGAAAAGGCAGAGGAACCAGAGGTCAAATTGCCAACATCCTCCGGATCACTGAAAAA	reproduction
497	19	CTGTAATGAAATTTCTACCTCTTTTCAAGGATTCAGACTATGTTTTACGAAATATGATGGTCACAGGGCAGCAGGGTCTAACAGAAATCCACAAGAATCC[C/NA]TCTGTCATCTTTAGGAAGACATGCATCTTCAGGTATGGGACATACCTCACCGCCTGTTTTGTTTGACTGCCAGCTTCTGCTTCTTATGAATATAATGGCT	reproduction
498	3	CCTCTGCCCTGCTGGTCACAGGAGGGAGGGGGAAGGCAGGGTGGGCCCCAGTTGTATTTATTTCGTATTTATTCACTTTTATTTAGCACCAGGGATGGGG[A/NA]TGAGGGTCAGGGTCCTGGGGAAACTGATCCCCTGCCTTCCTAGCTCTCACCCTGTCTAGGAAATCCAGGGTGGTGGTGATAGGTGTACGTGATCTGTGTG	reproduction
499	28	GCTTTCTTTATAATCTAACTCTCACATCCATATATGACCACTGGAAAAAACCATAGCCTTGACTAGATAGACCTTTATTTGCAAAGTAATGTCTCTGCTT[T/NA]TCAATATGCTGTCTAGGTTGGTCATAACTTTCCTTCCAAGGAGTAAAGCGTCTTTTAATTTCATGGCTGCAGTCACCATCTGTGGTGATTTTGGAGCCAA	reproduction
500	12	TAGACAGCATATTAAAAAGCAGAGACATTACTTTGCCAACAAAGGTCCATCTAGTCAAAGCTAGGTTTTTCCAGTAGTCATGTATGGATGTGAGAGTTGG[A/NA]GTATAAAAAAAGCTGAGCACTGAAGAATTGATGCTTTTGAATTGTGGTGTTGGAGTAGACTCTTGAGAGTCTTGGTGATCACCTTGGACAGCAAGGTGAT	reproduction
501	2	GTTCCTCTTCACTTTCTGCCATAAGGGTGGTGTCATCTGCATATCTGAGGTTATTGATATTTCTCCGCCAATCTTGATTCCAGCTTGTGTTTCTTCCAGT[C/NA]CAGGGTTTCTCATGATGTACTCTGCATATAAGTTAAATAAGCAGGGTGACCATATACAGCCTTGACATGCTCCTTTTCCTATTTGGAACCAGTCTGTTGT	reproduction
502	20	AAGATGTTATAGAAAAACCTGAAAAATTCAGGTTTTTCTATAACATCTTATTGAATAGTTAAATCTTATAAATAAGTCCAATCTAAGTAAGAATCTTTAA[C/NA]TTACGTTTGCAAATTTTTGTGCCAAATCAATATTATACAAGATCTACTAAAAGCTAACTTTACATATAAACAAAGATAGTTTGAACATGAATGAACAGAA	reproduction
503	27	TAAAGGTGATACCATATCATCCAGAGGCCTATGGGAAGACGTAATTTCATATGACCCCATGCAACCACTCTTTTCTATTTTAAAACTTTTTATCACTCTA[A/NA]AGCCAGATGCAAATTTCATTATTATTTCTGACATTGGCCACAAACACTAAAATTTACCTTTCCAGTGGTTAAAAACTCCACTCAAGGTTATTATATCTCT	reproduction
504	2	ATCTGAGAATTCTGTAAGTCCATATTGTTTGTGAGTTCAACGAAGTTAGCCTAGGTACCCAACTAACAGAGTCAGCTATATAGCACTGCACTGCAATAGG[T/NA]TTATAATACTTGTCAACAAATAATACATAACCAAACACAGAAATAAAACACTTTTAAAATTATGGCGTAGCACATTGAAAAGTGTAGTAATTCCAGGTAT	reproduction
505	27	CTTTACATTTAAATAAGGATCACATGAATAATATATAAAGAGCTCCTAGAAATTAATAAGCACGAAGCAAACAATCCTAGAGGAGACAGTATGAAGGATA[G/NA]TGATCAGACTTTCCATAGAAGACGCACAGAAATGCCCAGGGATGGATTAGCAGTCAGGAGAATACAGATGAAAACAGGGAAATGTTTTTCATCCAGTAGA	reproduction
506	28	TTATTCTGGATGCTGGGGATACAGCATTGAGGAGGGCAGTTCCTGGTCTTGTGTGGTTACTCTTAATAGGTACAGTCAGGCAAAAACATGCGAGCAGATC[A/NA]AGCTAGTATTGGGTAGTACCTCAGACAAAATGTGTTGCAGCAATGTGATGACAAGTGTCCAGACAGGGAGAGGGGTACTTTAGCTAGGATGTCACAGAAG	reproduction
507	20	AGACATTTGTCTGGAACTCTTGCTTTTTCGATGATTCAGCAGAAGTCGGCAATTTGATCTCTCGTTCCTCTGCCTTTTCTAAAATCAGCTTGAACATCTG[G/NA]AAGTTCACGGTTCATGTATTACTGAAGCCGGGCTTGGAGAATTTTGAGCATTACTTTACTAGCATGTGAGATGAGTGCAATTGTAGGGTAGTTTGAGCAT	reproduction
508	5	AAATGTCACCTCCTTAGAGAAACTTTTCCTGACCATCTTTCAAAATTATATCTTCATCACATTTAGCCTCTTAGCAGTTATCACTGACATTAGAATGTAA[G/NA]AGAAGGCACTTTTTATTTATTTAATTTTTAAATTCAATTTTTTTTCACTATCTCAGTGTTCAAAATTGTGCCCGATACAAAATGAGTGCTCAATCAATAT	reproduction
509	5	CACTGAGCCACCTAGGAAACCCCATGCCAACAGACGAGCAGACAAATAACAGAGTTACTATATTGGCAGAAATAATTGACCTGGCTATTATGCAGACACT[G/NA]GGCTGCTATAATCTATTGGGGCAGAGAGGAATAAGTGTTTCGGGACTCAGGGGGTTCAGCGAGTTACCTTTTGCTGTTTCCATGCCCAGTGATAATTACC	reproduction
510	5	ATAGTGGATGAAGAAGGTAATTCTTGGATTTTTATTTCAGAGCATACTCTCATATGCAATTTGATTTTAGAGGCAGGATAGAATACTTAGTCCAGTCAAG[G/NA]CTATGGTTTTTCCAGTGGTCATGTATGGATGTGAGAGTTGGACTGTGAAGAAAGCTGAGAGCCAAAGAATTGATGCTTTTGGACTGTGGTGTTGGAGAAG	reproduction
511	5	TAAAACAGAGCAACTATTTTTATGAAACTAAGTTCATTGTATGTGTTGACTCAACTCTTCGAATAGGTTAGGTCAATCTTCCTTGCTCATCCCTGTCAGC[C/NA]AGATAGCAGAGTTTTCCCAAGCATGCCAGTATGTTAAAACAGATGTAGAAAATTGCAATCAAATATAAAACTGTAAACTTCACTTTTTTGTCTAATGCAA	reproduction
512	5	AACACCCAGGGCTGATCTCCTTTAGAATGGACTGATTGGATCTCCTTGCAGTCCAAGGAACTCTCAAGAGTCTTCTCCAACACCACAGTTCAAAAGCATC[A/NA]ATTCTTTGGCGCTCAGCTTTCTTCACAGTCCAACTCTCACATCCACACATGACCACAGGAAAAACCATAGCCTTGACTAGACGAACCTTTGTTGGCAAAG	reproduction
513	5	ATGCCAGCAAATTTGGAAAACTTAACAGTTGCCACAGGACTGGAAAAGGTCAGTTTTCATTCCAATCCCAAAGAAAGGCAATGCCAAAAGCAATGCCAAA[T/NA]ACCACATAATTGCACTCATCTCACATGCTAGACAAGTAATGCTCAAAATTCTCCAAGCCAGGCTTCAACAGTATGTGAACCATGAACTTCCACATGTTCA	reproduction
514	4	GAGACTGTTAACCAACAGAGGCAAAAGAAGTATAGATGGCTCAAAAGAAGGTAGCATCCATGTGGCAATTAGGGTTACCTAACTTACCAGCTATCGGCGA[T/NA]AGCTAATTAAAGATGGAATCAGGACTGAAATACATAGACAGCTCCTCTAATAAAGGGGATGTTGCAATAATAACAAGTGTGTCGATGAATTTCCCTCTTA	reproduction
515	5	GATTCTAACAGGTTGCAGGCTCATCCCCCTGCCACCCTCCTGACATGCATGGTCCACTTACATGGCAATAATCAAGTGTGAGAAAGAACACTGAAAGAAT[T/NA]ATAATCTTGGTACCCAAACACAGAAGATGCAAGATCCAGGTGAGGCACGCCAGTCCACAGCAGCGGACAAAATTTTCAACTGCTTTGTGAAAAGTAAAGA	reproduction
516	4	AAATACACTTCAAATAAAAAGACAAAAAATAAGGTATAAGTAAATGAATGGGAAGGCTATACCATGCTACTTTCAAATGAAGTTAGAGTGGCCATATAAA[T/NA]ATCAGATAAAGTGTATTTCAGATCAAAGAATATTATTAGCCAACTGTTACTGTTGTTGTTGAGTTGCTAAGTCATGTCTGACTCTTTTGCAACCTCATGG	reproduction
517	10	ATAGATGGGGAAGCAGTGGAAACAGTGTCAGACTTTATTTTGGGGGGCTCCAAAATCCCTGCAGATGGTAACTGCAGCCATGAAATTAAAAGATGCTTAC[T/NA]CCTTGGAAGAAAAGTTTTGACCAACCTAGACAGCATATTAAAAAGCAGAGATATTACTTTGCCAACAAAGGTCCATCTAGTCAAAGCTGTGTTTTTTTCC	reproduction
518	12	GACATTTCTGTTAGTTGTCTTAATTAGGCCTCCCATGAACTCTGAGACAAGGATTTGAGTGAACGTAGGTAATTTAGAAGTGATCCCAGGAAACATTTGT[A/NA]GGAAGTGGAGAAGTGAGACCGAGAATGATATTAAATCAATAAAAAGTGTGTTAACAACATAGTTACTGTTTGGGTTACTGGCCTCCTTCCTGCAGGGTCA	reproduction
519	23	CTCACAACACAGGAGGCAGCAAACAAGAAGTCACTGGTCAGAGCCGTCTGTTTCCTGGCAGCTTACACACCAGAACCTGAAATCCGAGAACGGCCCTTGA[A/NA]GGAAAACAAAGAGCTTTACAGTATTTTTTTTTTCTTTTCAGGAAAACACACAGAAGCTAATTTTAGCTTCTTGATCAGATTGACCCAGCCTTTAACCCTG	reproduction
520	6	CACCTTTAAAAAAAAAAAAACACTTTGATTTCTTAGAGTAGTTTATCCTAGCACCTAACAAGGGATGTATGTCCTAGGATATCACTCTAGATTTTACTGA[A/NA]TTGTTTAAAATATTGAAAATTAGAGGAAATATAGTTTTCCACATATTTCCTTTGTAAAATTTTATATATAAATTTAAGATACATCATTACTAAAAAAGTG	reproduction
521	28	GCTTTCTTTATAATCTAACTCTCACATCCATATATGACCACTGGAAAAAACCATAGCCTTGACTAGATAGACCTTTATTTGCAAAGTAATGTCTCTGCTT[T/NA]TCAATATGCTGTCTAGGTTGGTCATAACTTTCCTTCCAAGGAGTAAAGCGTCTTTTAATTTCATGGCTGCAGTCACCATCTGTGGTGATTTTGGAGCCAA	reproduction
522	3	TGTGACAAATGTACCACTTTGGTGGGGGATGTTGATAATGGGAGAGCCTGTGATTGTGTGGGGGCAGAGGGAAGATGAGAAATCTCTGTACCTTCTTCTC[A/NA]ATTTTTCTGTGAACCTAAAACTGCTCAAAAATATTTTTTTTTAATGAAAAAAATTACGTTTATATTCTAAACCAAAAACAAATTATTTGGGTGTTGCCCA	reproduction
523	NW_005784329.1	ACTCTGGCCCCTGCATTGGGAGTGTGGAGTCTTTGCCACTGGACCACCAGGGAAGTCCCATTCCTGGATGTCTTTTAACTGTATGTACTTTTTACTATGC[G/A]GCGTGGAATTTTTAAATGTTTACACAGTCAAATTTATCAATTTTTTAACTTAAACTGCATTTTAAATCAGTTCAAAATCCTTTATCTTCTCCTAGAGAAA	reproduction
524	NW_005784329.1	GATGGCGCTCCATAGGATCAAAGGAGAATCGGGGCACTGATAACAAAGATCCCATTTTACCTTATTCACTGTAGTTTTGGACCTAAAATTACCCACGCTG[G/A]GTATGCTTTTGCTCTCTGAATCTCTTACCCAGAGGTGAGGTCGCCAAGGTAGGGTTTTGTCCATCACAGTGTCACTAAGAACAGGGCCTGGCTACTAACA	reproduction
525	NW_005784329.1	AGAAGCTCTATATAGTCAGCAAAAACAAGACCGGGGAGCTGACTGTGGCTCAGATGATGAATTTCTTATTGCCAAATTCAGACTTAGATTGAACAAAGTA[G/A]GGAAAACCACTAGACCATTCAGGTATGACCTAAATCAAATCGCTTATGATTATACAGTGGAAGTGAGAAATAGAATCAAGGGATTAGATCTGATAGACAG	reproduction
526	NW_005784329.1	TGTGGCTCAGATGATGAATTTCTTATTGCCAAATTCAGACTTAGATTGAACAAAGTAGGGAAAACCACTAGACCATTCAGGTATGACCTAAATCAAATCG[C/T]TTATGATTATACAGTGGAAGTGAGAAATAGAATCAAGGGATTAGATCTGATAGACAGAGTGTCTGAAGAACTATGGACAGAGGTTCATGACATTGTACAG	reproduction
527	NW_005784329.1	AGTACAGAGTTTCAACTGTGGTAGATATGAAAAATTTCTGGTGGTAATGGTTGCACAAGTATATAAATGTACCTAAGGCCACAGAAACGTAACAAATTTT[T/C]ACCACATTAACCATTTCTTAAGTATATTCTATGACTTTTTTTTAAGTATTATATCTGGACTTCCCTGATGGCTCAGTGGTGAAGAATCCATCTGCCAGTG	reproduction
528	NW_005784329.1	TCAGGGAAGATCCCACGTGCCTTGAAGCAAATAACCCCACGCACCGTAACTATTGAGTCTGTGTTCTAGCCCCTGGGAGCCGCAACTACTGAGCCATGTG[C/T]CGTAACTACTGAAGCCCGCATGCCTGCAGCCCAAGCTTCACAATGAGAGGAGCCACTGCAAGAGAAGCCCGAGCACCACGACAAGAAAGTAGCCTCTGCT	reproduction
529	NW_005785806.1	GGCAATATGTTCAATTAAGGGCTTCTCAAGTGGCACTAGCGGTAAAGAACCCACCTGCCAATGCAGGAGACATAAGAAACACAGATTCGATCCCTGGGTC[G/A]GGGAGATCCCTTGGAGGAGGGCAACCCACTCCACTGTTCTTGCCTAGAAAAACCTATAGACAGAGGAGCCTGGGGGGCTACAGTCCACAGGGTTGCAAAG	reproduction
530	NW_005785806.1	ACTCCACTGTTCTTGCCTAGAAAAACCTATAGACAGAGGAGCCTGGGGGGCTACAGTCCACAGGGTTGCAAAGAGTCAGCAACTTAGTACAGCATGGCAC[A/G]ACACAGCATGCTCAATTAAAAGAGTACTCATCTCTTCAGAGACACAAATAGCCATGTGACCCTATTCTGGCCAATGAGTTATAAGTGAAAGTATCTGGTG	reproduction
531	NW_005784248.1	CTTGAATATAAATGTTTGCTTTCTCTAACCCCTAACATTCCCAGTAAGATGATATGCTTTACCTGTAGTAAGAGATATTTGTTGTTGTTCAGTTGCTAAG[T/C]TGTGTCTGACTCTGCGACCCCATGAACTGCAGCATGCTGGGCTTTCCTGTCCTTCACGATCTACCTGAGTTTGCCCAAACTCATGTCCATTGAATCAGTG	reproduction
532	NW_005784248.1	ACTAAACAGATATATTTATATATATATATAAAGTTAAGGACTTTATGAATGCCAGCATTATGTAAATCACTTTGGGGAGTTGGATTATGTGTTGAATCTT[T/G]TTTATTCATTCAACACACATTTGTTTGCCCACAACAAACTAGGTATTGATCATTTCCCATTCCTAATTTCATCCACTTAACACTTTGGGTAATCAATTAA	reproduction
533	NW_005784248.1	ATAAAGTTAAGGACTTTATGAATGCCAGCATTATGTAAATCACTTTGGGGAGTTGGATTATGTGTTGAATCTTTTTTATTCATTCAACACACATTTGTTT[G/T]CCCACAACAAACTAGGTATTGATCATTTCCCATTCCTAATTTCATCCACTTAACACTTTGGGTAATCAATTAATTCTCTAGTATGAACATCATTATTTAA	reproduction
534	NW_005784248.1	GCTAGGCTCCTCTGTCCAATGGGATTTTTCAGGCAAGAATATTGGAGTAGGTTGCCATTTCCTTCTCCATGGGATTTTCATGACCCTGGGATTAAATCCA[C/G]ACCTTCTGCATTGGCAGGCAGATTCTCTACTACTGAGCCTCCTGGGGAAGCACAAATTACAGCTGACCCTTGGACACAACAGGTTTGAACTTTGTCAGTC	reproduction
535	NW_005784248.1	AGGCAAGAATATTGGAGTAGGTTGCCATTTCCTTCTCCATGGGATTTTCATGACCCTGGGATTAAATCCACACCTTCTGCATTGGCAGGCAGATTCTCTA[C/T]TACTGAGCCTCCTGGGGAAGCACAAATTACAGCTGACCCTTGGACACAACAGGTTTGAACTTTGTCAGTCCACTTTTATGGACTATCTTTTCAATAAATA	reproduction
536	NW_005784248.1	CAATAAGTCAAGTATCCTGAAGATTGCTAATTCACTTTGACTTCTACCAACTAAGTGCAGAGGTGACAGGAACAAAAAATAGTAACTCGGTGTAAAAGAG[G/A]ACTAGCCTAAGGGTCAAGATTAGGATCTTCATGGTGATTCTGCCACTAGGCATTTGCCTCAGTGGCCCTTGGGCCAGATACCTGGTTTCTCAGAGTGTTG	reproduction
537	NW_005784248.1	GGAAATGTTCAGAAATCAAGTGACTGGGAAAATAAACCTCCTTGGCCTGGTAGAAATCGTCTTGCTCAGTGTTGGTGTGGTGATGTTTATTGCTTTCATG[G/A]TTTCATATTGTGCATGCAGATCAAAGGGAGTAAATTAAGTAAGTATATAACAGAAACCATATATGACTTCAGTAACATTAAATATTACTTGTTTTCATTT	reproduction
538	NW_005784362.1	TGGACAGGGTTGGGGGCCGTGGAAGCGTTCGGAAGTTCAGGGCTGTGTTCTAATCTACTGAGGTCAGGCACAAGAGGCATGCAAGGGTCTTGAAAGGACA[C/T]AAGGACGGGGTCATTCCAAAGGGTAGCAGCCACGCCAAGCAGGGGGGTGCATTAGGGACCTCACGCGTAGGCTGAAGTGTGCTGTTCACACCGGGAGTTG	reproduction
539	NW_005784362.1	AGTTCAGGGCTGTGTTCTAATCTACTGAGGTCAGGCACAAGAGGCATGCAAGGGTCTTGAAAGGACACAAGGACGGGGTCATTCCAAAGGGTAGCAGCCA[C/G]GCCAAGCAGGGGGGTGCATTAGGGACCTCACGCGTAGGCTGAAGTGTGCTGTTCACACCGGGAGTTGGGCTTGCCTTCATTTTGGTCAGAAGGGAGCAGG	reproduction
540	NW_005784362.1	CCAATCAAATATTTCTATATTTCTTCCAAGGCACACCCCTCCCCCGTGTAGCATGCTTCTCAGACCCCCCCATCCTCCAGTTGGGCCTCCCCACAGGAGC[C/T]AACTGCTGCTGTCTCCCATGCAGTCCCACATTTGGCTGAGACCAGGTTCCCTCCATCCCAGGGTCCCTGGAGCCATAGGCCAAGCATTCAGATGTGCTGG	reproduction
541	NW_005784362.1	ATATACCTGAAACTAACAGAACATTATAAATCAACTGTACTGCAATAAAGACAAATAACTTTTTAAAATTAGAAAATGTGGGAAAGGAAAACATTTGAAA[G/A]GAGATGGAGAAGAGGGAAAACAGAGGGGATGCAAGGAAGATTCAGATTCATCCACACAAGAATGGCCCCCACATCAATCTTTCCAGCACTTCAGCAGATG	reproduction
542	NW_005784362.1	CAATCTTTCCAGCACTTCAGCAGATGTATTTAAGGGGAGAGAACTCTGAAGACTCACTTTTGGGATCTCTTGGACGTGATGAAGGTAAGGATACCAAGTT[C/G]AAGGCCCTCTAAGCAACAAAGACTCCCCATTGGTGCTAATGATGCTGGTCTGGAAAAATACATTCCTTATACTTGAGCATGCACAAGTATACACGTGTGT	reproduction
543	NW_005784248.1	CTATGTTATGATTTACTCAAGTACATGGGCCTTTATTCTTAGCAATCTGAATTTGCAGTATCACATACCTTCCAGACTTTCAAATATAGAAAAACATTGT[T/C]ACGGCTTTGCTTTAATAATGAGAACAATAAGGCAGCCATCTGAGTTCTCTATATCTGTCACCCAGGGATCAAACCTGGGTCTCCTGTACTGCAGGCAGAT	reproduction
544	NW_005784248.1	TAATGTCTGAGCCACGAGGGAAGCCCCTTCTATATGTGTAGATTCCCTTTAAGGTATTTGTAGAACTTCGTGAAAGCATGATGGTAGACAGTCATATTAC[A/G]CTGCATGCAGGACTGGGGATTTGGCTTAAGATGTCAAAGTTTCCTCCATTATAGTCTATTCTTTTAGATAAACAATGAAATTATTTTCTTACTGTGTAAA	reproduction
545	NW_005784248.1	CAAAAACCCTTCAGTAGTTTTCCACTTAACTCTAAATGAAAATCCTTTGCTGATTTACTAAATCCTGTGTCATCTGGCATTTTGATCCCATTTCTTCCTA[C/T]GTTTCCCCCTGCTCATTCCAGTACAGATAGCCTCATTAGTCTTGGTGTTTTTTTGGACAATCTTGGCACGCTCCAGCTCTAAGGATTCTGGTGCCTCTCT	reproduction
546	NW_005784248.1	CCCTTCAGTAGTTTTCCACTTAACTCTAAATGAAAATCCTTTGCTGATTTACTAAATCCTGTGTCATCTGGCATTTTGATCCCATTTCTTCCTACGTTTC[C/T]CCCTGCTCATTCCAGTACAGATAGCCTCATTAGTCTTGGTGTTTTTTTGGACAATCTTGGCACGCTCCAGCTCTAAGGATTCTGGTGCCTCTCTCTAAAA	reproduction
547	NW_005784248.1	GGAGGAACTAAAAAGCCTCTTGACGAGGATGAATGAGGAGAGTGAAGAAGTCAGCTTAAATCTCAATATTTATAAAACTAAAATCATGGCATCTGGTCTC[T/A]ACACTTCATGGAAAATAGACGGGGAAAAAGTGGAAAACAGTAACAAATTTTATTTTCCTGGGCTCCAAAATCACTGCAGACAGTGACTGCAGCCATAGAA	reproduction
548	NW_005784248.1	TTGATCATATAGAGGCAGTGAAAAAGGAATTAAGAATAGTGCTCAAAGAGAATATATTCTGTATGATACTATAGTATGGATATCTGTCATTATATACTTA[T/C]CCAAACCCACAGAATAATGTAAACTACGGACTTTGGGTGATAATATTGTGTCATAGTAGGTTCACTCGTTGTAATAAATATACCTCCCTGGTGGGGGTAT	reproduction
549	NW_005784248.1	AAAAAGTGTCAGACATAACATAGACTAAACAAGAGCAACAACTAATGTATGTATACAACAGAGTGAGTAAGAAAGCCTGGATGTATGTCAAAGACTATGC[T/G]TGTAAATATGTGCATGCTTGTGTGCATGTGTGTTAATATAAACTAAAAGAAAAGAATGGAAATTGAAGATGAGTGGAATACATAATGAGGTAGTATTTGA	reproduction
550	NW_005784248.1	TGTCAGACATAACATAGACTAAACAAGAGCAACAACTAATGTATGTATACAACAGAGTGAGTAAGAAAGCCTGGATGTATGTCAAAGACTATGCTTGTAA[A/C]TATGTGCATGCTTGTGTGCATGTGTGTTAATATAAACTAAAAGAAAAGAATGGAAATTGAAGATGAGTGGAATACATAATGAGGTAGTATTTGAGCTGGA	reproduction
551	NW_005784248.1	ATAAACATGCAGTAAATACTTGCAAATAAATGAATAGTTTCCATGTTAATGAAATGGAGGGAGGATTTTTACCCAAAGTCATCAAGGAATGAGAGAACAC[A/G]GCAGGCTTGGGACAAATAATAATATTTTGGAGAATGTAAAGATTATGGTAAAATATTGAAATTTATGGCCTGAGTCAGCAAATATTTATTGAGCATTTAT	reproduction
552	NW_005784248.1	TTCATGTTGATAAAATGGCTTCTGAAAAATCTTAGATTGCATGCTAATAATCCTCTCATTTTATGACTCACTTGATAAACAGTTTGTTTTTGTTTTTTTT[G/C]CCTATGCAGAGTGATGTTAGAGACACAGGTCCAGGGAGCATTGACCTTTTTTCTAATGCCATCTGCTATTACTGAACTGAAATGCTCATTGGCAAAGCAG	reproduction
553	NW_005784877.1	GCAGCCCTAACATAGCATGGTCCTGGTATTTCATGGAACATAAACTCATAGGATTTCAGGTCTAAATATCTAGGAGGGTGGGGGGTGAGGGGTGAGGGGG[T/C]GCATGCATGAGAGAGAGAAGTTTATAGGTGATGGAATCATAGGGCAGTAGTCAGACATCAGAAGTCTTTGGTTTAGGGCTGACTTGTGTCCCGCCCCCGC	reproduction
554	NW_005785237.1	ATTATCATACAAAATAACTGGACATTTTAAGGAAGCATGCAATAAAACCTAGCCAGACCGTTTGCTGTCAAACAGCAGCACAGAAAGAGTCGTGAGGGAC[T/C]TGGGATCCTCCAGTACCACTCTCTTATTTTATATGGAAGGAGACTGAAGCCCCCCTGAACTGTGGTGACATGTTCAAGATCACATCCAAGTTAGTGGTGG	reproduction
555	NW_005785237.1	ATTCTTTTATCCAAAGTAGTACTGAAGTCTGCATCTCAGTTGCCCAAGACTGCATGCAGACTCAAAAACAACAGGAGACATACCTAGTGGTAAAGAACCC[A/G]TCTGAAATGCAAGAGACCTGAGTTCAATCCCTGGGTCAGGAAGATCCCCTGGAGGAGAGGGCATGGCAACCCACTCCATATTCTTGCCTGGAGAATCCTA	reproduction
556	NW_005785237.1	CTGAGTTCAATCCCTGGGTCAGGAAGATCCCCTGGAGGAGAGGGCATGGCAACCCACTCCATATTCTTGCCTGGAGAATCCTACAGACAGAGGAGCCTGG[T/C]GGGTTACAGTCCATAGCGCTGCACAGAATTGGACACAACTGAAGCGACTTTGCACACACACACGCATGCAGACTCAAGAACTGAACAACAGGAGACAGAC	reproduction
557	NW_005785801.1	TAAAAAAGAGGGAGAAACAAAGTGGAACATACTCAGGGGAAAATGAACAGGATAGCTGAACTGTGTTTTTCTTATGAGAAAGAAATTAAGGAAACAGATA[T/C]TTTACCTAGAAAAAGAGATAATACAAGGGTGCTATAATAGCTGTATGTAGCACTTTTAAATATTTCCATGGAAAAGACTCTGATGCTGGGAGGGATTGGG	reproduction
558	NW_005785801.1	TGGCTGGATGGCATCACAGACTCGATGGACATGAGTTTGAGTGAACCACGGGAGTTGGTGATGGACATGGAGGCCTGGCATGCTGCGATTCATGGGGTCG[C/T]AAAGAGGCAGACATGACTGAGCGACTGAACTGAACTGAATCTCTGAGAGGCATGACTTTGAAGATTTCCTTCTTGACCCTCACACCTAACATTATCTTTT	reproduction
559	NW_005785801.1	ATGGCATCACAGACTCGATGGACATGAGTTTGAGTGAACCACGGGAGTTGGTGATGGACATGGAGGCCTGGCATGCTGCGATTCATGGGGTCGCAAAGAG[G/T]CAGACATGACTGAGCGACTGAACTGAACTGAATCTCTGAGAGGCATGACTTTGAAGATTTCCTTCTTGACCCTCACACCTAACATTATCTTTTCTTTGAC	reproduction
560	NW_005785801.1	GATTTCTTTGTATTAATTTTGTATCCATCAACTATGAAATTCACTGATGAGCTCTAGTAGTTTTCTAGTGGATTTTCAATGCATAGTGTTTTCAACGCAT[G/A]GTATCATGAGCTTCCCAGGTGGTACTAGTGGTAAAGAACCTGCCTGCCAATGCAGGAGATATAAGTGATGTGGTTTCAATCCCTCAGTCAGAAAGATCTG	reproduction
561	NW_005785801.1	CAGGAGATATAAGTGATGTGGTTTCAATCCCTCAGTCAGAAAGATCTGCTGGAGGTGGTATGGCAATCCATTCCAGTATTCTTGCCTGGAGAATCCCATG[G/A]ACCGAGGAGCCTGGCAGGCTACAGTCCATAGGATCACAAAGAGTTGGACACTATTGAAGCCACTTAGTATGCATGCACACATGTATAGTATCATGTCATT	reproduction
562	NW_005785801.1	TAGACGATCAGTTAGACCAGTGATAGAGCAAACATATAGTCTACTCCTGGAGGAGTTCCAGCTTGTGGCTGGAATATGTGTAATGGAAGGGTGGACACCC[G/A]GGCAAATGAAAATGAAGTTGTGCTTTTGAAATTGGCCTCCACACAACAGCTGTTTTTCTGTTAAGATTATCTGGTTTCATTCTATTGTGTACTGTCACAT	reproduction
563	NW_005785801.1	AAATGAGACCCTTTCCCTCCTAACTCTCCAGAAATAGCTGAGATTTGGCATGCATTTTTTGGCAGTAAGAAGATACCTCCATGCCTTGAAGGCTTTTCAT[G/T]TAAGGTTCTGGGGACTTTATTTCTTTCACTCTAGACTGTACAGCTTTTATAATGGTAACATTTTATGCAAATAACTCAGCTATTCTTTGCAATAAAGAAT	reproduction
564	NW_005785801.1	TTAGGTAATAGTACACTAAATAAAGATTTGCCATTGAAAAAAATTCACCAATACTGGAAGTGTGCTTGAAAGGTGCAAAGATTGGTTCATATATCCATTT[A/C]TACTTAAATAATAATGTTGAAATGAGGACTCAAGCGTTCTTATTCTCCCTGCAGTACTAACTATATGATCTTGGGCATGCTACTTTTATTCTCTAGACCT	reproduction
565	NW_005785801.1	ACACATTTAATAAAAGATAACAATCTCATAGCAGTTTTCACCCATTTGTTCAAGACTTTAGCAAGAGTTCATTCCTGCAAGTATTTTACAAAGCAGTTTG[C/T]ATGTTCCTGTCCTATAGCCACTTGCAGTATTCCCAAATAATTCTTACACATGGGTTCAATAAATAATTGGAAGCCCAGATGTTTGAAACGGATATAGCAG	reproduction
566	NW_005785801.1	GTCGTTACTGATTCTGTGTCTTGCCTCAAGTATTAGTTTCTGGAGTTTTGAAAACTTTTGCCCTAGCCAGCCCTTACAAGTCTTTTCTCCCCTAAAGGGA[A/G]AACTTTCACTTTTGATGAATTCTGGCTAGCTAGCTCTAGCTGTCAAAAGATAGAATCACTCCTAGATCCTAATGGCAAAAACTTCCAGAGAATTGTTTCT	reproduction
567	NW_005785801.1	CAATTTTTTCCAAATATTTTCTATATATTTATGTGCTTATCCCAGAGTTTTATCACTGTGATATGCACTTCCCAGGTGGCTCAGTGGGTGAATAATTCAC[T/C]TGCAGTGTAGGAGATACATGTCATGCAGGTTCAGGCCCTGCGTTGGGGAGATCCCCTGGAGGAGGGCACGCAAACCACTCCAGTATTCTTGCCTGGAGAA	reproduction
568	NW_005785801.1	GCAAGCCCATAGATAGTAATAATAACACATGTGACATTCCTATTTTATAGAGCACTTTACTGACACATTAAAATATATTATCTTTGTTATTGATCCACAG[A/G]TATTGTTTTTCTGTGATTTTGCACTTCAGAAACCAAAGTTGAGAAACACAAATAGAGATTACCCCTCTCAAATTCCTTTAAGCAAAAAGGTAGAATATAA	reproduction
569	NW_005785801.1	GAGTTGACTCATTGGAAAAGACCCTGATCCTGGGAGGAACTGGGGGCAGGAGGAGAAGGGGATGACAGAGGATGAGATGGCTGGATGGCATCACCAACTC[A/G]ATGGACTTGAGTTTGGGTGAACTCCCGGAGTTGGTGATGGACAGGAAGGCCTGGCATGCTGTGATTCATGGGGTTGCAAAGAGTCGGACAGGACTCAGCA	reproduction
570	NW_005785801.1	CAGTAAGCCTAGTTGACAGCCGTCCCCATATGTATGTATTTATTTATTTTTTATAGTGAATTTTAGGGCTTCTCGGGTGGTGCTAGTGGTAGAATACTCT[A/T]GTGCCAATGCAGGAGACGCAGGAGATGTGGGTTAGGTCCCTGACTTAGGAATATCCCTGGAGGAAGGCATGACAACCCATTCCAGTATTCATGCCTGGAG	reproduction
571	NW_005785801.1	AGCCGTCCCCATATGTATGTATTTATTTATTTTTTATAGTGAATTTTAGGGCTTCTCGGGTGGTGCTAGTGGTAGAATACTCTAGTGCCAATGCAGGAGA[C/T]GCAGGAGATGTGGGTTAGGTCCCTGACTTAGGAATATCCCTGGAGGAAGGCATGACAACCCATTCCAGTATTCATGCCTGGAGAATCCCACAGACAGAGC	reproduction
572	NW_005785801.1	GTTAGGTCCCTGACTTAGGAATATCCCTGGAGGAAGGCATGACAACCCATTCCAGTATTCATGCCTGGAGAATCCCACAGACAGAGCAGCCTGGCAGGTA[T/C]GGATCATAGAGTTGCAAAGTGCTGGACACAACTGAAATGACATAGCATGCCCAGGAATTTTAAAATCTTCTCTCTTAGAAACTTTTAAATATACAATACA	reproduction
573	NW_005785801.1	CTACTTCTGTTCAAACCCCTCCAAAGACTGCTAATTTTTCTAGGAATAAAAGCTGATATCTTTCCAATGGCATATAGGCCTGACACAGTCTGTCCTTTCC[C/T]CTGCCTCACTTATCTGACCTCATTTCTTCATACTCATTCATCACTCATGGCACTGCAACCACTCTGACAATACAGTCATGCCAGCATGCTTTTCCTGTTG	reproduction
574	NW_005785801.1	TGCTAATTTTTCTAGGAATAAAAGCTGATATCTTTCCAATGGCATATAGGCCTGACACAGTCTGTCCTTTCCCCTGCCTCACTTATCTGACCTCATTTCT[T/C]CATACTCATTCATCACTCATGGCACTGCAACCACTCTGACAATACAGTCATGCCAGCATGCTTTTCCTGTTGACTGAAAGTTCCTTTTCTGACATGTACC	reproduction
575	NW_005785801.1	AAAGCAGACATCTCCACATATATATGTATGTGCTATGAAAATGTGCTTAGTCGCTCAGTTGTGTCTGACTCTTTGTGACCCCATGGCATGCCAGGCTCCT[C/T]TGTATATATATAGTGTCCATCTTTATTACATAGTAGTTAGTCTGTTGAGGGTTTCATCAGATAATAGATTCTCTAATGCAGAAACTGTTTTATTCACATC	reproduction
576	NW_005785801.1	TTTCCTTCTCCAGGGGATCTTCCCAACCCAAGGATTGAACTTGCATCTCCTGTATTGGTAGGTGGATTCTTTACCACCTTACCACCTGGGAAGCCCCTTA[A/T]ATCTATGACTGAATTTAATTGACTCAGAAATTTTTTCTTGGTGATGTTTAAAATATTGGGTTGTCCTCAAATCCTGGATGAAATACAGAGCTTACCTGAG	reproduction
577	NW_005785801.1	CTTCTCTCTCTTTAGCCTTGTTATTCAGTTGCTATGTCATGTCTGACTCTTTGCGACCCATGGACTGCAGCATGCCAGGCTTCCCTGTCTTTCACTGTTT[C/T]CCAGAGTTTGCCCAAGCTCATGTCCATTGAGTCAGTGATGCCATCCAACCATCTCATCCTCTGTCATTCCCGTCTCCTCCTGTCATCAATCTTCCCCAGC	reproduction
578	NW_005785801.1	TGTCTTTCACTGTTTCCCAGAGTTTGCCCAAGCTCATGTCCATTGAGTCAGTGATGCCATCCAACCATCTCATCCTCTGTCATTCCCGTCTCCTCCTGTC[A/G]TCAATCTTCCCCAGCATCAGGGTCTTTTCTAATGAGTTACCTCTTGGTGGCAAAAATTTTAGAGCTTCAGCATTAGTCCTGCCAATGAGTATTTATGGTT	reproduction
579	NW_005785801.1	GTTCCTTCGAATAAAATCTGCCTTACTATTTTAACAAGTGGCACGAATCACATAGTTTCTTTAACACTTTTGAGTCTCTCATAACTCATGTTGGTTAAAT[C/A]ATCCTAAAGTATACCTGTGATGGAGCTGTTGCCTCGTTCAGAAGGCTTTAGTGGGTCCATGTGTGTGCGCATGCTCAGTCACTCAGTCACGGGCAACCCT	reproduction
580	NW_005785801.1	TAGATACAGTTTTTAAATGTTTTCTGAGTTTTCTTTTTCTTACTTCTCAAAGATCAGGGTCAAAGGGAGGAAAATAGAAGGGGGCGAAGAGGTACCTTGC[A/G]GTGATTGAAAAGCATATTAGATTGTACTGGGTCTAATTATGTTGCCACCAAGTTTGTAGGTGCTCAGTAACTATTCATTGAATGACTGATTAAGATGGGT	reproduction
581	NW_005785801.1	TTTTTCTTACTTCTCAAAGATCAGGGTCAAAGGGAGGAAAATAGAAGGGGGCGAAGAGGTACCTTGCAGTGATTGAAAAGCATATTAGATTGTACTGGGT[C/G]TAATTATGTTGCCACCAAGTTTGTAGGTGCTCAGTAACTATTCATTGAATGACTGATTAAGATGGGTAGTAAGGAATAAGCCTGCAACTGTTGTTTTCTG	reproduction
582	NW_005785801.1	AGCTCTTCCACATTACAGTTTCTCTGTTCTATTTCACCCTTTTTTTTCCCTTGTCCTTTTCATTGTCTAATAATCTGTTGCAAATTCTTATCCACTAACC[A/G]TTTCATCCCATGTTTTTATTGTTTTTTTATGTATCTTTGTTTCTGCCTAAAAGATTGAACTGCCCACAATCCTAAACCAGAAGCCTTGCTCAGTTGAGTT	reproduction
583	NW_005785801.1	ATGTTTTTATTGTTTTTTTATGTATCTTTGTTTCTGCCTAAAAGATTGAACTGCCCACAATCCTAAACCAGAAGCCTTGCTCAGTTGAGTTGCTCAGTCA[T/C]GTCCAGCTCGTTGCAACCCCATGGACTTGTAGCATGCCAGGCTCCCCTGTCCTTTAGCAACTTCTGGAGCTTGCTCAAACTCATGTCCATTGAGTCGGTG	reproduction
584	NW_005785801.1	CAACTTCTGGAGCTTGCTCAAACTCATGTCCATTGAGTCGGTGATGCCATCCAGCCATTTCATCTTCTGTCATCTCCTCCTCCTGCCTTCAATCTTTCCC[A/G]GCATCATGGTATTTTCCAGTTCTTTGCATCAGGTAGCCAAAGGATTGGAGTTTCAACTTCAGTGTCAATTCTTCCAATGAATATTCAGGACTGATTTCCT	reproduction
585	NW_005785801.1	TGCTTCTTCCAGCCCAGCGTTTCTCATGATGTACTCTGCATATAAGTTAAATACGCATATTATAGCCAAATAATTAACAAAATATAATCATATAAAAATA[T/C]GAAATAAAATGATGCTGATGCTGAGAAAGATTGAAGACAGTAGAAAGGGGTGACTGAGGATGAGATGGTTCGATAGCATTATTTACTCAATGGACAAGAG	reproduction
586	NW_005785801.1	CCATTTTCATGAGTCCAAGGTATTATTAAATAGCATGACAATCTGTTAGAAGAGCAGGAAAATATTTATCTAGATTAGCAGGCTTTCTCCATATCCCCTA[C/G]TCTTTTAAACTATCCCAGAGAGGTACAGTGCGGCATCAATGGTTGACTGGTGAAATTGACATGTTTCCTTTTACCAGTCTTTGGGGGTCAATTGTGCTGA	reproduction
587	NW_005785801.1	CAATGCAGGAGACACAGGTTCAGTCCCTGGGTCGGGAAGATCCCCTGGAGGAGGAAATGGCAACCCACTCCAGTATTCTTGCCTGGAGAATCCCATGGAC[G/A]GAGGAGCCTGGCAGGCTACAGTCCCTGGGGTCACAAAAGACTCGGACATGACTGAGCATGCTTGCTAGACTGAATACTTCTCACAGACAACTCATGCTTT	reproduction
588	NW_005785801.1	TGCTGCTGCTGCTAAGTTGCTTCAGTCATCTCTGATTTTGTGCCACCCCAGAGACGGCAGCCCACCAGGCTCCCCCGTCCCTGGGATTCTCCAGGCAAGA[G/A]TACTGGAGTGGGTTGCCATTGCCTTCTCTGAAAGTAATGTTAGGGGAAGTTATTAAGGATGAGTGGGAACACAATACCATTTGACCAAACAAATATTTTG	reproduction
589	NW_005785801.1	GCTGCTGCTGCTAAGTTGCTTCAGTCATCTCTGATTTTGTGCCACCCCAGAGACGGCAGCCCACCAGGCTCCCCCGTCCCTGGGATTCTCCAGGCAAGAG[T/C]ACTGGAGTGGGTTGCCATTGCCTTCTCTGAAAGTAATGTTAGGGGAAGTTATTAAGGATGAGTGGGAACACAATACCATTTGACCAAACAAATATTTTGA	reproduction
590	NW_005785801.1	TCAGTCATCTCTGATTTTGTGCCACCCCAGAGACGGCAGCCCACCAGGCTCCCCCGTCCCTGGGATTCTCCAGGCAAGAGTACTGGAGTGGGTTGCCATT[G/T]CCTTCTCTGAAAGTAATGTTAGGGGAAGTTATTAAGGATGAGTGGGAACACAATACCATTTGACCAAACAAATATTTTGAAACATTCTAAATAAAATAAG	reproduction
591	NW_005785801.1	TATGCTGTCAGCTGATGCTTTTCTCTTTCTAATGTAACTTTTAATATGAAGACCCTGTGTTATTTGTAGTCTTTTTTATGGAAGGGAGTAAAATATTTGT[T/C]TGTGTGTGTATGTGCATTTATGTGTGGGGTGTTTGCATGCATGTTTGCAGAGGGATGGAGGAAAGCTATGGAATTTATGCTTCATTTTATCAGAGATGAA	reproduction
592	NW_005785801.1	ATATTTAATCATGGTGTAAAAGCGATCACGGGGAGCACAACCTGTCATTGGGAAAAATATTGTGCAACGGCCTGATACCAGGACAAACAGACATAGGGTC[C/T]CAAAGGCTCCTGATTTTTCCTTCAGGTAGAGCATGCCATGGGTATTATAGAACATTGAAATGTTCTTTGGAAGGTCTGGAGGATACAATTATGAATAAGA	reproduction
593	NW_005785801.1	TTCCAGTGAGTCGGCTCTTCACAATGAGTGGCTAAAGTATTGGAGCTTCAGCTTCAGCATCAGCACTTTTAATGAATACTGAGGATTGATTCCTTTAGGA[T/C]TGACTGGTTTGATCCCCTTGCTGTCCAAGGGACTCTCAGGAGTCTTCTCTGGCACCACAGTTTGAAAGCATCAATTTTTTGGTGCTCAGCCTTCTTTATG	reproduction
594	NW_005785801.1	ACTCAGTCCCAGTCACTGTGTTGCTTTCATAATTCAGTAATTCCCTTGTACATCCTATTCTAGAATTTGCAGCTCTGGATAATTTATCTGGCCCCTGCTC[C/T]TGGGGGCTGGATCACCGCAGAAGATTAGGAAGCCATGATTTCACAGATGAGAGGGAGAAGACAGCATAGTATCTTTGGCTGAAGCTTAAACAGAAGACTA	reproduction
595	NW_005785801.1	TTCTAGGTATGTGTGTGGTGGTGGTTGTTACTCAGTCTCTAAGTCATGTCTCTCTTTGCGACCCCATGGACTGCAGCATGCCGGGCTCCTTTGTCCTCCA[C/T]TATCTCCCAGAGTTTGCTCAAATATATGTCCATTGAGTTGGTAATACTATCTAACCATCTCATCCTCTACCGACTCCTTCTCCTTTTGCCTTCAATCTTT	reproduction
596	NW_005785801.1	AAAGATTGTCTTCTGATACGTCATGTATGCGTGCATGCTCAGTAGGATTTGACTCTTTGTGACCCTACGCACTGTAGCCCACCAGGGTGCTCTGTCCATG[G/A]GATTTCCCAGCAAGAAGACTGGAGTGAGTTGCCATTTCCTCCTCCAGGAGATCTTCCCAACCCAGGGATCGAACCCATATCTCCTGCATTACAAGCAGAT	reproduction
597	NW_005785801.1	CTTCTGATACGTCATGTATGCGTGCATGCTCAGTAGGATTTGACTCTTTGTGACCCTACGCACTGTAGCCCACCAGGGTGCTCTGTCCATGGGATTTCCC[A/G]GCAAGAAGACTGGAGTGAGTTGCCATTTCCTCCTCCAGGAGATCTTCCCAACCCAGGGATCGAACCCATATCTCCTGCATTACAAGCAGATTCTTCACCA	reproduction
598	NW_005785801.1	AGTTTGCTACGTGAGCAACTGCAGTGATATTTTTCTTAAATGCATTGCTTTACAGAAGTGTTTAGAGGGAAAGAGTAAGGGAAAGAGTAAAAATAAAAAT[T/C]TTGGTTCTGCATCTTCATTTGTGGATTTGTGGTGTGCACACTTAACCCCTTGATCATGTGTGCATGCGTGTGTGCCAAATTGCTTCAGTCACGTCCAATT	reproduction
599	NW_005785801.1	GCTACGTGAGCAACTGCAGTGATATTTTTCTTAAATGCATTGCTTTACAGAAGTGTTTAGAGGGAAAGAGTAAGGGAAAGAGTAAAAATAAAAATTTTGG[T/C]TCTGCATCTTCATTTGTGGATTTGTGGTGTGCACACTTAACCCCTTGATCATGTGTGCATGCGTGTGTGCCAAATTGCTTCAGTCACGTCCAATTCTTTG	reproduction
600	NW_005785801.1	CGTGAGCAACTGCAGTGATATTTTTCTTAAATGCATTGCTTTACAGAAGTGTTTAGAGGGAAAGAGTAAGGGAAAGAGTAAAAATAAAAATTTTGGTTCT[G/C]CATCTTCATTTGTGGATTTGTGGTGTGCACACTTAACCCCTTGATCATGTGTGCATGCGTGTGTGCCAAATTGCTTCAGTCACGTCCAATTCTTTGTGAC	reproduction
601	NW_005785801.1	CTTAAATGCATTGCTTTACAGAAGTGTTTAGAGGGAAAGAGTAAGGGAAAGAGTAAAAATAAAAATTTTGGTTCTGCATCTTCATTTGTGGATTTGTGGT[G/A]TGCACACTTAACCCCTTGATCATGTGTGCATGCGTGTGTGCCAAATTGCTTCAGTCACGTCCAATTCTTTGTGACCCTGTGGACCATAGCCCACCAGGCT	reproduction
602	NW_005785801.1	TTTCTCCAGTTGCAGGTTTATTCACAATGGCAGTAGAAGAGGACCAAGATGATGATGGGGTTGATGAGGATGAGGCAGATGCTGATAGCAGCCATCTTCT[A/G]TTAAGCACTTAATGCATTTTAGACACTGTAGTGGTGTCTCACTGTCCCTCTCGCTACTCCCTATAAGGCAAGCAGGCATGCCAACTTCACTCTTAAAAAT	reproduction
603	NW_005785801.1	TTGGTGATCAAATTACTTCTTGTTGCAGGTAAAGTTCAAGAAATTATAAGTATTTATGCTTTTAAATATAAAATAATCAAAATAGGCATGCTTAAAACTT[C/T]TAGCTAGAGTTAATAATGATTTAAAAAGGAAGCCCGTGGTAGAGTTTAGAATGTTGAATGTTCATATCACACTCATGAGTTGCAAAAATAAGATTAACCC	reproduction
604	NW_005785801.1	GTTACAACTAGGCAGGGTGTGCTACCAGCATCTACACCGCATGCCTCCCCAGAAAGTGAAGCATCCAAACTAAAATGTCTGTGGCACTGAGATTGAGAAA[T/C]TAGGGGAAAAGTTTACCAGAGGGAAATACTTGAAATACAGAGGCCTTAAAATGGGAACAAGTTGCATGTTGGTGTTAGGGAAACTGAAAGAAGGCAATGG	reproduction
605	NW_005785801.1	ACAAGTTGCATGTTGGTGTTAGGGAAACTGAAAGAAGGCAATGGGACTACAATATTTTGACAAGAGAAAATGGGAGGAGATAATGCCAAAGAAAGGCAAG[G/A]GCCTCATGATCTAGGGCTCTGTAAGGGCAGGGAGTTTGGAATTTATTCTATGCCCAGTATAAAGCTTTGAGATGGTTTTATTCTGTTGTGTGATATGAGC	reproduction
606	NW_005785801.1	CATGTTGGTGTTAGGGAAACTGAAAGAAGGCAATGGGACTACAATATTTTGACAAGAGAAAATGGGAGGAGATAATGCCAAAGAAAGGCAAGGGCCTCAT[G/C]ATCTAGGGCTCTGTAAGGGCAGGGAGTTTGGAATTTATTCTATGCCCAGTATAAAGCTTTGAGATGGTTTTATTCTGTTGTGTGATATGAGCTGATGTGT	reproduction
607	NW_005785801.1	GTTGGTGTTAGGGAAACTGAAAGAAGGCAATGGGACTACAATATTTTGACAAGAGAAAATGGGAGGAGATAATGCCAAAGAAAGGCAAGGGCCTCATGAT[C/T]TAGGGCTCTGTAAGGGCAGGGAGTTTGGAATTTATTCTATGCCCAGTATAAAGCTTTGAGATGGTTTTATTCTGTTGTGTGATATGAGCTGATGTGTGTG	reproduction
608	NW_005785801.1	CTGTTAAGGTATCTGCAGAGTTTTTTTCTTCGGCAGGCTCTGAGGGAGAATCTGGAGCATGCCTCTGCCCTAACTTACATTGGCTGCCCAGTATCCTTGG[G/T]GTTCCTTGGCTTATAGGTGCATCAGTTGAGTCTGTGCCCCCAGCTTCCCATCCTCTTCTCCCTTATATATCTGTGTATCTCAGATATCTTTCTGAGAACA	reproduction
609	NW_005785801.1	ATATCTTTCTGAGAACACCAGCGTTTGGGTTTAAGGCTCAGCCTGAATCCAGGATAAAGTGAAAGTGTTAGTTGCTCACTAACTGACTCGTGTTTGACTC[T/G]GAGAGTCCATAAACTGTAGCCTGCCAGGAAGAGCTCTGTCCATGGAATTCTCAGGGTAAGAATATTGGAGTGGGTTGCCATTCCCTTCTCCAGGGCATCT	reproduction
610	NW_005785801.1	TGATGGTATATGTTGAAATGGATGATGATGTATATGGTAGACAAGCCATGTATTAACATTCTGTCACTTAAGCATCTGTCATGTATTATATGAAGTTCTC[G/A]TCCTATAAATCTATGGTTTCAGTTCAGTTTAGTTGCTTAGTCATGTCCGACTCTTTGCAACACCATGAACCGCAGCACGCGAGGCCTCCCTGTCCATTAC	reproduction
611	NW_005785801.1	AGGACTAGGAGATGAACAGACAAGGTTTCTGCAGTTTGCTTCGGTGTCTAAAAGTCATTAGAAGTTTAGTCCTATGTGTGGCCCCGCTTTTCCTTTAATT[C/A]ATTCATTCATTTTTATTCTGGGTTGCACTTGGTCTTGGTTGCTGTGCGTGGTCTTTCTTTAGTTGCACCAAGTGGGGGTTACTCTCTAGTTGCAGCGCCT	reproduction
612	NW_005785801.1	CTTTCTTTAGTTGCACCAAGTGGGGGTTACTCTCTAGTTGCAGCGCCTAGTCTTCCCATTGCAGTGGCTTCTCTTGTTTTAGGCCACAGGCTCTAGTTGT[G/A]CAGTCTTCAGTGGCTGCAGCATGCCGGCTCTGTAGTTGGAATTCCTGGGCACAGGCTCAATAGTTCTGGTGCATGAGCTTAGTTGCTCAGTTGCATGTGG	reproduction
613	NW_005785801.1	TTGCACCAAGTGGGGGTTACTCTCTAGTTGCAGCGCCTAGTCTTCCCATTGCAGTGGCTTCTCTTGTTTTAGGCCACAGGCTCTAGTTGTGCAGTCTTCA[G/T]TGGCTGCAGCATGCCGGCTCTGTAGTTGGAATTCCTGGGCACAGGCTCAATAGTTCTGGTGCATGAGCTTAGTTGCTCAGTTGCATGTGGAATCTTTCCA	reproduction
614	NW_005785801.1	TGACCTAAAGCATTAGCATCAGTTCAGTTCAGTTCAGTTGCTCAGTCGTGTCCGACTCTGAAACCTCACAAGCTGCAACATGCCAGGTCTCCCTGTCCAT[C/T]ACCAACTCCTGGAGTTTATTCAAACTCATGTCTATTGAGTCAGTGATGCCATCCAACCATCTCATCCTCTGTCATCCCCTTCTCCTCCTGCCCTCAATCT	reproduction
615	NW_005785801.1	AGTTCAGTTCAGTTCAGTTGCTCAGTCGTGTCCGACTCTGAAACCTCACAAGCTGCAACATGCCAGGTCTCCCTGTCCATCACCAACTCCTGGAGTTTAT[T/G]CAAACTCATGTCTATTGAGTCAGTGATGCCATCCAACCATCTCATCCTCTGTCATCCCCTTCTCCTCCTGCCCTCAATCTTTCCCAGCATCAGGGTCTTT	reproduction
616	NW_005785801.1	AGTTGAATATTTTATTTTAAACTTAGCTTTTACCAGTGCCATTTCTCCTCATTGATTGTCCTGGGTTAGTAGAGAAGTCTGGAGTTCAACTTTTTAGAGA[C/T]GCAAGGTTACATCATGAGTTCCAGATACTGTTACCTAGTTGCATGCTAAGTCACTTAAGTCTTGTCTGACTTTTTGTGACCACATGGACTGTAGCCCACC	reproduction
617	NW_005785801.1	GATAACCCTTAACCAGTATGGCTGGTTTGTTACTTGTTTCTTTGTTTGATTGTTATTCTGGTCTGTGTCCTCTTCTTACACAGAGCCAGCCCCCATGCTG[T/A]TTTTTCTTCAAATGTCTCCCATTATTCTAGGCCACTTTTTCCTGCATACCTGCTCAGCATGCAGTCTCTAATTTTAATCAGTTGTTTTCCAGTGGTTTCT	reproduction
618	NW_005785801.1	CCTTAGATTTGGGGTACAGCCTGAAATTATGCTGGGCTTCCCCAGTGGCTCAGTGGTAAAGAATCCGCTCTCTGTGCAGGAGTCACAGGAGACTCAGGTT[C/T]AGTCCCTGTGTTGGAAAGATCCTCTGGAGGAGGGCATGGTGACCCACTCCAGTATCCTTGCCTGGAGAATCCCATAGAAGACGAGCCTGGTGCTCTACAG	reproduction
619	NW_005785801.1	ACTCCTCTGTCTGTGGCGATTCTCCAGGCAAGAATACTGGAGTGGGTTGCCATTTCCTTTTCCAGGATATCTTCCCAACCCAGGAATCGAACCCACATCT[T/C]CTGCGATTTGCATTGCAGGCAAATTCTTTATCACTGAGCCACCGGGGAAGCCCCTAAAATAGTCTAAGTCTTGTCAGATTTTTATTTTTATAGAGAAATA	reproduction
620	NW_005785801.1	AAAGGCAGCCTTGCAAATGAAGACTGGGCACACTTTTAAAAAATTTATTTTTGTATGCACTGAGTCTTCGTTGCTGCATGCTGTCTTTCTCTAGTTGCAG[C/T]GAGTAGGGGCTACTCTGTTTCTCATTGCAGCGGCTCCTCTTGTTGCAGAGCACAGGCTCTAGGGCACATGCGCTCAGTAGTTTTGGCACTTGGGCTGAGT	reproduction
621	NW_005785801.1	GCCTTGCAAATGAAGACTGGGCACACTTTTAAAAAATTTATTTTTGTATGCACTGAGTCTTCGTTGCTGCATGCTGTCTTTCTCTAGTTGCAGCGAGTAG[G/A]GGCTACTCTGTTTCTCATTGCAGCGGCTCCTCTTGTTGCAGAGCACAGGCTCTAGGGCACATGCGCTCAGTAGTTTTGGCACTTGGGCTGAGTTATTCTG	reproduction
622	NW_005785801.1	GCAAATGAAGACTGGGCACACTTTTAAAAAATTTATTTTTGTATGCACTGAGTCTTCGTTGCTGCATGCTGTCTTTCTCTAGTTGCAGCGAGTAGGGGCT[A/G]CTCTGTTTCTCATTGCAGCGGCTCCTCTTGTTGCAGAGCACAGGCTCTAGGGCACATGCGCTCAGTAGTTTTGGCACTTGGGCTGAGTTATTCTGCCGCG	reproduction
623	NW_005785801.1	GGCTCTAGGGCACATGCGCTCAGTAGTTTTGGCACTTGGGCTGAGTTATTCTGCCGCGTGTGGAATCTTCCCAGACCAGGGATCAAACCCATGTCTCCTG[C/T]ATTGGCAGGTGAATTCTTAACCACTGTACCACCAGGGAAGTCCAGCATACTTTTCTTATGTAGATTTATTTTGCAGTTCAGCATCTAAAGCAAGTTCGTA	reproduction
624	NW_005785801.1	TGTTGTCTGTTAGTACTAACAGGGATTTACACATATACATGCACTCCAGTATGAATTGGTGGGCTTCCCAGGCAGCATTAGTGGTAAAGAACCTGCCTGC[A/G]ACATAAAAAGAAATGGGTTTGATCCCTGCGTCAGCAGGACCCAAGGAGGGCATGGCAACCCACGCCAGTATTCTTGTCCGGAGAATCCCTTGGACAGAAG	reproduction
625	NW_005785801.1	GAAATGGGTTTGATCCCTGCGTCAGCAGGACCCAAGGAGGGCATGGCAACCCACGCCAGTATTCTTGTCCGGAGAATCCCTTGGACAGAAGAGCCTGGCC[G/A]GCTACAGTCCATGGGATTGCAAAGAGTCAGACCACGACTAAAGCGACTTTGCATGCATAGACACGGAGGACAAAAAAAATCTTTAGTGGTTCTGTGCTTT	reproduction
626	NW_005785801.1	AGGAAAAATCCTTGTTACCTGTGGCTAACAGGGAGGGATATAAGTTTATCATGTGAAGTTTCATAAGTAACATTGCTACACGTACGGTAAGTTTATATGA[T/C]ATGCAGTAGAAGGGAGAATTTTAAGGAATACTGACATCACTACTTATTTAACTTGGACAGTTAAGGAGCTTTCATTTCCCCGTTGAACATACAGAATTGT	reproduction
627	NW_005785801.1	AAAGTTGTGAGTAGGCAACTCTAGACATCTCCTCACTACCCCAAGCCTTGACAAAGAGTCTCAGTCTTTAGAGCTGGCTGTCAACCCTAAGTATATAGTC[A/G]TCATTTTCTTCCAGCAGTCACCTTGTGCATGCCACTTCAGTCGAGTCTGACTCTTTGCAACCCCATGGGCTGTAGCCGACCAGCCTCCTCTGTTCATGCG	reproduction
628	NW_005785801.1	CAGAATGCACTGAGTCATTTCCTTTTTTTTTGGCATGCCTTTAACAGTGGCACACAGTTGCAGTATACTTATAGTCTCAATATTTTATGTTTACCAGTGT[G/T]GACCTAGGGAAGAAACTATGTTTATACGTTTTCTGTATCCTCCACTGTACCTAACACAGTCCAGAGTACGTAGTAGGAGGTTGGCATGTAAATGTTGCCT	reproduction
629	NW_005785801.1	TTCCTTTTTTTTTGGCATGCCTTTAACAGTGGCACACAGTTGCAGTATACTTATAGTCTCAATATTTTATGTTTACCAGTGTGGACCTAGGGAAGAAACT[A/C]TGTTTATACGTTTTCTGTATCCTCCACTGTACCTAACACAGTCCAGAGTACGTAGTAGGAGGTTGGCATGTAAATGTTGCCTAGTTTCTTGCTTGGTATA	reproduction
630	NW_005785801.1	ATAGTCTCAATATTTTATGTTTACCAGTGTGGACCTAGGGAAGAAACTATGTTTATACGTTTTCTGTATCCTCCACTGTACCTAACACAGTCCAGAGTAC[G/A]TAGTAGGAGGTTGGCATGTAAATGTTGCCTAGTTTCTTGCTTGGTATAATTGCGTGCATGCTTAGTCGCTCAGTTGTGTCCAATTCTTTGCAACCCCAGG	reproduction
631	NW_005785801.1	GACCTAGGGAAGAAACTATGTTTATACGTTTTCTGTATCCTCCACTGTACCTAACACAGTCCAGAGTACGTAGTAGGAGGTTGGCATGTAAATGTTGCCT[A/C]GTTTCTTGCTTGGTATAATTGCGTGCATGCTTAGTCGCTCAGTTGTGTCCAATTCTTTGCAACCCCAGGAGCTGCAGCCCTCCAAACTTCTCTGTCCATG	reproduction
632	NW_005785801.1	GGATATTCCCCACCCAGGGATTGAACCCTCGTCTCTTGCGGCTCCTTCACTGACAGGTGGAATCCTTAGCACTGAACCACCAGGGAAGCCCATATATATA[A/C]TTTTATATGTATATATTAATAGTATGTAAATGAGATCTGTGGTTAAGGGCATGCTTGTTACTTCAAGTGGCTTTCAAGTCCCTGTAGACTCCATGCGCCT	reproduction
633	NW_005785801.1	GAGAAATGATAGAGTGGCTGTGACCTCCAAGCTCAGCCTGGAAATCCAAGACATTGATTTCACTTAGCATTCCTGCTGAGAAATCTGGCGGAGTTCAGTT[G/A]TAATAAAAGAACAAGATTCTGTTCTAATGGTAATGGCGTATGACAGACATATCACTTTGTCTGTCCTCAGCACCAGAGAGAGGAGAATTGGAGAGAGGTC	reproduction
634	NW_005785801.1	ATTTTACAATTTTATTTGTTCATTTATTTGCCTGTGCTGAGTCTTCATCGCTGTGTGGGCTTTTCTGTAGTTGCAGCGAGCAGAGGCTACTCTCTACTTG[T/C]GGTGCACAGGCTTCTCATTGTGGTGGCCTCCCTTGTTGCAGAGCGTGTGCTCTAGGGCATGTGGGCTTCTGTAGTTGCAGCATGCCGGCTCTGTAGTTGT	reproduction
635	NW_005785801.1	CTTTTCTGTAGTTGCAGCGAGCAGAGGCTACTCTCTACTTGTGGTGCACAGGCTTCTCATTGTGGTGGCCTCCCTTGTTGCAGAGCGTGTGCTCTAGGGC[A/G]TGTGGGCTTCTGTAGTTGCAGCATGCCGGCTCTGTAGTTGTACCTCATGGGCTCCAGAGAACAGGCACAATATCTCTAGTGCACAGGCTTAGTTGCTCCA	reproduction
636	NW_005785801.1	TTCATTTGTCAAACCCTGACCAGAATACAGAGCTCAGAGGACATTTTCAGGATAGTTTCTTGCATTTGGGATCCTTTCCCTCTTAATGCTATCTACCATA[C/T]AGTCAAGCGTCCTGCCTACACTCTGTAACCCATCTTGAATTCAAACTGTGCAGCCTCACACTTCCCAAATGTTCCTCGAGCCTTCTGTTGTCTATTATCA	reproduction
637	NW_005785801.1	TCAAACCCTGACCAGAATACAGAGCTCAGAGGACATTTTCAGGATAGTTTCTTGCATTTGGGATCCTTTCCCTCTTAATGCTATCTACCATACAGTCAAG[C/T]GTCCTGCCTACACTCTGTAACCCATCTTGAATTCAAACTGTGCAGCCTCACACTTCCCAAATGTTCCTCGAGCCTTCTGTTGTCTATTATCATCTCTGAA	reproduction
638	NW_005785801.1	GGAAGAAAAAGGACATGAGTAGGCTATGTTCTGACAGTCTTCAGGTGACAGAGATACTTCTTTACCCATAGTCACCCGTTCTGCTGAATAGATTGGTGTC[A/G]ATTTTGTGAGCTTTTCGACGTAATATTTCTACACTACCAGCATGCCTGTTGACCTAACCCAACTATCTTCTTTGCAGTTTGCATCAAATATTTTTCTTGT	reproduction
639	NW_005784847.1	CTGCATGAAAGAGAATGCTGCCTAATTTAATTAAGGTTTTTCAATGCAATTGTGCTGATTAAATATATAGCAGAAAAAATCCACTAAGGTCTTGGGCTTC[A/G]ATATTTAGTCATAGCTTCAAACAAATAAATGATCTTCAAATATCCACAAAATCATTCTGAATGGCTCATTTCATATAAAAGTACAAAGAAAGCTTGATGT	reproduction
640	NW_005784847.1	AATCCACTAAGGTCTTGGGCTTCAATATTTAGTCATAGCTTCAAACAAATAAATGATCTTCAAATATCCACAAAATCATTCTGAATGGCTCATTTCATAT[A/T]AAAGTACAAAGAAAGCTTGATGTTTTCCTTTTTACTGATTGTTTTGGATAACAGCCTCCGACAGCATGCCGCTAATTCATTCTGCTTAAAACAGGCGCTT	reproduction
641	NW_005784847.1	CATATCTTTTGGATCCCACTTTTTATTAAGAAGAGTCAATTTCCTAAGAAGCCAAAATACAAACGGCATGCTTTGTTTGTAATCAAATGTAGTAACTTAC[C/T]TGCAGCCCTTGACCATGGACCATTTGAAGCTGTTCTTGAATTTTTCTTAGTTCTTCTTGTTGCCGATGAATATTCGCCTCTATCATCCGAGTCCGTTGCT	reproduction
642	NW_005784847.1	AAGGCTGAAATCTGATGAAAAATGTAACATTTCAGAGACAAGCAGAAGAGTAGCCAATAAAATGGGGAGAAGGCAGAGCAAAAAAATGTAAAGAAATGGG[T/C]AAGGCTGAAATCTGATGAAAAATGTAACATTTCAGAGACAAGCAGAAGAGTAGCCAATAAAATGGGGAGAAGGCAGAGCAAAAAAATGTAAAGAAATGGG	reproduction
643	NW_005784847.1	TAACATCTTCTGGAGAATCTTTTTTTTTGGCCTAAGTTTATACAACAAGTTACATATTGCCTTCTAAGGCTGGTAGTACTACTGTCAGCCCAGTTTTCAA[A/T]GTCTTTACTATGTTATTTGGGTTCATCCTCTGCATGCATCACTCCAGCAAGTCTAGGATTTGAACAGTGGTTTACATCGTAGGTCAGTTCTCTGTCTTTT	reproduction
644	NW_005785085.1	AGGAAGATTCCATCCTCTGGAGGAAGAAATGGCAACCCACTCCAATATTCTTGCCTGGAGAATGCCATGGACAAGAGCCTGGTGGGCTACAGTCCATAGC[C/A]TTGCAAAGAGTCAGATACGACTGATCAACTGAGCATGCATGCACACAACTGGTCATTATCTGGATCACAATTCTATTAGAAATCGCACTGTGGTGAGCTT	reproduction
645	NW_005785085.1	CTCTATCACCTAAAAAGAATGAAGTCTTAGTAATTATTCTCAGCTCAGTTTAAAAACAAAATGAAACAAAACAACAACCAAAAAACACCTCTGGAACTAT[T/C]AGAAAGGTAATGTTCTGAGAAGTATGTATACAACTTGTCTGCTGTCATTAAACCAAAAACCAGACCAAAAAGCTTCTTCTCCTGTTTCCCCAGCTGGATT	reproduction
646	NW_005785085.1	AGACACGACTGAGGGATTTTCACTTCATTTCACTTCACAGAGGTGCTCAAAGCCTGTGCCAAAGACGTTGCCCAGTATCACCTGGAATTTAGTGGAAATA[C/T]GAATCCTCAGGCTTCCTGCACCCGGAACCTGGTACCAATCATGGGCCCCATGCAAGATTGAGAAACCATGTTCTCAGAAGGATCAAAAAGCCAGCGGCTG	reproduction
647	NW_005785085.1	GGTGGTTGCAATGACCACGCGAAATCCTAAACCTGTGTACATATGTCCTAATACCTTACAGCCGTTTGAAAAAAAAAATCAATTTAAAATAAATATTTCA[G/T]TCTTACATAACCACAACTGCTTCCTAATCGGTTGTGCATGCTTACTGGGCACTCCAAAATTAAACAGATACAGATCAGACAATGATATCTCTATTTCTCA	reproduction
648	NW_005785085.1	TATTTAAAAACATATACTTCGGCCAACTATCTTTCCCCCAGAGCTAAAGGGCACACTGAAAAATACGAATTTGCTGACTGAGAAGCAGGAGTACTTTGTT[A/T]CATTCTGACAAGTGAGACCCATCACTTACTGTAGAGATGAAATAATCTCAGTACTTAAGCCCATACGGCTTTTTCAAAGTTAACTTGAACAAAACAGATG	reproduction
649	NW_005785085.1	AGTTAACTTGAACAAAACAGATGAAACATCCTAAAAAGCTACAAAGGGAAAGAGCCAAGCACAGGCGATCTCAGAACTAGAACTTCTACCGCAAAATCCT[G/T]CCTTGCATGCTGCACCCTATTTCTAGATTGCTCTTCTCTAAATCATGATTTATGCCATTTCCCCACATCAGTGTCTTCCAGCGGCCTCCTAGGATTGAAT	reproduction
650	NW_005785085.1	ATGACATTCTATCTCCATGATTAAATTTCCAGCTCCTTATCCCCTAGCTTCAATCTTTCCCAGGGAAAGGTTGAAGGCAGAAGAACAGGATGACAGAGGA[T/C]GAGATGGTTGGATGGCATCACCGACTCAATGGACATAAGTTTGAGCAAGCTTTAGGAGCTGGTAATGGACAGGGAAGCCTGGCATGCTACAGTCCATGGG	reproduction
651	NW_005785085.1	TATGGTTGGATAGCATCACCGACACAATGGACATGAGTTTGGGTAAACTCCAGGAGTTGGTGATGGGCAGGGAGGCCTTGCATGCTGCGGTTCATGGGGT[C/T]GCAAAGAGTTGGACAGTGACTGAACTGAACTGAAAGCTCAGTTGGTAAAGAATCTGCCTGCAACGCAGCAGACCCCATTTTGATTCCTGGGCGGGGAAGA	reproduction
652	NW_005785085.1	CTGTATGGCAGAAGACACAGAGTCATTTTCCTTTTAAGAGGAACTGAAAATGTATTTCAAGAGCATTAAATATTCAGAGCAAACGTTAGGAATATAACTC[T/C]TAAAATCAATATAATTTCCTGCAAGAAAAAAAAAGAAAGTCAAAAAAAAAAAAAGATAAATAGGGTCATTAGAGTGGGTTGAATGGTGTTCCTCAAAACG	reproduction
653	NW_005785085.1	ACAAAGCTGACAGACTTAGGGAATATCATGCTAAGACAAATAAGTCAGACATAGAAAGACAAACACTCTATGTTATCACTCATTGTTGCTCAGTCACTAA[G/C]TCAAGTCCCACTCTATGAGACCCCTTGGACTGCAGCATGCCAGGCTTTTCTGTCCTTCATCATCTCCTGGAGTATGCTCAAACTCATGTCCATTGAGTCG	reproduction
654	NW_005785085.1	GCACTTGAAATGTCTCAGTGACACCTCTATAAACCCTGTTAATAAACAGACATTCTCTGTTTATTTTTGCATCATTTAATGTTAATCTATTAGTTGCGAC[T/A]GCTGTAGTTTATATTTTTAGTCATTACATGGCATGTGCTGGAATGCATGCTTGGTTATTACCCAGGACCCAGCTAGAAGCAGCAGTAGCTCAAATAACCC	reproduction
655	NW_005785085.1	TCCAAGCAGATAAAACTACAAACGCACATACTCTGAAATAGTGCGGATGATTGCATGCTCAAAAATAGCCAGGAGGTCAGTGTGAAGCAAAGACAAGAGA[C/A]AGACTCCTAGGAGATACAGTCACAGATACAGTCAGAGAACTAAGACTGTTAAGGAAGGAGGATCAGGTAGGATCAGGCCTGATCAGGTAGGATCATATTG	reproduction
656	NW_005785340.1	CAAACGCACATACTCTGAAATAGTGCGGATGATTGCATGCTCAAAAATAGCCAGGAGGTCAGTGTGAAGCAAAGACAAGAGACAGACTCCTAGGAGATAC[A/T]GTCACAGATACAGTCAGAGAACTAAGACTGTTAAGGAAGGAGGATCAGGTAGGATCAGGCCTGATCAGGTAGGATCATATTGGCTATTGCAGGATGTTGG	reproduction
657	NW_005785340.1	TTAAGGAAGGAGGATCAGGTAGGATCAGGCCTGATCAGGTAGGATCATATTGGCTATTGCAGGATGTTGGCTTTTATGCCAAGTGAGATTGGAAGCCATT[A/G]AATGATTTATTTTTTCACTTTTATTTTATTTTTTTATTAATTTATTTTAATTGGAAGCTAATTACAATATTGTGGTTTTTGCCATACTTTGACATGAATC	reproduction
658	NW_005785340.1	AATTAAAACTAAGAGGATGAGGTCTTGGCAGCATGCAGTATTAATACTGGGTGTTGTACTACAAGGCATTAAGAGGTGCTCTGGGACAGAGACAGTTTCA[C/T]TTTAGAGGTTCAACATCTGTTTTTCCTATTTGTTGCAGCCCTCTATACCTTTTAGGACAATAGGTTAAGTTTACAAATCAATTTTAAAATACGCCATCAC	reproduction
659	NW_005785340.1	AACTAAGAGGATGAGGTCTTGGCAGCATGCAGTATTAATACTGGGTGTTGTACTACAAGGCATTAAGAGGTGCTCTGGGACAGAGACAGTTTCACTTTAG[A/G]GGTTCAACATCTGTTTTTCCTATTTGTTGCAGCCCTCTATACCTTTTAGGACAATAGGTTAAGTTTACAAATCAATTTTAAAATACGCCATCACAAAGCT	reproduction
660	NW_005785340.1	AAGAGGATGAGGTCTTGGCAGCATGCAGTATTAATACTGGGTGTTGTACTACAAGGCATTAAGAGGTGCTCTGGGACAGAGACAGTTTCACTTTAGAGGT[T/C]CAACATCTGTTTTTCCTATTTGTTGCAGCCCTCTATACCTTTTAGGACAATAGGTTAAGTTTACAAATCAATTTTAAAATACGCCATCACAAAGCTAATC	reproduction
661	NW_005785340.1	ATTTTACACATTTGTTTATATCTCACTTTTAGAAAACTGCATGCAAACGACTCCCCTAACAAGCATGTACCCCCAAAATGGATATGAAGCATCAAATGCA[A/T]TAGAATAGACAAGAGGTCAAGATTAGACTGAAAAGAAGTCATTGGCTTTGACCATTAGGAAGCAGCCTTAAGAACAGATTCACTGAAGAGTGAAGGCAGG	reproduction
662	NW_005785340.1	CATGTACCCCCAAAATGGATATGAAGCATCAAATGCAATAGAATAGACAAGAGGTCAAGATTAGACTGAAAAGAAGTCATTGGCTTTGACCATTAGGAAG[C/T]AGCCTTAAGAACAGATTCACTGAAGAGTGAAGGCAGGCACCACTATGGACTAAAGATAGAGAATATAATTTTTCTTCAGGAAAATGATGAGTGAGTGCTA	reproduction
663	NW_005785340.1	ATCAAATGCAATAGAATAGACAAGAGGTCAAGATTAGACTGAAAAGAAGTCATTGGCTTTGACCATTAGGAAGCAGCCTTAAGAACAGATTCACTGAAGA[G/C]TGAAGGCAGGCACCACTATGGACTAAAGATAGAGAATATAATTTTTCTTCAGGAAAATGATGAGTGAGTGCTATACAGAGAGGCAAGTTTGAGAGTCATT	reproduction
664	NW_005785340.1	CATGTCCATCGAGTTGGTGATGCCATCCAGCCATCTCATCCTCTGTCAACCCCTTCTCCTCCTGCCTTCAGTCTTTCCCAGCATCAGGGTCTAGGGTCTA[A/G]ATGCATGTGCTAGGTTTCCATTAGCTACCCCTACATTTATCCTAATGTTCAAGCTATTTATAAATTTGTCGTTGTTATTTAGTTGCTAAGTCATGTCCCA	reproduction
665	NW_005785340.1	CAACCCCTTCTCCTCCTGCCTTCAGTCTTTCCCAGCATCAGGGTCTAGGGTCTAAATGCATGTGCTAGGTTTCCATTAGCTACCCCTACATTTATCCTAA[T/C]GTTCAAGCTATTTATAAATTTGTCGTTGTTATTTAGTTGCTAAGTCATGTCCCACTCTTTTGTGAATCCATGGTCTGAGTCTGCCAGGCTCCTCTGCCCA	reproduction
666	NW_005784360.1	TTTAACTCTCTGCATTGCATTTTGCATGCTATTTTGCAGTTAGCAAACCAATAATAGGATTAGTGAAATCCATGTTGGTTCCCAAAACAAAATATGATTT[C/T]AGTTTATCAAAAATCTACTGGGGGACTTTCCTGGTTGAGAATATGCCTTGCAATGCTGGGGATGTGGGTTTGATCCCTGGTTGGTCGGAAGCTAAGATCC	reproduction
667	NW_005784360.1	GCAATGCTGGGGATGTGGGTTTGATCCCTGGTTGGTCGGAAGCTAAGATCCCACAAGCCTTAGAACAACTAAATCCACACATCACAACTAGGGAGTCCAT[A/G]AGCAGAAACTAAACATCCTTCATGCCACAACTAAGACCCGAGGTGTCCAAATTAAAAAAAAAAAAAAATCGATTGGAATAAGAGGAAAAGAGACTCTTCT	reproduction
668	NW_005784360.1	ATGGCCAACACCCGCGGGCCCACTGGCGGGCTGAGACAGTCCTCTGTGGCACTCCTGCCTCCTGCCGGGTGTGGAAAGGTTGCAAGGATTCTTAAGAAGC[T/C]GTTTTCTTTCTTTGCTGCCTTCCTTCTCTTTTCCTTTCTATAAAATACCTTTCAGAAATTTCCTACTTGCTGCTTCACCAAGTGTTCCTATTTTTTGGCC	reproduction
669	NW_005784360.1	GCCCACTGGCGGGCTGAGACAGTCCTCTGTGGCACTCCTGCCTCCTGCCGGGTGTGGAAAGGTTGCAAGGATTCTTAAGAAGCTGTTTTCTTTCTTTGCT[G/A]CCTTCCTTCTCTTTTCCTTTCTATAAAATACCTTTCAGAAATTTCCTACTTGCTGCTTCACCAAGTGTTCCTATTTTTTGGCCCCATCTGCCTTCTCATT	reproduction
670	NW_005784360.1	GGCGGGCTGAGACAGTCCTCTGTGGCACTCCTGCCTCCTGCCGGGTGTGGAAAGGTTGCAAGGATTCTTAAGAAGCTGTTTTCTTTCTTTGCTGCCTTCC[T/A]TCTCTTTTCCTTTCTATAAAATACCTTTCAGAAATTTCCTACTTGCTGCTTCACCAAGTGTTCCTATTTTTTGGCCCCATCTGCCTTCTCATTCGGTTTC	reproduction
671	NW_005784360.1	TGGCATTATTCCTGTTTTTCACTAGGGCTGTTTGTTTTCTTCATCATGGCTTAAGATACCCGGGAGGGTAAGCGTGCACGCATGCTCATTCGAGTCAGTC[A/G]TGTCCAGCTCTTTCCAAGCCTATGGCCTGTAGCCCACCAGGCTCCTCTGTCCATAGGATTCTCCAGACAAGAATCCTGGAGTGGGTTGCCATGCCCTCTT	reproduction
672	NW_005785672.1	ATTCCTGTTTTTCACTAGGGCTGTTTGTTTTCTTCATCATGGCTTAAGATACCCGGGAGGGTAAGCGTGCACGCATGCTCATTCGAGTCAGTCATGTCCA[G/A]CTCTTTCCAAGCCTATGGCCTGTAGCCCACCAGGCTCCTCTGTCCATAGGATTCTCCAGACAAGAATCCTGGAGTGGGTTGCCATGCCCTCTTCCAGGGG	reproduction
673	NW_005785672.1	TAGGATTCTCCAGACAAGAATCCTGGAGTGGGTTGCCATGCCCTCTTCCAGGGGATCTTCCCAACCCAGGGATTGAACTTGTGCCTCCTGCATTGCAGGC[G/A]AATTCTTTACCCCCTGAGCCTCCTGAGAAGCCCGGGAGGATTAAGAGGGTTAAACCTCTACTAAGGTTTAACCTCTTAGTAGGAAGTTAAACTCAGCAAA	reproduction
674	NW_005785672.1	AAGGATTTATGCTTAAGATACCTACAAGTGATTCTTCATTTACAAACAGGAAACAAAGGCTTATATAAATTCAATGACTAGAAAAACAAATGAATATGCA[T/C]TGAGTCTTAACTCTGCATCCACAGCATTCTGAACACTTCACATTCCCTCCTCTTCACAAACCTCTGAAGGGTCACCTATTTCACTCCCTTTTTCATATGA	reproduction
675	NW_005785672.1	CTTCACAAACCTCTGAAGGGTCACCTATTTCACTCCCTTTTTCATATGAGAAGCCTGACACACAGAGGGGCCCACCCACTGCCACCCAGCTACTAAGATC[A/G]GCACAGCATGCTGCTGCTGCTGCTAAGTCGCTTCAGTCGTGTCCAACTCTGTGCAACCCCATAGATGGCAGCCCACCAGGCTCCCCCCATCCCTGGGATT	reproduction
676	NW_005784779.1	GCGGCTCTGGTGGGGACAGTTCATGGTCGCAGGACCGCGAGGACCACGCCTGGGCCCCATGGGAGAGCGGTGCATGCCGGGAGTGCCCTGTGTGCGGCTG[T/C]GCGCGGGCTGTGAGGGGCTCGCCCGTGCTTCAGGACCTCCGCGGAAGTCCGGCCACCAGAACGGAAGCAACAGCAGGGGCTGCCCGTTCCCCACATCACT	reproduction
677	NW_005784779.1	CCCATGGGAGAGCGGTGCATGCCGGGAGTGCCCTGTGTGCGGCTGTGCGCGGGCTGTGAGGGGCTCGCCCGTGCTTCAGGACCTCCGCGGAAGTCCGGCC[A/G]CCAGAACGGAAGCAACAGCAGGGGCTGCCCGTTCCCCACATCACTCCCGTCCCTTCTGGAAACTTCCCTAGCAGCCAGGTGCCACCACGTGGCTGAATTC	reproduction
678	NW_005784779.1	AATCGTTTCTCTTTCTCTTCTCAGCCGACTCCGGGCTTCCTTCCCTGCCCTTCCCAGCAGTCCTTTTCGGATGTCTCTTTTTACCAGTAAAGCTACTATC[G/A]TCAGTATTCCAAATCCACCAGAGGCCCATTAAGAATAGACTGACCAGTTTTAAGCGGCAGATCAGTTTTTTAATTAACTGAGCCAATATTCTTTTTAAAA	reproduction
679	NW_005784779.1	GAATACTGGAGTGGCTAATTTAAACATAACTTTGGTCAGTCAGTTCAGTCACTTAGTTGTGACTCTTTGAGACTCCATGGACTATAGCATGCCAGGCTTC[T/C]CTGTCCATCCCCAACTCCTGGAGCTTGCTCAGACTTGTGACTATCGAGTCGGTGATGCCATTCAACCATGTCCTCCTCTTGTTGTCCTCTTCTCCTCCCA	reproduction
680	NW_005784779.1	AGTCACTTAGTTGTGACTCTTTGAGACTCCATGGACTATAGCATGCCAGGCTTCTCTGTCCATCCCCAACTCCTGGAGCTTGCTCAGACTTGTGACTATC[G/A]AGTCGGTGATGCCATTCAACCATGTCCTCCTCTTGTTGTCCTCTTCTCCTCCCACCTTCAATCTTTCCCAGCATCAGGGTCTTTTCCAGTGAATCAGTTT	reproduction
681	NW_005784779.1	CTCTTTGAGACTCCATGGACTATAGCATGCCAGGCTTCTCTGTCCATCCCCAACTCCTGGAGCTTGCTCAGACTTGTGACTATCGAGTCGGTGATGCCAT[T/C]CAACCATGTCCTCCTCTTGTTGTCCTCTTCTCCTCCCACCTTCAATCTTTCCCAGCATCAGGGTCTTTTCCAGTGAATCAGTTTTTCGCATCAGGTGGCC	reproduction
682	NW_005784779.1	CTCCATGGACTATAGCATGCCAGGCTTCTCTGTCCATCCCCAACTCCTGGAGCTTGCTCAGACTTGTGACTATCGAGTCGGTGATGCCATTCAACCATGT[C/T]CTCCTCTTGTTGTCCTCTTCTCCTCCCACCTTCAATCTTTCCCAGCATCAGGGTCTTTTCCAGTGAATCAGTTTTTCGCATCAGGTGGCCAAAGTATTGG	reproduction
683	NW_005784779.1	GGGTATTATGGTTTATATTTTATCTTTAAGTGTATATCATAATTCATCCCTATTAAATAAAATTTGCTGTTGTTCAGTTGCTCAGAAAATATTTCATTTT[T/G]TAGGCACTGTAAGTTTCTTGGTTCTTTTAAAGTCTAGATTGATATGTATACTCAGATGTGTAGTTTTCTAGAGTTTCTGTTACATAAGGATCTCATAGAT	reproduction
684	NW_005785820.1	GTTCAGTCACTCAGTCATGTCCAGCTCTTTGCGACCCCATGGACTGCAGCATGCCAAGCTTCCCTGTCCTTCACCATCTTCTGTAGCTTGCTCAAACTCA[T/G]GTCCATTGAGTCAGTGATGCCATCCAACCATCTCGTCCTCTGTTGTCCCCTTCTCCTGCCTTCAGTCTTTCCCAGCATCAGAGTCTTTTCTAATGAGTCA	reproduction
685	NW_005785820.1	TGTCCATTGAGTCAGTGATGCCATCCAACCATCTCGTCCTCTGTTGTCCCCTTCTCCTGCCTTCAGTCTTTCCCAGCATCAGAGTCTTTTCTAATGAGTC[A/G]GCTCTTTGCATCAAGTGGCCAAAGTATTGGAGCTTCAGAGTATTAGAACTGATAATAAAATTATCAGTTGCCAAATGAGTGATATTAAAATTGTTTTGTC	reproduction
686	NW_005785820.1	ATGCTGGGAAAGACAGAAGGCAGGAGGAGAAGGGGACGGCAGAGGATGAGATGGTTGTATGGCATCAGCAACTCAATGGACATGAGTTTAAGTAAACTCC[G/A]GGAGTTGGTGATGGACAGAGAATCCTGGCATGCTGCAGTCCATGGGGTCATGAAGAGTAGGACATGACTTGGTGACTGAAAGCAGTGAACATCCCTCACA	reproduction
687	NW_005785820.1	ATCTTACACATATATCCTCATGCATTGAAATGAAAAGATGTAGAAATGTATTACCCCTCTCTACCTTTTTGCGTGCTTGCTAAGTCATTTCAGTCATGTT[C/T]GACTCTGTGTGGCCCCCCGTGGGCTATAGTCCATCAGGCTCCTCTGTCCATGGGATTCTCCAGTCAAGAACACTGGAGTGGGTTTCCATGCCCTTCTCCA	reproduction
688	NW_005785820.1	AAGATGTAGAAATGTATTACCCCTCTCTACCTTTTTGCGTGCTTGCTAAGTCATTTCAGTCATGTTCGACTCTGTGTGGCCCCCCGTGGGCTATAGTCCA[T/C]CAGGCTCCTCTGTCCATGGGATTCTCCAGTCAAGAACACTGGAGTGGGTTTCCATGCCCTTCTCCAGGGGATCTTCCTGACCCAGGGATCAAATCTGTGT	reproduction
689	NW_005785820.1	CAGCTATGATCTCTATTTTTTATTTTTTGTAGTCTCGGGTTTCTGAGATGGTGTCTCAAGTTCTTATTTCCTTAAGTTCTTTTCCTCCACTTGGGAAGAG[C/T]TAAGACTAGGTAGGTCAGGAGAGCTTGCTTTCTGTCTGATGTTCTGGATAAAAAGGATGCATGCTGCTGCTGCTGCTAAGTCGCTTCAGTCATGTCCGAC	reproduction
690	NW_005785820.1	GATGGTGTCTCAAGTTCTTATTTCCTTAAGTTCTTTTCCTCCACTTGGGAAGAGCTAAGACTAGGTAGGTCAGGAGAGCTTGCTTTCTGTCTGATGTTCT[G/A]GATAAAAAGGATGCATGCTGCTGCTGCTGCTAAGTCGCTTCAGTCATGTCCGACTCGGCGTGCCCCATAGACGGCAGCCCACCAGGCTCCACCGTCCCTG	reproduction
691	NW_005785820.1	CAGCTATGATCTCTATTTTTTATTTTTTGTAGTCTCGGGTTTCTGAGATGGTGTCTCAAGTTCTTATTTCCTTAAGTTCTTTTCCTCCACTTGGGAAGAG[C/T]TAAGACTAGGTAGGTCAGGAGAGCTTGCTTTCTGTCTGATGTTCTGGATAAAAAGGATGCATGCTGCTGCTGCTGCTAAGTCGCTTCAGTCATGTCCGAC	reproduction
692	NW_005785820.1	TTACTGGGAGATTGAGGGCTCTTGCTCCATTTCAAACCAGTTCTGCCTCTAGTTATTTCTGTTACCATTGACTAGGTATCTACTATCTACCAGCCCTGTA[C/T]ATGCATTCTCCTCAATCCCTTTAGCATGCCTGTGAAGCTGGTATTTTAATCTCCATGTTAATAAACAGCCCTATCTGTATGCAGAACAGCTCTGGCTGAC	reproduction
693	NW_005785820.1	ATTCTCCTCAATCCCTTTAGCATGCCTGTGAAGCTGGTATTTTAATCTCCATGTTAATAAACAGCCCTATCTGTATGCAGAACAGCTCTGGCTGACTGCA[T/G]GGCTGGAACACTTTCTTCTACATGCCTTGCCTCCCAAGCCATGTTGGGTCTAATATTTCCACTCCTATATATTTACTCAAGGGAAAGGAAAATTCATGCC	reproduction
694	NW_005784900.1	TTTTAATCTCCATGTTAATAAACAGCCCTATCTGTATGCAGAACAGCTCTGGCTGACTGCATGGCTGGAACACTTTCTTCTACATGCCTTGCCTCCCAAG[C/A]CATGTTGGGTCTAATATTTCCACTCCTATATATTTACTCAAGGGAAAGGAAAATTCATGCCCTCCCAAAGACTTGTGCACAGATACTTATAGCAGCTTAA	reproduction
695	NW_005785666.1	TGCATGTAAAAGACATTAAAGTTAAAAACGGGATGAAAAACTTCAGGGTGAAAACATCCATTTCCTCCTGGCATGCCCAACTATTCTTTGTTCAAGGGCA[C/T]ACTGAGAACCTCAGAGATGATAATCCTGGGTACCTCACTGTTTTTCTGCTTTCAGCCACAACCTGCTCCCCCTTTGCGTTGCTTGATCAAGGACGTAGAC	reproduction
696	NW_005785666.1	AGAACCTGCAGGAGGGGTATCCCCATCAGACAGGGTGGTCAGAGAGGGTGTTTCTGAGAGGTGATACTTGCAAGGAGACATGAGTAAAGGGAGAGGAAGA[T/C]GCTTAGTTGTGGGGGATGGGGTGTGAGTGGGAGGAGAATTCCAGGCAGTGAGAACAGCAGTGGCGAAAACTTTGATGGAGAGTGGCTGAGTGAGTCCCAG	reproduction
697	NW_005785666.1	TGCTTATTGACTTTTTTTCCTACTTTTTTTTATTAAAAAAAAATTTTTTTTTTTTTTGGCTGCATTGGGTCTTAGTTGTAGCATGCAAACTCTTAGTCAC[G/A]ACTTGTGGGATCTAGTTCCCTGACCAGGGATCGAACCTGGGGGCCCCCTGCATTGGGAGTGTGGAGTCTTAGCCACTGGGACACAAGGGAAGTTCCCCCA	reproduction
698	NW_005785666.1	TTTTATTAAAAAAAAATTTTTTTTTTTTTTGGCTGCATTGGGTCTTAGTTGTAGCATGCAAACTCTTAGTCACGACTTGTGGGATCTAGTTCCCTGACCA[G/T]GGATCGAACCTGGGGGCCCCCTGCATTGGGAGTGTGGAGTCTTAGCCACTGGGACACAAGGGAAGTTCCCCCACTCTTTTCTAGATTCTATTCCTATATA	reproduction
699	NW_005785666.1	TTAAAAAAAAATTTTTTTTTTTTTTGGCTGCATTGGGTCTTAGTTGTAGCATGCAAACTCTTAGTCACGACTTGTGGGATCTAGTTCCCTGACCAGGGAT[C/T]GAACCTGGGGGCCCCCTGCATTGGGAGTGTGGAGTCTTAGCCACTGGGACACAAGGGAAGTTCCCCCACTCTTTTCTAGATTCTATTCCTATATAAGTCA	reproduction
700	NW_005785666.1	TCCCCGACAGATAAAGGAATAAAGTTCATATGCACAGAAGTTTTAATAGAGATGTATATATCTACATCAGTTCAGTTCAGTTCAGTTGCTCAGTCGTGTC[C/T]GACTCTGCGACCCCATGAATCACAGCATGCCAGGCCTCCCTGTCCATCACCAACTCCCGGAGTTCACCCAGACTCATGTCCATTGAGTCAGTGATGCCAT	reproduction
701	NW_005785666.1	CCCAGACTCATGTCCATTGAGTCAGTGATGCCATCTACATACATATATATTATATGCATATTTGTATATTGTATATCTTAAATAATGTAGTCCTTTTCCA[G/A]CTATTTTTTAAGATGTTCTTGAAGGGTACTTCTTGACTTTTAAGACCTTTAAAAGTCAAATTTATGCATATTTTGCCTGACCTACTCTTAAAGGTATTTT	reproduction
702	NW_005785666.1	TGAGTCAGTGATGCCATCTACATACATATATATTATATGCATATTTGTATATTGTATATCTTAAATAATGTAGTCCTTTTCCAGCTATTTTTTAAGATGT[T/C]CTTGAAGGGTACTTCTTGACTTTTAAGACCTTTAAAAGTCAAATTTATGCATATTTTGCCTGACCTACTCTTAAAGGTATTTTCTCAAGATTTCTCAAGA	reproduction
703	NW_005785666.1	GCCATCTACATACATATATATTATATGCATATTTGTATATTGTATATCTTAAATAATGTAGTCCTTTTCCAGCTATTTTTTAAGATGTTCTTGAAGGGTA[C/G]TTCTTGACTTTTAAGACCTTTAAAAGTCAAATTTATGCATATTTTGCCTGACCTACTCTTAAAGGTATTTTCTCAAGATTTCTCAAGATTTGGGACTACA	reproduction
704	NW_005785666.1	CTGGGAAAGATTGAAGGCAACAGGAGAAGAGGGTGGCAGAGGATGAAATGGTTAGATAGCATCTTTGACTCAATGGACATGAGTTTGAACAAACTCTGGG[A/G]GATAGTGGAGGACAGAGGAGCCTGGCATGCTGCAGTCCTTGGCATTGCAAAGAGCTGGACATGACTTAGCAACTGAACAACAACAACTATATGGGTTTTT	reproduction
705	NW_005785666.1	AGGATGAAATGGTTAGATAGCATCTTTGACTCAATGGACATGAGTTTGAACAAACTCTGGGAGATAGTGGAGGACAGAGGAGCCTGGCATGCTGCAGTCC[T/A]TGGCATTGCAAAGAGCTGGACATGACTTAGCAACTGAACAACAACAACTATATGGGTTTTTGTTTCTGTTTGTATGGTATTTGTGTTTATGTCTGTATGG	reproduction
706	NW_005785666.1	ATGTCTGTATGGGCATTTGTGTTTACGTTTATATCAGTGTTTGTGTTTATGTCTATTTGGGTGTTTGTATTTATGTCTATTTGAGCATTACTTTACTAGC[G/A]TGTGAGATGAGTGCAATTGTGCGGTAGTTTGAGCATTCTTTGGCATTGCCTTTCTTTGGGATTGGGATGAAAACTGACCTTTTCCAGTCCTGTGGCCACT	reproduction
707	NW_005785666.1	TTTAACTGAGTTGGTTGGCCAAATTAATGAAATCTGAATGGCCTTAGCTGTGTTTTTGAAAGCTGTCCCAGGGCTGGTACAAACAAATAGTTCTGTTCTT[C/T]CTGGAAGAAGTTCAGACAGCCCCTCCCTGACTCTTCCTCATTGCCACTTCTTCCCTTCTCTCCATTGTTCAGTCAGAAAGAGCAAGAAAATGGCTTTGCA	reproduction
708	NW_005785666.1	AAGCCATCTGGGATGTCCACCCCAGTCAAGCCTTCAGATGACTCAACCTCAGCAACCATCCAACCATAACCACATTGGAGTCCCCAAATGGAAACCCCTC[T/C]GCTGAGCCCAATGACCCCACAGAACCTTGAGAGATAATATTAATTAATTGTTACTTAAGCCATTAAGCTTTGGAATATTGTATGTAACATCAGTAGTTAC	reproduction
709	NW_005785666.1	TTCTCTGTCTGACTTAGAGGAAGTGTTCTTAAAATTCATGTGATCCAAGTCCTTCATCTGTCCCTTGGTCTCCCTCCTGTGTGCATGCGTTTGGATTTTT[G/T]CCTCTCGCTCTGTAGCTTTTAAGATCTGTGTTTGTCTTTCCACTAACTCTAAATACCTTTGCTAAAACCTTCCTTCTTTTCATGTACTTTGAAATCCTTA	reproduction
710	NW_005785666.1	CTTGGTCTCCCTCCTGTGTGCATGCGTTTGGATTTTTGCCTCTCGCTCTGTAGCTTTTAAGATCTGTGTTTGTCTTTCCACTAACTCTAAATACCTTTGC[T/C]AAAACCTTCCTTCTTTTCATGTACTTTGAAATCCTTAAGAACACATAGCTCTTGGAGGGTGTTCAAATGATATCCAGCTGAGCTCCAGAGAGCTCTCATA	reproduction
711	NW_005785666.1	TAAGAACACATAGCTCTTGGAGGGTGTTCAAATGATATCCAGCTGAGCTCCAGAGAGCTCTCATAACACTGACTCTCTGTCACAATGTCCAAGGTCGCAC[G/C]GCTGATAATTACTGATAGAAACAGAACAAGTGACTGCTGACCTCTAGAGGATACTTAATGCAATAAATAGTATTTTTCTGTACTAATAACAGCACTGATA	reproduction
712	NW_005785666.1	ATGCCGTCAATAACCTGTTGATAGACAATAGATAGAACACTTTGCACAATGGTATGATGTAGGGAAATATACAAGATGTCATATACAAAGGAAGAAATAC[C/T]AGTTTAAACATGTAACTGAACATATGAGTGAAGGTAATAGCAAAGGAGGTAAACAAAATCTTGATTAATATTCTAGCTTACAAAGAATTTGGGCTTCCCT	reproduction
713	NW_005785666.1	GTATGATGTAGGGAAATATACAAGATGTCATATACAAAGGAAGAAATACCAGTTTAAACATGTAACTGAACATATGAGTGAAGGTAATAGCAAAGGAGGT[A/G]AACAAAATCTTGATTAATATTCTAGCTTACAAAGAATTTGGGCTTCCCTGGTGGCTCAGAGGTTAAAGCATCTGCCCACAATGTGGGAGACCTGGGTTCA	reproduction
714	NW_005785666.1	CATGTCCGACTCGGTGCAACCCCATAGACGGCAGCCCACCAGACTTCCCCGTCCCTGGGATTCTCCAGGCAAGAACACTGGAGTGGGTATTCCTCATGCT[G/A]GCCCCATGAAAGCTGTATGGTTAGTGCATACAGGCATGCGACCTATGCTATTTAGAAAGGTCCTGCCTTGGGGTTGATAATCTGTTAACGCTTGCTGGAA	reproduction
715	NW_005785666.1	GAGGAGACGACAGAGGGTGAGATGGTTGGATGGCATCACTGTCTCAATAGACATGAGTTTGAGCAAACTCTGAGAGATAGTGAAGTACAGGGAAGCCTGG[T/C]ATGCTGCAGTCCATGGAGTCACAGAGAGTCGTATACGACTGAGCAAGTGAACAACAATAGCAACAAGGCATGGGAAAATGCAGGAGTCGGGGCTGACTGA	reproduction
716	NW_005785666.1	GTCTGATGGCTGCTAGATGGCTGGTATTCTTTTCCTTCCAGAGTTTCCTCAGGTTCACTGGCTCACGTTGGAGGGCTGTAATTGCTGATGTCTGTGAGAT[T/G]GTTGTTTACTGATATGGCAGGAAATACTCCATTTCTCACCCCACACCTACTAAAAGTGAGTCCTCTCTGTCTCTTGTACTCCCTGGATTCAACCATCACC	reproduction
717	NW_005785666.1	CACCTACTAAAAGTGAGTCCTCTCTGTCTCTTGTACTCCCTGGATTCAACCATCACCTTTACGTAGCTAACCTTGAATAAAACTTAAAAAAAAAAAAAAA[T/A]CCAGTCATATAAGTGCGATGGCTTGTTCTACAACATCTCTCCATGGTTGCTCCACCACCGCTAGCATGCTTGAAGTAAAATTCTTAATTGTTCTTTTCTA	reproduction
718	NW_005785666.1	AAGTGAGTCCTCTCTGTCTCTTGTACTCCCTGGATTCAACCATCACCTTTACGTAGCTAACCTTGAATAAAACTTAAAAAAAAAAAAAAATCCAGTCATA[T/C]AAGTGCGATGGCTTGTTCTACAACATCTCTCCATGGTTGCTCCACCACCGCTAGCATGCTTGAAGTAAAATTCTTAATTGTTCTTTTCTAATAACCTCCC	reproduction
719	NW_005785666.1	TCCTCTCTGTCTCTTGTACTCCCTGGATTCAACCATCACCTTTACGTAGCTAACCTTGAATAAAACTTAAAAAAAAAAAAAAATCCAGTCATATAAGTGC[G/A]ATGGCTTGTTCTACAACATCTCTCCATGGTTGCTCCACCACCGCTAGCATGCTTGAAGTAAAATTCTTAATTGTTCTTTTCTAATAACCTCCCCTGAGCG	reproduction
720	NW_005785666.1	AAATGACTCCTTTCTACTCAGACTGTGCTCCACAGACCAGGAGTTCCAGCATCACATCCAAGCTTGTTAGGAATGCAGAATCCCAGGTCCCACCCCAAAC[C/T]TACTGAAACAGAAACCACATTCTAGTGAGATTTGTCAGGTAATTCTTCAGGTCATTATCATTTTGCAGAGCTGGTCTGAAAGGCATTCTTACATAGACTC	reproduction
721	NW_005785666.1	TACTCAGACTGTGCTCCACAGACCAGGAGTTCCAGCATCACATCCAAGCTTGTTAGGAATGCAGAATCCCAGGTCCCACCCCAAACCTACTGAAACAGAA[A/T]CCACATTCTAGTGAGATTTGTCAGGTAATTCTTCAGGTCATTATCATTTTGCAGAGCTGGTCTGAAAGGCATTCTTACATAGACTCAATGGTTAGATGAA	reproduction
722	NW_005785666.1	ACGTTGTACATTTACAATGAATACAGTGTTATATACCAAGTTACATCTTAATTTTAAAAAGAGATCAATATAAACACGGTGATTGAAGTAGTCTCTGGAG[T/A]CACCTGCTCTGAGTTCAGGCCTTGGCTCTGTCACTTGCTGTGTGACATTTCAGGCACACTCACTTGACTTGTAAAACAGGAAAAGTAGTTTTACCTACTG	reproduction
723	NW_005785666.1	GCCTTGGCTCTGTCACTTGCTGTGTGACATTTCAGGCACACTCACTTGACTTGTAAAACAGGAAAAGTAGTTTTACCTACTGCATGGGTTGTTGTGAGGA[C/T]TAAGGTAGTTACTCATGCATGCTGAGTCACTTCAGTAGTGTCTGATTTTCTTTTTCAACTCCATGGACTAGATCCTGCCAGGCTCATGTGTCCATGGGAT	reproduction
724	NW_005785666.1	AGAAGACATAGGTGTATCTTTGGTTTGGAGCGCTTGAGGTTGGTGTCTGTTTTCACGGTGGAAGCCTCTAGCATATAACATAAGCATGCTGTAGCATCTG[G/T]GTAACAGTATCATCAGGCCAAAGGGCAAAGGTCAGCAGACATGGCCAGCAGTCACCAAGTCTTCCCTAATCTTTACCAAACTGTCTTCCTACCAAACTGT	reproduction
725	NW_005785666.1	ATCTGGGTAACAGTATCATCAGGCCAAAGGGCAAAGGTCAGCAGACATGGCCAGCAGTCACCAAGTCTTCCCTAATCTTTACCAAACTGTCTTCCTACCA[A/C]ACTGTCAAGCCGTGTTTTCCCCTGCCTGATGGAAGTTTTATTATCATTTAAGTTCATTATACTTTGGAACTTAAAGCAAAGCATACAATTTCATGTCTTT	reproduction
726	NW_005785666.1	AAAGTCCTCATTGAAAAGTCACCAAGACTTCCCTGTTGGTCCAGTGGTGAAGAATCTGCCTTGCAATGCAGAGGACATGGGTTCAATCCCTGGTCGGGGA[A/G]CTAAGATCCCACATGCCTCAAGCAACTAAGCTGGCACACCACAACTAGAGAGCCCGTGTGCTGCAGCTACTGAAGCCCGCATGCTCTGGAGCCTGCATGC	reproduction
727	NW_005785666.1	AGTCACCAAGACTTCCCTGTTGGTCCAGTGGTGAAGAATCTGCCTTGCAATGCAGAGGACATGGGTTCAATCCCTGGTCGGGGAACTAAGATCCCACATG[C/A]CTCAAGCAACTAAGCTGGCACACCACAACTAGAGAGCCCGTGTGCTGCAGCTACTGAAGCCCGCATGCTCTGGAGCCTGCATGCCACAACTTCAGAGTCC	reproduction
728	NW_005785666.1	CTGTTGGTCCAGTGGTGAAGAATCTGCCTTGCAATGCAGAGGACATGGGTTCAATCCCTGGTCGGGGAACTAAGATCCCACATGCCTCAAGCAACTAAGC[T/C]GGCACACCACAACTAGAGAGCCCGTGTGCTGCAGCTACTGAAGCCCGCATGCTCTGGAGCCTGCATGCCACAACTTCAGAGTCCATGTGCTTAAAGGAAA	reproduction
729	NW_005785666.1	ATGGGTTCAATCCCTGGTCGGGGAACTAAGATCCCACATGCCTCAAGCAACTAAGCTGGCACACCACAACTAGAGAGCCCGTGTGCTGCAGCTACTGAAG[C/G]CCGCATGCTCTGGAGCCTGCATGCCACAACTTCAGAGTCCATGTGCTTAAAGGAAAGATCCCATGTGCCACAACTAAGACCCTTGGTGGGCTAATTAAAA	reproduction
730	NW_005785666.1	GGTTCAATCCCTGGTCGGGGAACTAAGATCCCACATGCCTCAAGCAACTAAGCTGGCACACCACAACTAGAGAGCCCGTGTGCTGCAGCTACTGAAGCCC[G/A]CATGCTCTGGAGCCTGCATGCCACAACTTCAGAGTCCATGTGCTTAAAGGAAAGATCCCATGTGCCACAACTAAGACCCTTGGTGGGCTAATTAAAAAAA	reproduction
731	NW_005785666.1	TCTAACATATATGCTTTATAATCAGAAGTACTGTTGCTTGCAGAGCATGCTTGGTATTTGCTCAACACAAAGGCACCTGACAAAATACTCAGAGATTCTT[C/A]TACATACAAGATGTTACCAGGTTCCCACTCCATGTAGATGCCAAGAACCAAATGAGCTTATACAACCAAACAAGAATAAATTGTGTTTATTTTTTCCATA	reproduction
732	NW_005785666.1	GGGCTCCTGTAACAGTACTGACTCATTTGAAAAGACCCTGATGCTGGGGAAGACTGAAGGCAGAAGGAGAAGGGAACGACAGGGGATGAGATGGTTGGAT[G/A]GCATCACCGACTCAATGAACATGAGTTTGAGTAAACTCCGGGAGTTGGCGATGGACAGGGAGGCCTGGCATGCTGCAGTCCATGGGGTCGCAAAGGGTCA	reproduction
733	NW_005785666.1	TGATGCTGGGGAAGACTGAAGGCAGAAGGAGAAGGGAACGACAGGGGATGAGATGGTTGGATGGCATCACCGACTCAATGAACATGAGTTTGAGTAAACT[C/G]CGGGAGTTGGCGATGGACAGGGAGGCCTGGCATGCTGCAGTCCATGGGGTCGCAAAGGGTCAGACACGACTGAACTGAACTGAACAGTACCATAGAGGTG	reproduction
734	NW_005785666.1	ATCTTGTTTATTTGCAGCACGCAGGATCTTTATTTGCAGAGTGTGGGAGCTCTAATTATGGCATGCAAACTCTTAGTTGCAGCACCTGGGACCTAGTTCC[C/T]TGACCAGGGATTGAACCCAGGTCCTCTGCATTGGGAGTATGGAGTCTCAGCCACTGGACCACCAAGGAAGTCCCTTGCATTTTTAAATAACACAGAGACC	reproduction
735	NW_005785666.1	AAAAAATCTGTGGTTTGGCTCCACCTGCTGGCATTTAAGTGCAATACTTTTCAGGTGGGGCCCGGAACCCTTTTTTTTTTAAAAAAGTATCACAAACAGG[A/C]CATTCTCTTTGGTATACTATGGTCTGATACATCTGCAGTGGAAATAAATGCATGCTGGGGACAGCAGTATTCCAGTTTAAGTTAGTAAGTTATTAAATAT	reproduction
736	NW_005785666.1	TTTGTTGCATGCTCTGTACATCTTACAGGAGTGTTTATAATAGTGAACAATGGAAATAACTGAAATGGTTAAAGTAAGTGGTTATATTAATAATGCATCC[A/C]TGTTGTTAAATATTATATAGTGATTGAATATTAAGCTTGTTACATGCATAGCGGGAAAACCACTCATAAGTGAAAGCAGCATATAAAATTTGACTTAAGA	reproduction
737	NW_005785666.1	GTAGCAGATTATGTCCACTAGACCTGGGCTTGGCAATGATAATAAACGTTTGGCCATAAGATTGTCTTGCTGACATTCCATGTCACTCTTTTAAAATATT[C/T]CTTTCCATCCACCTCTGTGAGGGGGTCATGAAGTGTATCATTTTGCATGCAGATCACTGGTAAAAACATCAATGCCACTGATCTTATATTAACTCCAAAG	reproduction
738	NW_005785666.1	TTTTAAAGGAGACAGTTTTCCCAAGTAAATACTAATGTTTGCCAAGGTATGCTGATGCAAGCATGAAATGTAAAAGGAGCATCTCACACCTCTCAGAATA[A/G]GAACCATCTGAGCCTATTAAAGTATATAGACTCATTTAGAGAGTCAAACATGCTTCTCAAGTTTTAGTAAATTTCTTGAATGTGTTTTGAAAGTAGCCAA	reproduction
739	NW_005785666.1	TGCCAAGGTATGCTGATGCAAGCATGAAATGTAAAAGGAGCATCTCACACCTCTCAGAATAAGAACCATCTGAGCCTATTAAAGTATATAGACTCATTTA[G/A]AGAGTCAAACATGCTTCTCAAGTTTTAGTAAATTTCTTGAATGTGTTTTGAAAGTAGCCAAATGATTTAGAATTCTGTGTCTCAGGACAAATGTAGATGC	reproduction
740	NW_005785666.1	GCAAAGTACTGAAAGAGACAGAAAATGAAAACTAGAATCTGTGTTTCAAAAAAGCCTTCACGAGACTTCCCTGGTGGTTCAGTGGTTAAGAATCATCCTT[T/C]CAGTGCAAGGGACGCAGGTTCAGTCCCTGGTCAGGGAACTAAGATCCTACATGCCACGAGGCAACTAAGCCTGCATGCCACACTCAAAAAGAAGCCTGTG	reproduction
741	NW_005785666.1	CTGCTATGTGGCTGCTTTATAGTCTAAATTGTTACTAGTTTCCCAGCCCAACAGCTATTCTTTGATTCTACATTTTCACATTTCTCAATCATTAACTTTT[A/T]AAAAAAAAACAATGTTGTGATAGTTTCAGGTGGAAAGCAAAGGAACTCAGCCGTAAATATACATGTATCCATTCTTTCCCAAACTCCCCTCCCATGAGGC	reproduction
742	NW_005785666.1	GCTATTCTTTGATTCTACATTTTCACATTTCTCAATCATTAACTTTTAAAAAAAAAACAATGTTGTGATAGTTTCAGGTGGAAAGCAAAGGAACTCAGCC[G/T]TAAATATACATGTATCCATTCTTTCCCAAACTCCCCTCCCATGAGGCTGCCACATTACACTGAGCAGAGTTCCGCATGCTATATAGTAGGACCTTGTTGG	reproduction
743	NW_005785666.1	GATGGCTATAACCCCAACTCCCTTCATACTTGGATTGTATCAGTAATTATATCAGTGTCAACATTTTTGTTTCATTTGTAAAAACAATTTGGAGATTTTA[A/G]TTAACACATCTGCAGGTTTGTGTTTGAATCCTGTTTATTGTCAAGTACTAATCTGATCAAATGAAATGGCTTTGGCAACTATTCCATCTATTTGGCATTA	reproduction
744	NW_005785666.1	AGTGTCAACATTTTTGTTTCATTTGTAAAAACAATTTGGAGATTTTAATTAACACATCTGCAGGTTTGTGTTTGAATCCTGTTTATTGTCAAGTACTAAT[C/T]TGATCAAATGAAATGGCTTTGGCAACTATTCCATCTATTTGGCATTAATGGCTGTTACACATGTAACTTACTATTAGGTTTTTTTTAATATTTGTTTACT	reproduction
745	NW_005785666.1	GCAGGAGAGAGGGGAGAGGGAAATTAGGATTCTGTTGTTCTGCTGAAACAGCTTCAGAGAGAAATAGTACATTCTGTAGATGAGTAGGTACGTACTAAAA[C/T]CGGCGCCTCTACAGGCTGATGGGATACAGAAAACAGACCAGTTCCCAGTGGGAAGAGGGCAGAGGGCAGAGGCAAGATAAGGGGAGGAGACTGAGGTACA	reproduction
746	NW_005785666.1	AACATGGGAAACAGAGCTAACATTCAAATATTCATTTATTGGGCTGCACTGGGTCTTAGCTGTGGCACGCTGGATCTTCAGTCTTGGTTATGGCATGCAA[G/T]ATCTTTACTTGTAGCATGTGGGATCTGATCCCCCAACCAGGGATCGAACCCAGGCCCCCTGCATTGGGAGCATGGGGTCTTAGTCACTGGACTTCCTGGC	reproduction
747	NW_005785277.1	CACTGGGTCTTAGCTGTGGCACGCTGGATCTTCAGTCTTGGTTATGGCATGCAAGATCTTTACTTGTAGCATGTGGGATCTGATCCCCCAACCAGGGATC[G/A]AACCCAGGCCCCCTGCATTGGGAGCATGGGGTCTTAGTCACTGGACTTCCTGGCAAGCCCGTAGAACCAGTATTTTATAACTATAAATGGAATATAATCT	reproduction
748	NW_005785277.1	AGTCACTGGACTTCCTGGCAAGCCCGTAGAACCAGTATTTTATAACTATAAATGGAATATAATCTTGAATCACCCTGTTGTACATCTGAGCACCTTATAT[A/G]ATGCCGTAATTGTCCTAGAGTCTTCTCCTTCATGTTCCCCATCTCTTTGCAACCCGACAGTAAAGAATCTGCCTGAAATGCAGGAGACCCGTGTTCAATC	reproduction
749	NW_005785277.1	CATGCTAATGATCATGTGAAATCCTGTTTAAAATGCTAGACAAACTGTGCTTTGGCCCCAAAGCTGTAGCATTTCTTAAAGATCCAACCTGCATGCAGTT[T/G]GGTATTGAGAACCTCAAAACTCCTAAGACCCTATGGACACTTGAAATGTAAACCTGTTTCACTTTGTTGGACTAGATGGTACAGCAGCATCTTCAAGTAA	reproduction
750	NW_005785277.1	GCTAATGATCATGTGAAATCCTGTTTAAAATGCTAGACAAACTGTGCTTTGGCCCCAAAGCTGTAGCATTTCTTAAAGATCCAACCTGCATGCAGTTTGG[T/G]ATTGAGAACCTCAAAACTCCTAAGACCCTATGGACACTTGAAATGTAAACCTGTTTCACTTTGTTGGACTAGATGGTACAGCAGCATCTTCAAGTAAATG	reproduction
751	NW_005785277.1	TAATACATGGAGGGATCGCAGATATATGAACTACTCTAGTTGAGGCTATCTCAGATCTCAAGTCTCCTCACTTTATGTGTATGTGTTATATATATATGTG[T/C]ATGCGTATGCATGCATGTGTGTATGCATATATACACACAATATGTATATATCCATTCCATATTATTGCCCTAAATTGAAATGAAAAGCTAAGAATTCATT	reproduction
752	NW_005785277.1	GAGGAAAAAGAGTGTATGTAGATAGACACATGGGCAGACTGAGAGTCACACCCTTGTGCTAGTTTAAATCACTTACATGAGCCCTTTCTTCCCGTTTCCT[T/C]TGGCTAGTCATTTTGACTTGCCTGGGTCTGAGTCAGTGTTTGGTTACCTCAGGGTCCTCTCATAGGCGTGCATGCCTCTCTCAGCCAAGATGGATTCCAG	reproduction
753	NW_005785277.1	TCTTTTTTTCCATTTTCGTCAACAAATATATTGCTTTTCTGGATTTTTCAAGTTTTATTCCACTTATTCAAAACACACTTAGGGGAAATTCACAAGGTAA[C/G]AGTAAAATATATGCAGTCTCTGTGTTTTTGTTATGTGGCTTGTAGTCATCCATACTACAAAGGCAGCTTCTACTGGGGCACAGGGAGGAGTTTTGCTAGA	reproduction
754	NW_005785277.1	TCATGGAAGACATTTTTCCATGGACCAGTGTGTGTTGGGGGGGCGGGTGTTTCTGGAGGATTCTCCTAAGGAGTGCACAACCTAGATCCTCGCATGCACA[A/G]TTCGAAGTAGGGTTCACACTCCTTTGAGAATCTAGTGCCTCCGCTGATCTGACAGGAGGCGGAGCTCAGGAGGTGGAGCTCAGGCGGTAACACAGGTGAT	reproduction
755	NW_005785277.1	CAGGTGATGAGGAGCGGCTGTAAATACAGATGAAGCTTCCCTCTTTGCCTGCCGCTCACCTCCTCCTGTGCGGCCTGGTTCCTAAAAGGACCGGCTCCTT[C/G]TACTTACCAAAAAGTAATTTCTGAAGTAGAATAATAGTTATTTCAACCATACTTGCATTTAGTATATTGATCTATATAATATATTGAATTTTGTTAGTTT	reproduction
756	NW_005785277.1	TGGACGTGAGTTTGAGCAAGCTCTGGGAGTCGGTGATGGACAGGGCATGCTACAGTCCATGGGGTCGCAAAGAGTCAAGATAAAACTGAGCGACTGAACA[A/C]CAAAATATGAATAAATCTGAATATACTGAAATAGATGTACTCTTAGGAAAAGTATTCTAGAAGAAGAAAATCCAAAAAACTATTATGAGAAAAACGACAA	reproduction
757	NW_005785277.1	GTCGGTGATGGACAGGGCATGCTACAGTCCATGGGGTCGCAAAGAGTCAAGATAAAACTGAGCGACTGAACAACAAAATATGAATAAATCTGAATATACT[G/A]AAATAGATGTACTCTTAGGAAAAGTATTCTAGAAGAAGAAAATCCAAAAAACTATTATGAGAAAAACGACAACGAAAACAAAGTAGCCGAAGACCTACTT	reproduction
758	NW_005785277.1	AGGAGAAGCCTTTCAATCTTCCTGGGATGGGAAAGTTAATTAAATGTCTTTACCATTAAATCTCTTAGAAACTGAAGACAAACAATAATGATGTGTGACT[A/T]TAAAATGAGATTATGAAAAAAATCTATCACCCACCAGGCCCAAATGTATCAGGTATACATACATCATTATGCCATAGGTCAAAAACCAGAAAAAACTTCA	reproduction
759	NW_005785277.1	CAAATGTATCAGGTATACATACATCATTATGCCATAGGTCAAAAACCAGAAAAAACTTCAAAACCAATCCCCACTCTGGGACAAACAGATATGGCATGCA[A/G]TAAAACAGTCACCACCAAGGTATGAGACTCAACAAAGAAGAAAATAAAGCATAAAGAACTTGCCCTAGCTCTCAACAGATTTATTTTCTCAGAACGTCCT	reproduction
760	NW_005784161.1	CTGTGATATAGGAGGAAAGACTCTCTGGTAAGAGAGCAGGGAAAAGCAGGTGAATCAGAGAACTGAATAAAATGGAAAAGGTTTGAAACAACTGCCATGA[A/C]GAGTTAGGACAGGGTCTGGCTAGAGAAATCTAACAGGATTTCTAAACAGTCCATGAGAGATCAGGAGGCATGACCTACACAGTGAATTTAAGATGAGCAC	reproduction
761	NW_005784161.1	TGGCGTCCTCGGCTGTTAAATCAGGTTTTTAACTTTACCAAATATACTTGTGGTTGCTAGTGGTAAAGAATTTGCTTGCAATGCAGGAGACCCAGGTTCG[A/G]TCCCTGTGTCGGGAAGCTCCCCTGGAGAAAAGAAAGGCAACCCACTCCAGTATTCTTGCCTGGAGAATCCCATGGACAGAGGAGCCTGGTGGGCTACAGT	reproduction
762	NW_005783145.1	AGAAAAGAAAGGCAACCCACTCCAGTATTCTTGCCTGGAGAATCCCATGGACAGAGGAGCCTGGTGGGCTACAGTCCATGGGGTGGCAAAGAGTCGGACA[C/A]GACTGAATAGACTTAGAATGCATGCAAATATACACATGAATAGAAAAAGGGCTGCCCTGGTTCCTTTCGGGGTGGAGTGACTGGGTTACAAATCACAAGT	reproduction
763	NW_005783145.1	GCCACCCTATGGACTGTAGCCTGCCAGGCTCCTCTGTCCATGGGATTCTCCAGACAAGAATGCTGGAGTGGATTGCCATGCCCTTCTGCAAGGGGATCTT[G/C]CCAACCCAGGGATCAAACCACACCTCTTATGTCTCTTGCATTGACAGGCAGGTTCTTTACCACTAGTGCCACCTGGGAAGCCCCAATTATAACTTGACCC	reproduction
764	NW_005783145.1	ACTTCCCTGAATGCCTCAGTGGAAAGAAGAGGTGTCTGGAGTTTCAGGTAAGGTACAGTGCTTTGTCCCTCTGCATGCCCCTGTGTGGAGAGAAAATAGA[T/C]AAGCAACCGGTGTTAACAGGACAGCCTTGCTACAGGTGACCAAGGGGGACGTGTCTGTCTGCTCTAGCTTGAGGGATGGGGTTGGGCACGGGGAAAGTAC	reproduction
765	NW_005783145.1	TCTGGAGTTTCAGGTAAGGTACAGTGCTTTGTCCCTCTGCATGCCCCTGTGTGGAGAGAAAATAGATAAGCAACCGGTGTTAACAGGACAGCCTTGCTAC[A/G]GGTGACCAAGGGGGACGTGTCTGTCTGCTCTAGCTTGAGGGATGGGGTTGGGCACGGGGAAAGTACACAGTGAAAGCCAACAGAGTTTAAAGGCATTTAC	reproduction
766	NW_005783145.1	GGTGTTAACAGGACAGCCTTGCTACAGGTGACCAAGGGGGACGTGTCTGTCTGCTCTAGCTTGAGGGATGGGGTTGGGCACGGGGAAAGTACACAGTGAA[A/C]GCCAACAGAGTTTAAAGGCATTTACTCTTGGAATGCTTAAAAATTTCTGGTTTTGCAAACATGGAACCGTTCCAGATTATCTTTTGGAAAGCTGGAAGAA	reproduction
767	NW_005783145.1	ATACATCTGTCAGTTTATTAAATGAGGATGAAAGAGTGTAATGTCGTTCAATTATATTTAACAATATAGTGAGTATCTGTTATGTGCCTGCATGGTGTGA[A/G]GAACAGAAGCTACAAAAACAAAAAAAGTACTAAAATATGCTTCTATTGTGTGCGTTTTTTGTGTCAGGTATATATATACATGTATCTAATCAAACTGGTC	reproduction
768	NW_005783145.1	TGCATACCTCATTCAGACCCCCAACCACAGGGCAGCCCTTTTAGCAGGGCAGTTTGGCACATAGCAGGTGCTCGGGAAATGCCTGTGATAGAGTGTATAA[C/T]CCCTGGTCTCAGGTTTCTCCTCTGTGAGTCAGCATGGGTGTGGTACTCGTGGCAGAACACCAAACTGCATCTTTTAAATTAGGGTGGGCATCAGTGGGGA	reproduction
769	NW_005783145.1	TTTTTTTTAGACTTTTAGCATGCGGAACTGGTGTTTCATTGTGGCCATCGACTAACGAGAGCCCATAAAGGGTACTGTTCTATATATAGGGCAGCTCCCT[C/G]TCTTAACCCTACACCAAACAAAGCTGTTACATGCATATTCAAACATATCTGTTTTGTAGAGTCCTGTAAATTAAAAATGTTTACTAACTGATTCATACTT	reproduction
770	NW_005783145.1	TCCTCAATATTTGACCAGAATAACTTGATTTTAACTTTGATGTTCAAAAAAAACCCTGTTTTTTAACATTTGGAGTCTACTTTTCTTCCCATAGACAATA[T/C]GGATACATAGATTCATGTTTCTTTACAATGCACTAGAATGGAACATCTGTAGTCTAGTTAGGATGGTGCATGCTAAGTCACTTAAGTCGTGTCTGACTAT	reproduction
771	NW_005783145.1	AAAAACCCTGTTTTTTAACATTTGGAGTCTACTTTTCTTCCCATAGACAATATGGATACATAGATTCATGTTTCTTTACAATGCACTAGAATGGAACATC[T/C]GTAGTCTAGTTAGGATGGTGCATGCTAAGTCACTTAAGTCGTGTCTGACTATTTGTGACCCTATGGACTGTAGCCCGCCAGACTCCTCTCTCCTTGGGAT	reproduction
772	NW_005783145.1	TACAATGCACTAGAATGGAACATCTGTAGTCTAGTTAGGATGGTGCATGCTAAGTCACTTAAGTCGTGTCTGACTATTTGTGACCCTATGGACTGTAGCC[C/T]GCCAGACTCCTCTCTCCTTGGGATTCTTTAGGCAAGAATACTGGAGTAGGTTGCCATGCCCTCCTCCAGGGGATATTCCCAATCCAGAGATTGAACAAGC	reproduction
773	NW_005783145.1	ATTTCCAGTTGCAATTTATTTTCTGAAGAAAAAAATGCTCTTGGAAAAGACAGAAGTCAGAACCCTTTAAAAGGTACATTACATTTCATTTCCTCTTTCA[T/C]AGGCCAGGGGTATTTTAGTTGAAGACTAGAAATATTTATATTTTCATGTTCTTCTTCTTTTTTTTTTTTTTTTGGCTGTGCTACACAGCATGCAGGATCT	reproduction
774	NW_005783145.1	ACTTCTAAAGGTAGTAAATAAATCTAAAGAAAGAAAGAATAGGTTTAGAATAAAATGTCTTGAAATTTCCAGGAAGAATGAAGAAATCTTACAGCACAAA[A/T]CAAAAGTAATCAAGCTGGTTCAAGCTTGATCAGAATGGTTTATAAATGTGTGGTACATATAAGTTGAAAGTTAAAAATAAAAGAATAGGTGGAATACACT	reproduction
775	NW_005783145.1	TTTATTCATGTCTTGCTTCCTTAGGAGGTATCTCACTGATTTCCACATTTTTCACAAGGGTAGCATTCTGCCTTGAAGCTAGTAGATGCTTGGTCAAAAC[G/A]TTGACTGTAACTATCTTGATTATCAATACCTAAAAGTATGAGAATATTTATGAAGATCTATTTGAAAGTGTGAAAAAATTTATTGTTGGACTTTAAGATG	reproduction
776	NW_005783145.1	ACCCAAGGAAAACGGTGAAGGTTATAGTTCTAAACAGCACGCTGTCAATATCAATGGCTCCTTTATCCAGAAGCAATGAACTATGATGGGAAGAACCTAA[A/C]GACCAAGTCAGGAGAGGCTGGTCTAGTCTTGCCTCTGGTAGCTCTAAAAACTCAGGCAGTCCTGAACAGCTCTAAGGATTGACTTTATTGAGTTGTCAAA	reproduction
777	NW_005783145.1	TGCTGGGAAACATGGCCTGAGCCCCGTGGGTTGCTGTAATTAGACATGGGGCTGGTTTGGGGAAAGCAAAAACAACCCCAGACATGAGAAAACAGCTGTC[G/A]CCTAAAGGTCCCAGTTTGCATCTGTCTTGTGGGGGGAATGGCCACTGGCACCACGGTACTCTGGCGATGGGAAAACAGTTCCTAACACACAATCGAGGCC	reproduction
778	NW_005783145.1	ACAGCTGTCGCCTAAAGGTCCCAGTTTGCATCTGTCTTGTGGGGGGAATGGCCACTGGCACCACGGTACTCTGGCGATGGGAAAACAGTTCCTAACACAC[A/G]ATCGAGGCCTACATATGTAACTGCATGCATTTATGTAGAGAGATGAGAGATATGTAAATACAGATGCAAACAACTTAATTTTTTTCTATGTGAATAAAGT	reproduction
779	NW_005785352.1	TCTTCTGCTGATGCAACATTCTTAGAATGCATCCATGTCTTGGGTTTATATCTAGCTGCCATCTGAAGTTGAATTATAGTGGATAGAGTCCTAGAATTTC[G/A]GTCTTGGAAAGGTCCCCAAAGGTGTCATGTCTGAACCCCTGGGGTTATGACTTAAGAAACAGACTTTTTATTGGTCATGCAGTCCATCTGGGTATAGAAT	reproduction
780	NW_005785352.1	ACCTTCAATCTTTCCCAACATCAGAATCTTTTCCAATGAGTCAGTTCTTTGCATCAGATGGCCAAAGTATTGGAGTTTCAGCTTCAACGTCAGTTCTTCC[A/G]ATGACATCCCTCTATCCTAATTCTGATTCTTTTAAAATCTCTTCCTCTGGTCATCACTTAAAACTTGGGCTCCCCCATGATTCCATTGTTGGTCTGTTAT	reproduction
781	NW_005785352.1	TGATGGACAGGGAAGCCTGGCATGCTGCAGTCCGTAGGGTCGCAAAGAGTCAGACACGACTGAGCAACGGAACAACTTCTTCAGTAGGGAAGCAAGACAT[C/A]AGTACAAATCAACATTTTCCCTGCTGAAAGCAAAGTCTGGGTATGTTTAACACACAAAAACCTTATCTGTTTAGATTCCACTTGAAAAGGGGTAGTCCCT	reproduction
782	NW_005785352.1	TGTGAATACTTATTTCTATAACCATAAAACCTGGGGGTGAGAAATTCAAAGAGTATATTTGCCCCAGTCAGAAATGGCTCACGTTATCTGCAGAAGATTA[T/C]ATATTGAACAGTGTACCAAAACACACCATAAATACACCAGAGCAGCACACTCAGTTAGGTTCAGTTCAGTCGCTCAGTTGTGTCCGACTCTTTGCAACCC	reproduction
783	NW_005785352.1	TGCTGCTGCTAAGTCACTTCAGTCGTGTCCGACTCTGTGCGACCCCATAGACGGCAGCCCACTAGGCTCCTCTATTCCTGGGATTCTCCAGGCAAGAATA[T/C]TGGAGTAGGCTGCCATTTCCTTCTCCAATGCATGCAAGTGAAAAGTGAAAGTGAAGTCACTCAGTCGTGCCGACTCTTAGCGACCCCATGGACTGGAGCC	reproduction
784	NW_005785352.1	GGGATTCTCCAGGCAAGAATATTGGAGTAGGCTGCCATTTCCTTCTCCAATGCATGCAAGTGAAAAGTGAAAGTGAAGTCACTCAGTCGTGCCGACTCTT[A/T]GCGACCCCATGGACTGGAGCCTATCAGGCTCCTCGTATTTTGAGAATATATGTGTATGTAAAAGGGCTTCTTTCCCTTAGGTCTTCTCTTTGGAGCCTCC	reproduction
785	NW_005785352.1	ATTCTCCAGGCAAGAATATTGGAGTAGGCTGCCATTTCCTTCTCCAATGCATGCAAGTGAAAAGTGAAAGTGAAGTCACTCAGTCGTGCCGACTCTTAGC[G/A]ACCCCATGGACTGGAGCCTATCAGGCTCCTCGTATTTTGAGAATATATGTGTATGTAAAAGGGCTTCTTTCCCTTAGGTCTTCTCTTTGGAGCCTCCCAA	reproduction
786	NW_005785352.1	TAGACATCAATAACCAGGGACTTCCCTGGTGGTCCAGTGACTGAGAATCCGCCCTGCAATGCAGGGGGACTTGGGTTTCATCCCTGGTTGAGGAACTAAG[A/G]TTCCACATGCTGTGAAGCAACTAAGCCTGCGTAGTGCAACTACTGAACCCATGTGCTCCAGAGCCTGCATGCCACAACTAGAGAGTGTACAGGCACCCCA	reproduction
787	NW_005785352.1	GTGGTCCAGTGACTGAGAATCCGCCCTGCAATGCAGGGGGACTTGGGTTTCATCCCTGGTTGAGGAACTAAGATTCCACATGCTGTGAAGCAACTAAGCC[T/G]GCGTAGTGCAACTACTGAACCCATGTGCTCCAGAGCCTGCATGCCACAACTAGAGAGTGTACAGGCACCCCAACAAAAGATTTCATATGACTCTAAAAGA	reproduction
788	NW_005785352.1	CCACATGGCCACTGGCTCTGCCAGCCCTGTGGGCGGATGGGAACTGTGGTCCTGGAGGGAAGGCAGGATCCAGCCTCAGCTGGGCCCAGGGTGAACTCCG[G/A]CTGGCCGCGTGGCGCCTGGGCCCTCACCTGGCCTGGCTACTGCCACTGTATGCCCTCAGCCCTCACCTGGAGCATGCGGAGGCGAGGCTCAGGGAGCGCA	reproduction
789	NW_005785352.1	AAGGCAGGATCCAGCCTCAGCTGGGCCCAGGGTGAACTCCGGCTGGCCGCGTGGCGCCTGGGCCCTCACCTGGCCTGGCTACTGCCACTGTATGCCCTCA[G/A]CCCTCACCTGGAGCATGCGGAGGCGAGGCTCAGGGAGCGCAGGCATGGAAAGTGGCTGACACTGAGCCCAGTATCTGGTGTGTGCTCAGTGGGGATTAGG	reproduction
790	NW_005785352.1	TGGAGTAACTTGCCCAGGATCACACAACCGGTAGATAGCAGAGCCAGGACCGGAACCCTGGCATCGGGCTTGGTGCTCTAGTCCTGACCTGCCGTGCTGG[T/C]TTCTGCTCCTGACGGTGTGAATGCGGGGCATGCTGCGGGGCCCGGTGGTAGGGGGCAAGGGGGGCACTCAGGAGCCATGCCCCTGGTTCCCATCCCTGTT	reproduction
791	NW_005785352.1	GGGGGGCACTCAGGAGCCATGCCCCTGGTTCCCATCCCTGTTCCCCCACCCTCTAACTGTGCCCTTGGACAAGTGTCTACCTTTCCCCTCAGTTTCCTCC[G/A]TTGTAAGATGGGGCTGGTAATGCCCAGCCCCAGGTACTCCCAGTGAGGACTCAATTAGGTAAGGGGAGAGCCGTGTCACGCAGGCTCTGGGCTCACGCAC	reproduction
792	NW_005784791.1	CCACAAACGGTAGACGCTGCCTGGCGCCTCCTCATCACTGCACTTGCCTGGCCCACCTGGCCGGGGCCAGGCACACAGCAGGTGCTTCATGCATGCCTGC[C/G]GATCTGCCACTCCTGGCTTTTCTTCTGAACTGGGAAGGGGAGGTACTACTGCCCATGTGTTGCTGAGCAGGCAAGTGGAGGCACGGAGGAGGTAAGAGGC	reproduction
793	NW_005784791.1	GGGAGGTACTACTGCCCATGTGTTGCTGAGCAGGCAAGTGGAGGCACGGAGGAGGTAAGAGGCTTTCTCAAGGTCAGGGCAGAGGGAAGGGGCCAGGATG[C/G]AGAACAAGCCTCTCTCATCCCCCAGCCTTCTCCAGACAACAGCAGCTTTGTTTGGAGAGGGAGAGAAAATTCCTTCTGAAAACCCCTGTGGAGAGGCCCG	reproduction
794	NW_005784791.1	CAGGCCTGGTCCTTACCCTAAGCATGCAACCTGTGCCTCCCTGTCCAGCCCTCGCTGGCTGGTGGTGGCCACAAGCATCTGGGCTATTTCTCCACTGGCA[T/C]TTGCAGTTAGGCATGTATTCTGTGGGTTTTATTTTTTTTTATTTTTATTTTTTTTCCCTCCAAGTTATGTTTCCCTCTGAGATTCCAAAACTCCTCAAAG	reproduction
795	NW_005784791.1	ATTTTTTTTCCCTCCAAGTTATGTTTCCCTCTGAGATTCCAAAACTCCTCAAAGACCTGCCTGTGAGAGGGTTTCCTGGTGCTTGGAAAGTTCACCTTCA[T/C]GACTCCCTCCCCAGGATGGGTCTCTGTCCCTAATTCTTTTGTTTCTCTTTTTGTCATTTATATTTTGTCCTACCTCCTTTCGAAGCTAATGGGCTGCCTT	reproduction
796	NW_005784791.1	ACAAGGGTAGGTATTGGTGTGAAGACGTGCATGCTAATGCTAACAGGTAGTGCTTTTCCTCCAGACTTTAGATTGTTTTACTTTAAGTACTCAAGTATGC[A/G]ACAGTACAGTCTCCTTAAAAAGTATCAAGACATTGCCAATGAGACTTAAGTTCTCTTTATAACTACCTCTTATCTGTTCTTGCCTACCATTCTTCTACAC	reproduction
797	NW_005784791.1	GGGTAGGTATTGGTGTGAAGACGTGCATGCTAATGCTAACAGGTAGTGCTTTTCCTCCAGACTTTAGATTGTTTTACTTTAAGTACTCAAGTATGCAACA[G/A]TACAGTCTCCTTAAAAAGTATCAAGACATTGCCAATGAGACTTAAGTTCTCTTTATAACTACCTCTTATCTGTTCTTGCCTACCATTCTTCTACACTTCT	reproduction
798	NW_005784791.1	AATTTTTAAACAAAGGTTTAAATTAAGGTCATGTGATACGCAATTTCATCATTCACAAATTGCATTTAACCTAATGAAAAATGTTTAGAAACCTCCTTTG[T/A]GGGTTTCTAAGGAAAAACCACAGGTTTTTGCTATTCTTCCTATGAAATACTACCTCTGAAACAAAACAAAAAATAAATGTAAAATAACTGGATGGCCAGA	reproduction
799	NW_005784791.1	TAAGGTCATGTGATACGCAATTTCATCATTCACAAATTGCATTTAACCTAATGAAAAATGTTTAGAAACCTCCTTTGTGGGTTTCTAAGGAAAAACCACA[G/A]GTTTTTGCTATTCTTCCTATGAAATACTACCTCTGAAACAAAACAAAAAATAAATGTAAAATAACTGGATGGCCAGATAAAATGCATTCAGCAAATACTT	reproduction
800	NW_005784791.1	AAATGTAAAATAACTGGATGGCCAGATAAAATGCATTCAGCAAATACTTTTGAAAGATAGATAGAAAACACTGCTCAAGATCTAAATAAATAAATATTAG[G/A]AAAATATAGTTTTGGAGGTTTATTATCGTGTTCAACTCTGTGACCCCATGGACTGCAGCATGCCAGGCTTCATCAGACAAGTGAAAGAACACAGAGTTTC	reproduction
801	NW_005784791.1	CTTTTGAAAGATAGATAGAAAACACTGCTCAAGATCTAAATAAATAAATATTAGGAAAATATAGTTTTGGAGGTTTATTATCGTGTTCAACTCTGTGACC[C/A]CATGGACTGCAGCATGCCAGGCTTCATCAGACAAGTGAAAGAACACAGAGTTTCACATCTTGGTTTGTATTACAGTGAGTTACTGCCAAAACGTAGTCAC	reproduction
802	NW_005784791.1	TCACTTGTGCTCTGAGAGGCAACACAAATAATACAGATTTCTTATTTTAAAGGTAAATCTCTTTCTAGCTTATAATCAGATCAGATCAGATCAGATCAGT[T/C]GCTCAGTCATGTCCAACTCTTTGCCACCCCATGAATCGCAACATGCCAGGCCTCCCCATCCATCACCAACTCCTGGAGTTCACTGAGACTCACATCCATC	reproduction
803	NW_005784791.1	CACTTGTGCTCTGAGAGGCAACACAAATAATACAGATTTCTTATTTTAAAGGTAAATCTCTTTCTAGCTTATAATCAGATCAGATCAGATCAGATCAGTT[G/A]CTCAGTCATGTCCAACTCTTTGCCACCCCATGAATCGCAACATGCCAGGCCTCCCCATCCATCACCAACTCCTGGAGTTCACTGAGACTCACATCCATCG	reproduction
804	NW_005784791.1	CTCTGAGAGGCAACACAAATAATACAGATTTCTTATTTTAAAGGTAAATCTCTTTCTAGCTTATAATCAGATCAGATCAGATCAGATCAGTTGCTCAGTC[A/G]TGTCCAACTCTTTGCCACCCCATGAATCGCAACATGCCAGGCCTCCCCATCCATCACCAACTCCTGGAGTTCACTGAGACTCACATCCATCGAGTCAGTG	reproduction
805	NW_005784791.1	GAGGCAACACAAATAATACAGATTTCTTATTTTAAAGGTAAATCTCTTTCTAGCTTATAATCAGATCAGATCAGATCAGATCAGTTGCTCAGTCATGTCC[A/G]ACTCTTTGCCACCCCATGAATCGCAACATGCCAGGCCTCCCCATCCATCACCAACTCCTGGAGTTCACTGAGACTCACATCCATCGAGTCAGTGATGCCA	reproduction
806	NW_005784791.1	TTATTTTAAAGGTAAATCTCTTTCTAGCTTATAATCAGATCAGATCAGATCAGATCAGTTGCTCAGTCATGTCCAACTCTTTGCCACCCCATGAATCGCA[A/G]CATGCCAGGCCTCCCCATCCATCACCAACTCCTGGAGTTCACTGAGACTCACATCCATCGAGTCAGTGATGCCATCCAGCCATCTCATCCTCTGTCGTCC	reproduction
807	NW_005784791.1	TGTTGTGATACAGAGTCAGGTCTGGGCCCCATACCAAATTATCTTAGTCACCTCTAGTTGGAATTGACGGGCTGCAACATTTCTTAGGTCAAAAGATCTC[G/T]TAGAGAAGATTAACCTCTAACTATATATGTCCTATATTTTGCTTGCATGATGCTATATCTGCTTTGCAGTTTTGACAGCCCAATATTCATGTTGAAGATG	reproduction
808	NW_005784791.1	TGTAGCCTGAAAAAAAAAAAAAACATATATATATATATATTAAACCGGAGTCCAGTTAGAAAGTAGCATGCAGTGCATTCCACTAATCTAGTGGGCATAG[C/T]TGTGGAGCTTCATAACTGCTCTTTGGAGAGAGGCAAGAGAATGAGCACTAGTGTGTGAGAGTGGTGTTGGTGGTTTAGTCACTAGTGATGTCTGACTCTT	reproduction
809	NW_005784791.1	AGATCCCCTGGAGAAGGAAATGGCAACCCACTCGGGTAGTCTTTTTTTTTTTTTAATTCATATTTTATTGAAGGGTAATTGCTTTACAGAATTTTGCTGT[T/C]TTCTGTCAAACCTCAACTCATTATTAGAGAAATGCAAATCGAAACTACGATGAAATATCACTCTGGTATTCTTGCCTGAAAGGTCACATGGACAGAGGAG	reproduction
810	NW_005784791.1	AATATCACTCTGGTATTCTTGCCTGAAAGGTCACATGGACAGAGGAGCCTGGCAGGCTACAGTCCATGGGGCTGCAGAGAGTTGGACTTGACTTCGCACA[G/C]AACGTACTTGCATGCATTCTTGAATATAAGGTCCAATGTAGCCATTACTGGAACACAAGAAAGAGTGTTTGGAGGACGCAAGAGGGATGTGGTTTCATGT	reproduction
811	NW_005784791.1	ATCACAATATTATAAAGTAATTATCCTCCAATTAAAATTAATTAATTTTTTAAATAAAAAAAGAGAAAGGCGGTTAATGCAAATTAAAAAGAAAACCATG[T/C]TGGAGTTGTTGGGGAGAGAAGAGTCTGGTAAGGGTGTAAGTCTTATTTTCTGTTGATCACAATATTTTAGGATTGGAAGGAATCAAACCTTTGTGCTTTT	reproduction
812	NW_005784791.1	CCTCCAATTAAAATTAATTAATTTTTTAAATAAAAAAAGAGAAAGGCGGTTAATGCAAATTAAAAAGAAAACCATGTTGGAGTTGTTGGGGAGAGAAGAG[T/G]CTGGTAAGGGTGTAAGTCTTATTTTCTGTTGATCACAATATTTTAGGATTGGAAGGAATCAAACCTTTGTGCTTTTTTCCAGCATCTCTCACCTAAACTT	reproduction
813	NW_005784791.1	AAAAAAAGAGAAAGGCGGTTAATGCAAATTAAAAAGAAAACCATGTTGGAGTTGTTGGGGAGAGAAGAGTCTGGTAAGGGTGTAAGTCTTATTTTCTGTT[G/A]ATCACAATATTTTAGGATTGGAAGGAATCAAACCTTTGTGCTTTTTTCCAGCATCTCTCACCTAAACTTCTTTTTCAGAATCCCCCAGATGACCATGAAG	reproduction
814	NW_005784791.1	GAGAAGGTTCAGGAGAAATATTTCCTTTGCATAAATTTTGCCTTGATTCTTCTATTTATTTGCTGGAAAAAAATATTCAGGCCAATGCTTTGACATTTGT[A/G]AACATATTTTACTTTTCAGCCAGACTACTTGGATTCATCAGTATCAGAAGACTAGAATAGTCCTTTGCCTGTTTTTTTTTTTTTTGCCTTTGAAGCATGC	reproduction
815	NW_005784791.1	GAAATATTTCCTTTGCATAAATTTTGCCTTGATTCTTCTATTTATTTGCTGGAAAAAAATATTCAGGCCAATGCTTTGACATTTGTAAACATATTTTACT[T/G]TTCAGCCAGACTACTTGGATTCATCAGTATCAGAAGACTAGAATAGTCCTTTGCCTGTTTTTTTTTTTTTTGCCTTTGAAGCATGCCAAAATATCTTTTG	reproduction
816	NW_005784791.1	GTTCTATCTTCTCTACTCCTACCTGTTGACTTATTTCGAGCTTTTATCATCTCTCTCCTGGCCTTTGGCAATAGCTCCCAATTTCTCTCCCTAACTTCAG[A/T]CCTTTTCCCTTGAACACATCCTCCACATGGCTGCCAGTGAGCCCTGCATAGTGTAAATCATGCTATATTACTCCCCTTGCTGCTTCATAGGCATGCAAGA	reproduction
817	NW_005784791.1	CCTTTGGCAATAGCTCCCAATTTCTCTCCCTAACTTCAGACCTTTTCCCTTGAACACATCCTCCACATGGCTGCCAGTGAGCCCTGCATAGTGTAAATCA[T/G]GCTATATTACTCCCCTTGCTGCTTCATAGGCATGCAAGACCNNNNNNNNNNNNNNNNNNNNNNNNNNNNNNNNNNNNNNNNNNNNNNNNNNNNNNNNNNN	reproduction
818	NW_005784791.1	AATAGCTCCCAATTTCTCTCCCTAACTTCAGACCTTTTCCCTTGAACACATCCTCCACATGGCTGCCAGTGAGCCCTGCATAGTGTAAATCATGCTATAT[T/C]ACTCCCCTTGCTGCTTCATAGGCATGCAAGACCNNNNNNNNNNNNNNNNNNNNNNNNNNNNNNNNNNNNNNNNNNNNNNNNNNNNNNNNNNNNNNNNNNN	reproduction
819	NW_005784791.1	NNNNNNNNNNNNNNNNNNNNNNNGGTTGGGTTGTTTGTATTGACATAGAAGAGTTTGCCTATTGTTATGTGGGAAAAGCTGGATTAAGAAATAGACTATA[T/A]AGTAATTTCATTTATGGAAATATATATGCATATATACATTATTATTATGCATATATATATATGTTATGATACACATACAGTTAAGTTTACTAGGTAAGTT	reproduction
820	NW_005783979.1	GAGCGACTGAACTGAACTGACCGATCAATACAACAGAGTTCGAGACTAGAGAAAGTGTTAAAAAATAAGCAGAAACACACTTTTTTGGGTCTTTAAAAAG[G/A]ATCATTATACAAATCTAGAGCAGAGATTTGGAATAGGATGCTTTCTACTCTGATTAAACAGCATGCTTACAGAACCACCACACAGGAGTTTTTTGACATT	reproduction
821	NW_005782233.1	TGTAGTGTCTCGGTTTTGAGATGTTGCTCTTGGTTTTGAGTTCTCTGAAGGTGCAGTACAGCGAATTTCCTGGCAGTCCAGCGATTTCACTGCAGAGAGC[G/A]CAGGTTTGATCCCTGGTGAGGGAACTAAGATCCTCTAAGCCCCGAGGCACAGCCTGTCCCCGCCCTCCAAAAAAAAAAAACGGTTCAGTGGAATCTTCAT	reproduction
822	NW_005782233.1	TAATGAAGTTTATCTCTCAGAAAGCTTCAAAATCAGACAGAAGAAGAAACAAACAGGGAGAGAAAAGACCACAGTGATTCTGAATGATACAGTCAAATAT[G/T]CCCAGAGGCCAAATAGATTTTTGTTTTTTTTTTTAATCTTTTTTTCAGTATACTTCCTGTGCATGCATGCGAGTGCATGCTCAGTCATGTCCAACACAGT	reproduction
823	NW_005782233.1	ACATAAGTATGGTGATTAAGAAGTTAGAATATAGTATCTATGGTAAAGTAATTGGGCCTCCCATGTGGCTCTGGTGGTAAAGAACCTTCTTGCCAGTGCA[G/A]GAGATAAAGGAGATGCAAGTTTGATCCCTGGGTTGAGAAGATCCCCTGGAAGAGGGCATGGCAACCCACTCCAGTATTCTTCCCTGCAGACTCCCATGGA	reproduction
824	NW_005782233.1	AGTATCTATGGTAAAGTAATTGGGCCTCCCATGTGGCTCTGGTGGTAAAGAACCTTCTTGCCAGTGCAGGAGATAAAGGAGATGCAAGTTTGATCCCTGG[G/A]TTGAGAAGATCCCCTGGAAGAGGGCATGGCAACCCACTCCAGTATTCTTCCCTGCAGACTCCCATGGACAGAGAAGCCTGGTGGGCCACAGTCCATAGAG	reproduction
825	NW_005782233.1	TCTTGCCAGTGCAGGAGATAAAGGAGATGCAAGTTTGATCCCTGGGTTGAGAAGATCCCCTGGAAGAGGGCATGGCAACCCACTCCAGTATTCTTCCCTG[C/G]AGACTCCCATGGACAGAGAAGCCTGGTGGGCCACAGTCCATAGAGTCGCAAAGAGTCGGACATGACTGAGTGAGCGTGCAGCATGCGCGTAATTAGTATG	reproduction
826	NW_005782233.1	TCTCTTGTTGCAGAGCATAGGTGCGAGGCGAACAGGCTTGAGTAGTTGTAGCACTTGGGCTCAGTAGTTGCAACTTGCTGGCCCTGTGGTGGCTGGACTT[C/A]AGTAGCTGCAGCACAGGGGCTCGTTCCTTGTGGGTCGAGGCCTTAGAGCATGCAGGCTTCAGTAGTTACAGGACATGGGCTCAGTAGTTGCAGCTCGAGG	reproduction
827	NW_005782233.1	GCGAACAGGCTTGAGTAGTTGTAGCACTTGGGCTCAGTAGTTGCAACTTGCTGGCCCTGTGGTGGCTGGACTTCAGTAGCTGCAGCACAGGGGCTCGTTC[C/G]TTGTGGGTCGAGGCCTTAGAGCATGCAGGCTTCAGTAGTTACAGGACATGGGCTCAGTAGTTGCAGCTCGAGGGCTCTGGAGCACGGGCTTAGTAGCCCG	reproduction
828	NW_005782233.1	CAGTAGTTGCAACTTGCTGGCCCTGTGGTGGCTGGACTTCAGTAGCTGCAGCACAGGGGCTCGTTCCTTGTGGGTCGAGGCCTTAGAGCATGCAGGCTTC[A/G]GTAGTTACAGGACATGGGCTCAGTAGTTGCAGCTCGAGGGCTCTGGAGCACGGGCTTAGTAGCCCGAGCCATGTGGAATCTTCCCAGACCAGGGATAGAA	reproduction
829	NW_005782233.1	AGTTGCAACTTGCTGGCCCTGTGGTGGCTGGACTTCAGTAGCTGCAGCACAGGGGCTCGTTCCTTGTGGGTCGAGGCCTTAGAGCATGCAGGCTTCAGTA[G/C]TTACAGGACATGGGCTCAGTAGTTGCAGCTCGAGGGCTCTGGAGCACGGGCTTAGTAGCCCGAGCCATGTGGAATCTTCCCAGACCAGGGATAGAACCCT	reproduction
830	NW_005782233.1	CTTCAGTAGCTGCAGCACAGGGGCTCGTTCCTTGTGGGTCGAGGCCTTAGAGCATGCAGGCTTCAGTAGTTACAGGACATGGGCTCAGTAGTTGCAGCTC[G/T]AGGGCTCTGGAGCACGGGCTTAGTAGCCCGAGCCATGTGGAATCTTCCCAGACCAGGGATAGAACCCTTGTCCCCTGTATTGGCAGGTGGATTCTTAGCC	reproduction
831	NW_005782233.1	GAGTCTGGCTTTGGATTTGCAGAAATTCTCCCCAGTGATTCACTTGTTCTTTCTTCTGTATTTTATGTATATACAAGTGAATATATGGGCTCCCTAGGGG[A/G]CTCAGTGAGTAAAGAATCCGCCTGCATTGCAGCAGGCGCAGAAGACACCAGTTCAGTCCTTGGGTCAGGAAGATCCCCTGGAGGAGGGCTTGGCAACCCA	reproduction
832	NW_005782233.1	CTTTGGATTTGCAGAAATTCTCCCCAGTGATTCACTTGTTCTTTCTTCTGTATTTTATGTATATACAAGTGAATATATGGGCTCCCTAGGGGACTCAGTG[A/G]GTAAAGAATCCGCCTGCATTGCAGCAGGCGCAGAAGACACCAGTTCAGTCCTTGGGTCAGGAAGATCCCCTGGAGGAGGGCTTGGCAACCCACTCCAGTA	reproduction
833	NW_005782233.1	TTTACTTATCCTTAGTGCTGTTCTTTGGTGGGTATTTGCAGACAGCTGTTGAATTAAACTGGATTATCTAGGTTTATGCCGCGATGACAACCACCATCCC[A/G]CTCCCCACCCGCAAACTCAGCACCTCAGCTCTCATTGTAAGTTAGTTTTTGACCATCCGTGTCCTCCCGAGATTCTGGGAAACTCTGTAGGGATCCATCC	reproduction
834	NW_005782233.1	GGCTGAGAGCTGAGTGGATTCTTCATCATTCCACCAGAACTTGAGTTTGTCCAGTAGGGGGAAGGAATGGTGGGCGCAGGGAGTGTCTCTTGTAGGGATA[C/G]AAGCATACTTTGTGCATGCATGCACTCTCCGTAGCCCCAAGGCTGTAGCCAGAGATATGTAAGAGACCAGTGACTAATTCTAGATTCCTCTGATTCAGAA	reproduction
835	NW_005782233.1	ACACCCAATCAGCAAAGTTAGCTTAATTTCTAAAGACTGTAAAGCTCAGAGATAGCTGGATGGAAAATGATCACCAAGAATTGTGGAAAACTAAGGACCA[C/T]GGGGCTTAAAACTTTGGAGCTGTTCTAACATGTACACAGCCACCTAGTGGGTGCTCTCTCCTTGGAAACCTGAAGTGTGGGGATTGGGTGGCTGTTGTCA	reproduction
836	NW_005782233.1	CTGTTCTAACATGTACACAGCCACCTAGTGGGTGCTCTCTCCTTGGAAACCTGAAGTGTGGGGATTGGGTGGCTGTTGTCAGGGCCTCGAAGAGGGAGCT[T/C]CTGCATCCAGTGGGGGGTGGGATTGCATGCCCACTAAGGCCGCTTCCAGACTGCAGACTGTCATTATAGATCCGTTCAGCCAGCACTGCCTGCAAACCCG	reproduction
837	NW_005782233.1	ATGTACACAGCCACCTAGTGGGTGCTCTCTCCTTGGAAACCTGAAGTGTGGGGATTGGGTGGCTGTTGTCAGGGCCTCGAAGAGGGAGCTTCTGCATCCA[G/A]TGGGGGGTGGGATTGCATGCCCACTAAGGCCGCTTCCAGACTGCAGACTGTCATTATAGATCCGTTCAGCCAGCACTGCCTGCAAACCCGCAGGACTCTC	reproduction
838	NW_005782233.1	GAGAAGGAAATAGCCACTGAAGGCATCCACTGGAAAATGTGCTGTGCCCTGGGTTGCATATGTGAGGGTGTGCGTTGGAAGCCTTTGTCTACACACTGTC[A/G]AATGACCCAGAAGAGGGCTTTGGGCTGGGCTGGGTCCCAGGAGAACTTTCTAGGGCTCAGGGGCATGCCTGAGGGACCTCCGGCCTCCAGGCAACACCCC	reproduction
839	NW_005782233.1	AAGGAAATAGCCACTGAAGGCATCCACTGGAAAATGTGCTGTGCCCTGGGTTGCATATGTGAGGGTGTGCGTTGGAAGCCTTTGTCTACACACTGTCAAA[T/C]GACCCAGAAGAGGGCTTTGGGCTGGGCTGGGTCCCAGGAGAACTTTCTAGGGCTCAGGGGCATGCCTGAGGGACCTCCGGCCTCCAGGCAACACCCCAGA	reproduction
840	NW_005782233.1	AAGGAAATAGCCACTGAAGGCATCCACTGGAAAATGTGCTGTGCCCTGGGTTGCATATGTGAGGGTGTGCGTTGGAAGCCTTTGTCTACACACTGTCAAA[T/C]GACCCAGAAGAGGGCTTTGGGCTGGGCTGGGTCCCAGGAGAACTTTCTAGGGCTCAGGGGCATGCCTGAGGGACCTCCGGCCTCCAGGCAACACCCCAGA	reproduction
841	NW_005783968.1	TCAGGGACAAAGGTATAAGGTCCCCTTACTTGCTTTTCCCTTTCTTTTTCAACAACTGCTATCGTTTTCATACATACTATTGTATATAAAGTAGGTGTTT[G/C]TTTGCCAACTAAAAATGGGTCTCAGTTCAGTTCAGTCACTCAGTTGTGTCCGACTCTTTGCGACCCCATGAATCGCAGCATGCCAGGCTTCCCTGTCCAT	reproduction
842	NW_005783968.1	TCTTAGGAAGATTTTCCTTTGTGCAAGATTTCTCTCTTGGTTTAGTGCATACGTGCATGCCAAGTCACTTCAGTTGTATCTGACTCTTTGCAACCCTATG[G/A]ACTGTAGCCCTCCAGGCTCCTCTGTCCATGGGGATTCTCCAGGAAAGAATGTATTAGAGTGGGTTGCCATGCCCTCCTCCAGGGGTTCTTCCCAACCCAG	reproduction
843	NW_005783968.1	TTGGAGCTTCAGCTTCAGCATCAGTCCTTCCAATGAATATTCAGGACCGATTTCCTTTAGGATTGACTGGTTTGATCTCCTTGCATTCAAAGGGACTCTC[A/G]AGAGTCTTCCCCAGCACCACAGTTCAAAAGCATCAATTTTTTGGCGCTCAGCTTTCTTTATGGTCCAACTCTCACATCCATACATGGCTACTGGAAAAAC	reproduction
844	NW_005783968.1	TTCTATCTGTATGGTTTATCTCAAGTAATGTCTTTTTCATCACTAGTCACAACATTTTTTTTAATACATGCCCAGAACTTGATCTTTGAAGTGTGAACTC[G/A]TGGAATTGCTACTGATCTTTCTGAGAAAAAAAAAAAAAGAAAGTATGTCTTTATAAATTCCTTATTAAAAAGAGAAAAGTGAGTCTTTTTGAGGATACCT	reproduction
845	NW_005785703.1	ACTCAAGCCTTTTCCCATTACAGCTTCCCTCCTCATCCTCAGAGGTAGCAACGATCTCACTCCTGACCCAACTGGTTAGTTTCACCAGGTTTTGAACTCT[A/C]TATACATACTCATCATTGCATTTACGAGATACATCCATGTTGCTGCATGCCATGGCAGCTTGTCTTTTTATTGCTGAATAGTCACTGTATGAACCCACCA	reproduction
846	NW_005785703.1	TGGCATCCACATCTCCTCTCCTTGAGCCTGAGTGGGTCTTTGTGACTTCTTTTGACGACAGAATGGGGCAGAAGTGATACTACATGACCCCCAAGGCAGG[T/C]TGTACAAGCACCACACACTTCTGTGTCATGTGTCAGTCCCTTGCGGTCACTCACTCCTGAATTAAGACAGTATTCAGTGAGGAAGCCCAAGCAACCCATG	reproduction
847	NW_005785703.1	TCTCCTTGAGCCTGAGTGGGTCTTTGTGACTTCTTTTGACGACAGAATGGGGCAGAAGTGATACTACATGACCCCCAAGGCAGGTTGTACAAGCACCACA[C/A]ACTTCTGTGTCATGTGTCAGTCCCTTGCGGTCACTCACTCCTGAATTAAGACAGTATTCAGTGAGGAAGCCCAAGCAACCCATGGAGCAGGCCACATGGA	reproduction
848	NW_005785703.1	AGAAAGCTGAGGCTCAGAGAAGTTAAATAATTTAGTTACAATCACCAAGCAAGCTAGTGATGAAACATGGATTTGAAATCAGCCTGTGTATTTAGTGTGA[G/A]CTATCCTACCTAGTCAATGTTATATGCCAATAGTCATGCCTCTTTCTTTCCACATAGACCCAGGAGTGTGGCTCGAGCCTCATACTAACTGAGACAGGGA	reproduction
849	NW_005785703.1	GTGACCTAGTGGGGCCCATCACACAGCCGTCACTGCAGACTTGTATATTTACAACAAATGTCCAGCAGATGGCAGTAAAGTCTCCTGAGTAAGAGGCCCC[A/G]CTTCAGAATTCACACAAAAGGCGCCACATGGGTTAGTGTGGTGCTGGCCAAGGTACCGATTTAGGAAGCAAACTGAGCAACATGCAGGTCAGGGACCAGG	reproduction
850	NW_005785681.1	GGTGGGCTATAGTCCATAAGATCGCACAGAATCGGACACGACTGAGGCAATTTAGCGTACACGCATGCAGGCACACCCTTCAGGGAGAGGAAAGGCTTCT[A/T]CAGATGGCGAGTCTCCCAGTTAGGGAGCCGCCATCATGCTCCTCAAATAAACCTATCTTTGCTCTGGGGAGTCGAGAGTTCCTTTTCTCCTTCAGCCTCA	reproduction
851	NW_005785681.1	TGTGAAGAAAGGGCTTTTTCATTGATTTTTATGGCATCCTCAACACTTTCCTGATTCCATCTGAGATGGAGAAACCTGAGCTTCCCAGAGCATGCTCAAG[G/A]GACTGCCAGCTTAAGCATTTAATCTCTGTACTTCTCAAGAATCATGACTAGGTTAGAGACTGAAATAAATCTCTAGACTTCTGGGAGGATTTTTCCATGA	reproduction
852	NW_005785681.1	GGCCACCTGACGAGAAGAGCCAACTCATTGGGAAAGACCCTGATGCTGCGAAAGATTCAAGGCAAAAGGAGGAGCAGCAGCAGAGGATGAGATGGTTGGA[C/T]GGCGTCACCGACTCAGTGGACATGACTCTGGGCAAGCTCCAGGAGACAGCGGAGGACAGAGGAACCTGGCATGCTGCAATCCACGGGGTCACAAAGAGTC	reproduction
853	NW_005785681.1	GCCACCTGACGAGAAGAGCCAACTCATTGGGAAAGACCCTGATGCTGCGAAAGATTCAAGGCAAAAGGAGGAGCAGCAGCAGAGGATGAGATGGTTGGAC[G/A]GCGTCACCGACTCAGTGGACATGACTCTGGGCAAGCTCCAGGAGACAGCGGAGGACAGAGGAACCTGGCATGCTGCAATCCACGGGGTCACAAAGAGTCA	reproduction
854	NW_005785681.1	ACCTGACGAGAAGAGCCAACTCATTGGGAAAGACCCTGATGCTGCGAAAGATTCAAGGCAAAAGGAGGAGCAGCAGCAGAGGATGAGATGGTTGGACGGC[G/A]TCACCGACTCAGTGGACATGACTCTGGGCAAGCTCCAGGAGACAGCGGAGGACAGAGGAACCTGGCATGCTGCAATCCACGGGGTCACAAAGAGTCAGAC	reproduction
855	NW_005785681.1	AAAGATTCAAGGCAAAAGGAGGAGCAGCAGCAGAGGATGAGATGGTTGGACGGCGTCACCGACTCAGTGGACATGACTCTGGGCAAGCTCCAGGAGACAG[C/T]GGAGGACAGAGGAACCTGGCATGCTGCAATCCACGGGGTCACAAAGAGTCAGACACGACTTAGCGACTGAACAACAACATGGGAATGAAGGATTGTTAGA	reproduction
856	NW_005785681.1	TCTCCTTTAAACGTCACAAAAACCCGACAAGGTAGACACTCTTTTTGTTCCCATTTTGCAGATGAGGACACTAAGGTTCAGTAGGATTCCATAATTTATC[T/C]AGGGTAGGACTGATGCTGAAGCTGAAGCTCCAATACTTTGGCCACCTGATTCGAAGAACTGACTCATCGGAAAAGACCCTGATGCTCGGGGAAAGATTGA	reproduction
857	NW_005785681.1	ATTTTGCAGATGAGGACACTAAGGTTCAGTAGGATTCCATAATTTATCTAGGGTAGGACTGATGCTGAAGCTGAAGCTCCAATACTTTGGCCACCTGATT[C/T]GAAGAACTGACTCATCGGAAAAGACCCTGATGCTCGGGGAAAGATTGAGAGGAAGAGGAGGAAAAGGTGACAGAGGATGAGATGGTTTGATTACATCACT	reproduction
858	NW_005785681.1	CTCCAATACTTTGGCCACCTGATTCGAAGAACTGACTCATCGGAAAAGACCCTGATGCTCGGGGAAAGATTGAGAGGAAGAGGAGGAAAAGGTGACAGAG[G/A]ATGAGATGGTTTGATTACATCACTGACTCAATAAACATGAGTTTGAGGAAACTGAGGGAGAGAGTGAAAGACAGGGAAGCTTGGCATGCTGCAGTTCACA	reproduction
859	NW_005785681.1	GAAAGATTGAGAGGAAGAGGAGGAAAAGGTGACAGAGGATGAGATGGTTTGATTACATCACTGACTCAATAAACATGAGTTTGAGGAAACTGAGGGAGAG[A/G]GTGAAAGACAGGGAAGCTTGGCATGCTGCAGTTCACACATGACTCAGTGACCGAACAACAATATAGCCAGTAAGTGGTACGACTTTTAGGACTTCATTTC	reproduction
860	NW_005785681.1	TACTAAGAATAGGCTGCCGAGATGATGGGGAACTTGCAAGCAGGGAGTTACCCAGCATGCTCAGGGGCATTCAGAGCAGATGGATGGCTGCCCCTGGGTT[A/G]AGAGGGGCACAGGAGATGCCCCATGCCAGGTGGGGTCATTCTGCAGTGTTCTCACTGGACACAGCAGGAGGGAGCCTGAAACTAACCCATTGACCTCATT	reproduction
861	NW_005785681.1	CCAAACAGATCCTTTTCTTGTGCCCCTTCTTGCCCTACTGAAGTCATGTTTGGCCACTGGAATGTAGTTGTGGATAACTGTACATCTCCTGTGGTCCAGC[G/C]AGGAGGTCAGCATGCCCGGGTTAGACGCTGCTCCCTCAGCTGGGTCCCACAACAAAAGATGTCATAGAATCCATAGACTATAAGTGAGGGATCAACCTTT	reproduction
862	NW_005783828.1	CTGCAGGGGGCGTGGGTTCTCCCTGGTTTGGGAACTAAGATCCTGCGAGCTGCATGCCCCGCCACCAAAAAAAGCAACAACAACAAAAAAAGCAGAAGTA[A/G]CAACCCGATGGATGCCTCAGTGCGTGTGTCACTTCGATTATTTTGAGTTAACTTCTGAAAATAGTTATCAGTAGAGTAACTGCATCAAAAGATAGAAATG	reproduction
863	NW_005783828.1	TCCCTGGTTTGGGAACTAAGATCCTGCGAGCTGCATGCCCCGCCACCAAAAAAAGCAACAACAACAAAAAAAGCAGAAGTAACAACCCGATGGATGCCTC[A/G]GTGCGTGTGTCACTTCGATTATTTTGAGTTAACTTCTGAAAATAGTTATCAGTAGAGTAACTGCATCAAAAGATAGAAATGAGATTAAACATTTTTATTT	reproduction
864	NW_005783828.1	TGCATGCCCCGCCACCAAAAAAAGCAACAACAACAAAAAAAGCAGAAGTAACAACCCGATGGATGCCTCAGTGCGTGTGTCACTTCGATTATTTTGAGTT[A/G]ACTTCTGAAAATAGTTATCAGTAGAGTAACTGCATCAAAAGATAGAAATGAGATTAAACATTTTTATTTTAACAGGAAATTCTGTAACTGGACATTGATG	reproduction
865	NW_005783828.1	GCAACAACAACAAAAAAAGCAGAAGTAACAACCCGATGGATGCCTCAGTGCGTGTGTCACTTCGATTATTTTGAGTTAACTTCTGAAAATAGTTATCAGT[A/G]GAGTAACTGCATCAAAAGATAGAAATGAGATTAAACATTTTTATTTTAACAGGAAATTCTGTAACTGGACATTGATGTTTTTATCTTTAAATCACAGCCA	reproduction
866	NW_005783828.1	AACAACAAAAAAAGCAGAAGTAACAACCCGATGGATGCCTCAGTGCGTGTGTCACTTCGATTATTTTGAGTTAACTTCTGAAAATAGTTATCAGTAGAGT[A/C]ACTGCATCAAAAGATAGAAATGAGATTAAACATTTTTATTTTAACAGGAAATTCTGTAACTGGACATTGATGTTTTTATCTTTAAATCACAGCCAGAGTA	reproduction
867	NW_005783828.1	CAAAAAAAGCAGAAGTAACAACCCGATGGATGCCTCAGTGCGTGTGTCACTTCGATTATTTTGAGTTAACTTCTGAAAATAGTTATCAGTAGAGTAACTG[C/G]ATCAAAAGATAGAAATGAGATTAAACATTTTTATTTTAACAGGAAATTCTGTAACTGGACATTGATGTTTTTATCTTTAAATCACAGCCAGAGTATGTCC	reproduction
868	NW_005783828.1	TAACAACCCGATGGATGCCTCAGTGCGTGTGTCACTTCGATTATTTTGAGTTAACTTCTGAAAATAGTTATCAGTAGAGTAACTGCATCAAAAGATAGAA[A/G]TGAGATTAAACATTTTTATTTTAACAGGAAATTCTGTAACTGGACATTGATGTTTTTATCTTTAAATCACAGCCAGAGTATGTCCTTTTGCTGGGATCTT	reproduction
869	NW_005783828.1	CGTATTCGGCGGGAGCAGACACACCGGCGCTGGCACCAAGGTGCCACGCAGACGTCACAGTGGCATGCTCCCATCAGCAGCCGCCGCGGGATGCTGGCTC[G/T]GTGAGGCCCTTCACCAGTTCTGACTCCGAGAAAGGCAGCGTTTCGTTCCAAGACGTCTGGTCGCCTAAGCAACATGGTCTTGTAACGGGTAGATCAGCGA	reproduction
870	NW_005783828.1	TTCGTTCCAAGACGTCTGGTCGCCTAAGCAACATGGTCTTGTAACGGGTAGATCAGCGATGGCAACACTTAAACCCCCTTCATTTTTCAGTTTTCTGGCC[G/A]GCCCAGACATCTGATTTTCCGATCACATTTTCTTCCCTGCCTTCTCCAATGGACTGTGGTTATCCTGGCATTTGATCGAATTTTGCATTTTCTCAAGTTA	reproduction
871	NW_005783828.1	CCAAGACGTCTGGTCGCCTAAGCAACATGGTCTTGTAACGGGTAGATCAGCGATGGCAACACTTAAACCCCCTTCATTTTTCAGTTTTCTGGCCGGCCCA[G/C]ACATCTGATTTTCCGATCACATTTTCTTCCCTGCCTTCTCCAATGGACTGTGGTTATCCTGGCATTTGATCGAATTTTGCATTTTCTCAAGTTAATCTTT	reproduction
872	NW_005783828.1	GTAACGGGTAGATCAGCGATGGCAACACTTAAACCCCCTTCATTTTTCAGTTTTCTGGCCGGCCCAGACATCTGATTTTCCGATCACATTTTCTTCCCTG[C/G]CTTCTCCAATGGACTGTGGTTATCCTGGCATTTGATCGAATTTTGCATTTTCTCAAGTTAATCTTTGGATTTTTTCCTTTCTGTAAAGAGTATTTTGTTT	reproduction
873	NW_005783828.1	TTCATTTTTCAGTTTTCTGGCCGGCCCAGACATCTGATTTTCCGATCACATTTTCTTCCCTGCCTTCTCCAATGGACTGTGGTTATCCTGGCATTTGATC[G/A]AATTTTGCATTTTCTCAAGTTAATCTTTGGATTTTTTCCTTTCTGTAAAGAGTATTTTGTTTAAAAAAGACTCAGCTATTTCCATTCAAATGACAGTTCT	reproduction
874	NW_005784890.1	AATCATTTATGAAATTTCAGGGTGGTCTTAGGAACTCATTTGTTCTGAATAGACAACACCACAGGAGAATGGACACTTACACTTAAAGTCTTAAAACTGG[A/G]ATTATGAACACAAAGGGTATTTTCATCCCTTCAGTGGCAGAGCAGCTGATTGACAGGTGCCTGTTTTCTGCTACCATCTGTAGTTTTCAGATGGTTTTGA	reproduction
875	NW_005784890.1	AAAGTCTTAAAACTGGAATTATGAACACAAAGGGTATTTTCATCCCTTCAGTGGCAGAGCAGCTGATTGACAGGTGCCTGTTTTCTGCTACCATCTGTAG[T/C]TTTCAGATGGTTTTGAGCATTTTTTTGGTGGGAAGATGGGAGGGCGGGTCTTGTTTTTCCTTAACAGAAATCGTTTTCATTGTAAAAGCAGACATGAAAA	reproduction
876	NW_005784890.1	TTCAGTGGCAGAGCAGCTGATTGACAGGTGCCTGTTTTCTGCTACCATCTGTAGTTTTCAGATGGTTTTGAGCATTTTTTTGGTGGGAAGATGGGAGGGC[G/A]GGTCTTGTTTTTCCTTAACAGAAATCGTTTTCATTGTAAAAGCAGACATGAAAAGGTACATGTATGAAAATGCATGCTCACTGTAAAAATAATCTGACAA	reproduction
877	NW_005784890.1	TGTTTTCTGCTACCATCTGTAGTTTTCAGATGGTTTTGAGCATTTTTTTGGTGGGAAGATGGGAGGGCGGGTCTTGTTTTTCCTTAACAGAAATCGTTTT[C/G]ATTGTAAAAGCAGACATGAAAAGGTACATGTATGAAAATGCATGCTCACTGTAAAAATAATCTGACAATGTGTTAAACTATGAAAAAAATCCTGAAATTC	reproduction
878	NW_005784890.1	ATGGTTTTGAGCATTTTTTTGGTGGGAAGATGGGAGGGCGGGTCTTGTTTTTCCTTAACAGAAATCGTTTTCATTGTAAAAGCAGACATGAAAAGGTACA[T/G]GTATGAAAATGCATGCTCACTGTAAAAATAATCTGACAATGTGTTAAACTATGAAAAAAATCCTGAAATTCTTATCACTTGTATCTCTCAATATGCCAGC	reproduction
879	NW_005784890.1	TCTAACACTCCATCTGTAAGCAGGTAAGTGAGGGGATCTCTGGAGAAAAAGAACCAGGACTGGTTTTCCTGACGTAAGAGGGGCTATTTGTGATCTAAGC[G/A]TGGCCACAATGCTTACCCTCGCACAGATCTCAGTAATTAACCATCTTAAGGGAACCAACGCATGCAGGAACAGAAAAAAGACACTCAAATGACACTGCAG	reproduction
880	NW_005784890.1	GTAATTAACCATCTTAAGGGAACCAACGCATGCAGGAACAGAAAAAAGACACTCAAATGACACTGCAGTGATAAAGCAGGGTTCTAGTTCCTCCTCAAGG[G/T]ATACACAACATATCTCTGAGTTTCTCCTAGCTCCTCCTCAAAGGACACACAACATATCTGTGAGGTTCGCATGAACTAAGGCTCCCAGCCAGGTGGAGGA	reproduction
881	NW_005784890.1	GTGCTAAAACCGACTGTGGTGAAGGGATGCACTAGAACCACTGGACTGCCCGTTCTAAATGGGTGAACCGTATAGTGGGTGAATTCTCTCTCAATAAACA[C/T]GCTATTTGAAAAACTGACTACTGCCAACGGTCATCTAAATAAGGCACTGAAGGACTTCCCTGGTGGCTCAGTGGTACAGAATCCACCTGCCAATGCAGGA	reproduction
882	NW_005784890.1	CTAAAACCGACTGTGGTGAAGGGATGCACTAGAACCACTGGACTGCCCGTTCTAAATGGGTGAACCGTATAGTGGGTGAATTCTCTCTCAATAAACACGC[T/C]ATTTGAAAAACTGACTACTGCCAACGGTCATCTAAATAAGGCACTGAAGGACTTCCCTGGTGGCTCAGTGGTACAGAATCCACCTGCCAATGCAGGAGCC	reproduction
883	NW_005784890.1	CCGACTGTGGTGAAGGGATGCACTAGAACCACTGGACTGCCCGTTCTAAATGGGTGAACCGTATAGTGGGTGAATTCTCTCTCAATAAACACGCTATTTG[A/C]AAAACTGACTACTGCCAACGGTCATCTAAATAAGGCACTGAAGGACTTCCCTGGTGGCTCAGTGGTACAGAATCCACCTGCCAATGCAGGAGCCATGGGT	reproduction
884	NW_005784890.1	CTCTCTCAATAAACACGCTATTTGAAAAACTGACTACTGCCAACGGTCATCTAAATAAGGCACTGAAGGACTTCCCTGGTGGCTCAGTGGTACAGAATCC[A/C]CCTGCCAATGCAGGAGCCATGGGTAAAGATCCCTGACCTGGGAGGATGCCACATGGCATGCGGCAACTGAGCCTATGCACCACGGACTACTGCGCCGGTG	reproduction
885	NW_005784890.1	ATCTAAATAAGGCACTGAAGGACTTCCCTGGTGGCTCAGTGGTACAGAATCCACCTGCCAATGCAGGAGCCATGGGTAAAGATCCCTGACCTGGGAGGAT[G/C]CCACATGGCATGCGGCAACTGAGCCTATGCACCACGGACTACTGCGCCGGTGCTCCAGAGCCCGGGAGCCCCGACTACTGAGCCCACGCGCCTCAACTTC	reproduction
886	NW_005784507.1	GAGCCAGCCCCGTTGGGAGTGACGCAATTCAGTTTGTTACAAAACACACCAAACATTTCTAACACACCACACCAAACATTTCTAACACACCCGGGGCTGA[A/G]GGGGTAGAGGCCGGGTGTGTTCGCACTGAGCAGACGGATCCTGCACCTTTAAAACTCGAAAATGAAAATCAAAACACAACCACCTCCACTTTTAAGTCAA	reproduction
887	NW_005784507.1	CCTTCCCTCCAGTGGAGTCACCTCTGCTGAAGCGGCCGGGCTACCGGGCAGCCAGCACAGGAAGGGGGCTCTTCTGGTTGGGGGGCCATGAACTGCCGGG[T/C]GCTCTCCAGGCCTCTAGGGAGCCTCTCTGCATGGTGTGTCTGTACAGCTAAGGGATGTGCATGCATGCCTGGATGCACACAACAATCAGCTGGGTTCTCC	reproduction
888	NW_005784507.1	AAGGGGGCTCTTCTGGTTGGGGGGCCATGAACTGCCGGGTGCTCTCCAGGCCTCTAGGGAGCCTCTCTGCATGGTGTGTCTGTACAGCTAAGGGATGTGC[A/G]TGCATGCCTGGATGCACACAACAATCAGCTGGGTTCTCCTCCCTGGAGATACCAGGAGAGGAAAAACTCCCTTCTGAAGGCTCATTCTTGTTTACGGCTG	reproduction
889	NW_005784507.1	TCCACAAAGATCTGATAAAGATGGCATAGAAATTAATTCGAATTAAAGAAAGGAACAGTTCTGAATTAGAATCCCACTAAAGTATGGAGTATGTGAAACC[A/G]TCATTTCGTAATCCAGGTCTTACTTAGATCAGTATTGTCAGATACTTTCCACACCAATGAACAAATACTGGGGGTTGCTAAACTCATTCTCTAACTTGGA	reproduction
890	NW_005784507.1	CTGGGGGTTGCTAAACTCATTCTCTAACTTGGATGGGTGGAGGGTTTGCTAGTAAAGAAACTGAGGGTCAGATGTCCCACAGTTGAGCCTGGACCCACTC[C/T]TCTGTCTAGAGTTTCAGGACAAAGGAACATCACCGCTTGCTGAGGAGGACGGCAGCGGTCACAGTGTCAGTCCTGGCATGCGTACAGCATGGGGCTACGT	reproduction
891	NW_005784507.1	GGTGGAGGGTTTGCTAGTAAAGAAACTGAGGGTCAGATGTCCCACAGTTGAGCCTGGACCCACTCCTCTGTCTAGAGTTTCAGGACAAAGGAACATCACC[G/A]CTTGCTGAGGAGGACGGCAGCGGTCACAGTGTCAGTCCTGGCATGCGTACAGCATGGGGCTACGTGCCAGGCCAGGCATTCCTGTTAGCATGGCACACAG	reproduction
892	NW_005784507.1	GAAACTGAGGGTCAGATGTCCCACAGTTGAGCCTGGACCCACTCCTCTGTCTAGAGTTTCAGGACAAAGGAACATCACCGCTTGCTGAGGAGGACGGCAG[C/A]GGTCACAGTGTCAGTCCTGGCATGCGTACAGCATGGGGCTACGTGCCAGGCCAGGCATTCCTGTTAGCATGGCACACAGAGTGATTCTTACTCCTCTAAA	reproduction
893	NW_005784507.1	AAACTGAGGGTCAGATGTCCCACAGTTGAGCCTGGACCCACTCCTCTGTCTAGAGTTTCAGGACAAAGGAACATCACCGCTTGCTGAGGAGGACGGCAGC[G/A]GTCACAGTGTCAGTCCTGGCATGCGTACAGCATGGGGCTACGTGCCAGGCCAGGCATTCCTGTTAGCATGGCACACAGAGTGATTCTTACTCCTCTAAAC	reproduction
894	NW_005784507.1	ACTGAGGGTCAGATGTCCCACAGTTGAGCCTGGACCCACTCCTCTGTCTAGAGTTTCAGGACAAAGGAACATCACCGCTTGCTGAGGAGGACGGCAGCGG[T/C]CACAGTGTCAGTCCTGGCATGCGTACAGCATGGGGCTACGTGCCAGGCCAGGCATTCCTGTTAGCATGGCACACAGAGTGATTCTTACTCCTCTAAACCA	reproduction
895	NW_005784507.1	TGCTCTCCGTGGATAGCAGGTCACACTATTTCTCTTTAGGATCTAATTGTAGGGCCCAGATGTCATCATGGGTGATGCCACATGAAATAAACCAGGAAAC[G/A]TGCTGTTTTTCAGGCCAGCTCAACAGTATCTTCACCACCATGTAAACATTCCTCTATCTACCATCTCTCTGAAGAACAACGCACTTCTCAACCTGGCCTG	reproduction
896	NW_005784507.1	CGTGAGTTCTGGATCCTTTTCAACTGATTGATTAGATCTTCTAATTATGGGTCACAGTTATCTGCTTCTTTGCATGCCTTGTAACTTGATCCCAGACATT[C/T]TACCTTGTTGGATGCTAGATATTTTTGTATTTCTACACATGCTCCAGCGCTTTGTTCTGGGGTACATAAGTTGGACCACACTGATTGATCATTTCAGGTC	reproduction
897	NW_005784507.1	GTTGTACCATTTCATGTTTCTATGAGAAATGCGTGAGCATTATCAGTTGCTCTATACCATTGCCAACACTTGATACTGTTTTTCTCTTTTATTTTTAACT[A/C]TTCTATATATGTAGTAGAGGCATGCTCAGTCATGTCCAACTCTGTGACACTATGTGCTGTAGCCTGCGAAGCTTCTCTGTCCATGGGATTTTCCTGGCAA	reproduction
898	NW_005784507.1	ATTATCAGTTGCTCTATACCATTGCCAACACTTGATACTGTTTTTCTCTTTTATTTTTAACTATTCTATATATGTAGTAGAGGCATGCTCAGTCATGTCC[A/G]ACTCTGTGACACTATGTGCTGTAGCCTGCGAAGCTTCTCTGTCCATGGGATTTTCCTGGCAAAAATACTGGAGTCAGTTGGCATTTCCTTCTCCAGGGAA	reproduction
899	NW_005784507.1	CTTGATACTGTTTTTCTCTTTTATTTTTAACTATTCTATATATGTAGTAGAGGCATGCTCAGTCATGTCCAACTCTGTGACACTATGTGCTGTAGCCTGC[G/C]AAGCTTCTCTGTCCATGGGATTTTCCTGGCAAAAATACTGGAGTCAGTTGGCATTTCCTTCTCCAGGGAATCTTTCCAACCCAGGGACAGAACCCGTGTC	reproduction
900	NW_005784507.1	GCGGAAATACTGCTGAAGAGCAGAATAAAGGGAAAAGAATGAAAAGACAGAAGGAAAGCATCAGAGACCTATCAGTTCAGTTCAGTCACTCAGTCATGTC[C/T]GACTCTTTACAACCCCATAGACAGTAGCATGCCAGGCTTCTCTGTCCATCACCAACTCCCAGAGCTTCCTCAAACTCATGTTCTTTGAGTCCGTGATGCC	reproduction
901	NW_005784507.1	GTAAAAGAGCTTAATTCTCAGCCCTTGCAAAGTTCCAAGACTTTGACAAAGGTGAAGATTATTTTTGTGGTAGGCAATGGAGGACTGATTAGGGTTAAAA[T/C]TAATGAAAATTCTGGTCATTATTCTTTGAAAAACTGCAGCTCAATGATACTGAGTTAATTCAGTTATATATAAAAATATGAAGCCTGAAAATAATAGAAT	reproduction
902	NW_005784507.1	TTCGTATTTTACATTTAGTCCTTCTCAATGAGGAATGACCATATTTCAAGTGTTCAGTGGTCACATGGAGCTAGTGACTAACATATTAGACAGCACATAT[T/C]AGAATGATACAAAAAGAGAGTAAAAAAATCAAGATCAATGTAAAAATATAGAAACTATGTCTATATATAAAAAATTTTAAATATATGTAAAATTACATCC	reproduction
903	NW_005784507.1	GACAGCACATATTAGAATGATACAAAAAGAGAGTAAAAAAATCAAGATCAATGTAAAAATATAGAAACTATGTCTATATATAAAAAATTTTAAATATATG[T/G]AAAATTACATCCAAAAACACAAAATAATTAAGGATAAATTTAACAAAATACATGTATGTATGACCTCTACACTAAACACTATCAAACAGTAAAATGGAAA	reproduction
904	NW_005784507.1	AAAAGAGAGTAAAAAAATCAAGATCAATGTAAAAATATAGAAACTATGTCTATATATAAAAAATTTTAAATATATGTAAAATTACATCCAAAAACACAAA[A/G]TAATTAAGGATAAATTTAACAAAATACATGTATGTATGACCTCTACACTAAACACTATCAAACAGTAAAATGGAAAGAGATACTACCTACACGTACTGGG	reproduction
905	NW_005785604.1	GACTTGGCCGGGTCTCTCCTCCTAGCTGGGTTGGGGTTCCGGAGAAACGTACAGCATGGTGGGCGAGTTGGGGACTGGAGGCCTCATGGTCTGACCGCCA[T/C]GGTCACTTCCTTCCTCCACGTCCCCTCCCTTCCCTCAGGTCAATACTGCATGCCCGAGGAGGGGGTCCCTCTGACCCCCAAGGCTGACCTGCTGACCACA	reproduction
906	NW_005785604.1	GGGAAACTGAATAAGAACCTCATAGAAGTGAAATCCTGTAGTATTTGGATTTTGTGTGTGTGTGTGTGTGTGAGATTGGCTTATTTCATTTAGCAAAGGT[T/C]CTCAAGATTCATTCATGTTGTAGCATATTGAAGAATTTCCTTTCTTTTTAAGGTTAAATAATATTCCATTGGATGAATGTGCTACATTTTGGTAATTCAT	reproduction
907	NW_005783729.1	GATTTGGGCATTTGGGAATCATTGGAAGGGTGATGATATGGTTAAGTTTATTACAGATGTGAAGAAAGGCTTTGGAGCAACTGCCAGCCAAAGGGCAGCA[C/T]TCTGAGTTGTAGAAGCAGGTTCGCAGAAGCGACTGGCATGCAGAGTGGCAGAAATTTCGACAGCCGGATGGGGGGCTGATGGCACTCATTGACTTTCCAG	reproduction
908	NW_005783729.1	GATGATATGGTTAAGTTTATTACAGATGTGAAGAAAGGCTTTGGAGCAACTGCCAGCCAAAGGGCAGCACTCTGAGTTGTAGAAGCAGGTTCGCAGAAGC[G/A]ACTGGCATGCAGAGTGGCAGAAATTTCGACAGCCGGATGGGGGGCTGATGGCACTCATTGACTTTCCAGTGAAGTCTGGGCTCATTTGATTCTGTGAATT	reproduction
909	NW_005783729.1	TTATTCTTTCACTTGAGTACCTAGGTAAGTCTGGAAGTGCTTTAGAAAGACTTCTAAGATAACGGTTTATGGCAAATTCAGTGTTATAGTCATCCTTAGA[G/T]TTTGAAGTGTACCTAGATTTTGATAGCTAATGGGTATGTTTTTGTTTCCTTTTTTAAAAAGCAACAGTGATGTATCTTTTAAACTATGTAGATGGAGAAC	reproduction
910	NW_005783729.1	AGTCCGGAAGATCTCCTGGAGGAGAGCATGGCAACCCACTCCAGTATTCTTGCCTGGTAAATCCTATGGATAGAGAAGCCTGGCAGGCTACAGTCCTTTG[G/T]ATTGCAAAGAGTAGGACACAACTGAAGCAACTCAGCATGCTCACACGCGTTCTAACTTCATTATATATAAAATACTAAAAATTAAGACCCTGACATAAGT	reproduction
911	NW_005783729.1	GATCTCCTGGAGGAGAGCATGGCAACCCACTCCAGTATTCTTGCCTGGTAAATCCTATGGATAGAGAAGCCTGGCAGGCTACAGTCCTTTGGATTGCAAA[G/C]AGTAGGACACAACTGAAGCAACTCAGCATGCTCACACGCGTTCTAACTTCATTATATATAAAATACTAAAAATTAAGACCCTGACATAAGTTTTTGGCCT	reproduction
912	NW_005783729.1	TGGCTCAGCACTGATGGATCCGCCTGCAATGCAAGAGACCCAGGTTCGATCCCTGGGTCAGGAAGATCCCCTGGAGAAGGGCATGCCAACCCACTCCAGC[G/A]TTCTTGCCCGGAGAATCCCATGGATAGAGTAGCTTGGAGGGCTACAGTCCATGGGGTCGCAAAGAGTCAGACAGGACCAGGGATTGAACCTGGGCTCCAG	reproduction
913	NW_005783729.1	CTGATGGATCCGCCTGCAATGCAAGAGACCCAGGTTCGATCCCTGGGTCAGGAAGATCCCCTGGAGAAGGGCATGCCAACCCACTCCAGCGTTCTTGCCC[G/A]GAGAATCCCATGGATAGAGTAGCTTGGAGGGCTACAGTCCATGGGGTCGCAAAGAGTCAGACAGGACCAGGGATTGAACCTGGGCTCCAGCAGTGAAAGT	reproduction
914	NW_005783729.1	GATCCCCTGGAGAAGGGCATGCCAACCCACTCCAGCGTTCTTGCCCGGAGAATCCCATGGATAGAGTAGCTTGGAGGGCTACAGTCCATGGGGTCGCAAA[G/C]AGTCAGACAGGACCAGGGATTGAACCTGGGCTCCAGCAGTGAAAGTGCTGAGTCCTAACCACTGGATTGCCAGGAAATTCCCCAGAAAGTTTTCAATATA	reproduction
915	NW_005783729.1	CCAGTTTCCTCAGTGGAAAAAGAGAAATAACACCTATAGAGGTGTGTGTTGTTTAACTGCTAAGGTGGCATGCCAAGGGCTTGGTGAGAAGGGTGGTGTT[T/C]GTCGACTGACAGTGAAATGATCTGTAGTGGTTGTGGTGTTTATCGACTCAGGGATCTTTGGATTTTTAAAGGCAGTTTCCACCTGTATTTCTCCTGGTAG	reproduction
916	NW_005783729.1	CCCTCTCCTGTCATCCACCAGGTTTGCAAGTCCTCTTATTGCGATGATGAAGAAGCATTTTTGGGATTCTTTTCTTTCCTGGGAGGGAAAAAAAAGATCA[C/T]GGGAATTAAGAGATTTAATGTGAATCAGAATGAGATGTTTCCAGCACTGTGACATTTCTAAAGCAAATGAGTTCTGCGAAAGTCCATTATAGAGAGATTC	reproduction
917	NW_005783729.1	AAAAAAAAAAAAGATATCTATGGTTTCTCAAGAGGGCCAGACTTAAGGCATGCAATCAGCAGCTCTAGTCATGCCTTCCTGAGTGCAAAAAGAGAGTATT[A/G]CTGATCATCGCAAGGCCCTGCCTCCTTCCTCTCTCCCTCCTTCACTTACTCATTTGCCTTGTCTTCCGTTTTATGACGACCTTCATTCTTTGAAATGGTT	reproduction
918	NW_005783729.1	CTCTGTGCGACCCTATAGACGGTAGCCCATCAGGCTCCCCTGCCCCTGGGATTCTCCAGGCAAGAACACTGGAGTGGGTTGCCATTTCCTTCTCCAATGC[A/G]TGAAAGTGAAAAGTGAAAGTGAAGTCGCTCAGTCATGTCCAACTCTAGCGACCCCATGGACTGACTGCATGCAGCCTACCAGGCTCCTCCGTCCATGGGA	reproduction
919	NW_005783729.1	TCCCCTGCCCCTGGGATTCTCCAGGCAAGAACACTGGAGTGGGTTGCCATTTCCTTCTCCAATGCATGAAAGTGAAAAGTGAAAGTGAAGTCGCTCAGTC[A/G]TGTCCAACTCTAGCGACCCCATGGACTGACTGCATGCAGCCTACCAGGCTCCTCCGTCCATGGGATTTTCTAGGCAAAAGTACTGGAGTGGGGTGCCATT	reproduction
920	NW_005783729.1	CCAGGCAAGAACACTGGAGTGGGTTGCCATTTCCTTCTCCAATGCATGAAAGTGAAAAGTGAAAGTGAAGTCGCTCAGTCATGTCCAACTCTAGCGACCC[C/A]ATGGACTGACTGCATGCAGCCTACCAGGCTCCTCCGTCCATGGGATTTTCTAGGCAAAAGTACTGGAGTGGGGTGCCATTGCCTTCTCCGCCTATTGTCC	reproduction
921	NW_005783729.1	AGTGAAAAGTGAAAGTGAAGTCGCTCAGTCATGTCCAACTCTAGCGACCCCATGGACTGACTGCATGCAGCCTACCAGGCTCCTCCGTCCATGGGATTTT[C/T]TAGGCAAAAGTACTGGAGTGGGGTGCCATTGCCTTCTCCGCCTATTGTCCTACACTTAAAAAAAAAAATCATTCACTGAATGCACTTATTTTGATGTTAA	reproduction
922	NW_005783729.1	ATGGACTGACTGCATGCAGCCTACCAGGCTCCTCCGTCCATGGGATTTTCTAGGCAAAAGTACTGGAGTGGGGTGCCATTGCCTTCTCCGCCTATTGTCC[T/C]ACACTTAAAAAAAAAAATCATTCACTGAATGCACTTATTTTGATGTTAAATAATGCAATGATTGGGACTTTGTTGGCTTTGACAGTAAAGAATCTGCCTG	reproduction
923	NW_005783729.1	TGATGTTAAATAATGCAATGATTGGGACTTTGTTGGCTTTGACAGTAAAGAATCTGCCTGCAATGCAGAAGACCTGGGTTTGAACCCTGGGTGGGAAAGA[C/T]CTCCTGGAGAAGGAGAAGGGAATGACTACCTACTCCAGTATCCTTGCCTGGAGAATTCCATGGACAGACGAGCCTGGTGCGCTCCAGTCCACGGGGTTTG	reproduction
924	NW_005783729.1	TAAATAATGCAATGATTGGGACTTTGTTGGCTTTGACAGTAAAGAATCTGCCTGCAATGCAGAAGACCTGGGTTTGAACCCTGGGTGGGAAAGACCTCCT[G/A]GAGAAGGAGAAGGGAATGACTACCTACTCCAGTATCCTTGCCTGGAGAATTCCATGGACAGACGAGCCTGGTGCGCTCCAGTCCACGGGGTTTGCAAAGA	reproduction
925	NW_005783729.1	ATGATCAGAGTTTCAGTTCAGTCATTCAGTCATGTGCAACTCTTTGTGACCCCATGGATTGCAGCATGCCAGGCTTCCCTGTCCATCACCAACTCCCGGA[G/T]CCTACTCAAACTCATGTCCATCATGTAGGTGATGCTATCCAACCATCTCATCCTCTGTCGTCCCCTTCTCCTCCCGCCTTCAACCTCTCCAGCATCAGGG	reproduction
926	NW_005783729.1	GGGGGTGCTGGTAACGGCGCGGGTCCCCCGGAGGATTGGGAGCAGAAGACCAGGTTTGGAGCCAGCACCAAATGTGGGAGCCAGCCAGCCAGCCAGTATT[A/G]TGCGCTTCTGAGCCGGTGCGTGCATGCGCACGTGCGCTGGTGTGCGTGCAGGAAAGCGTCTAGAACCTTCCAGGAGCAGCTTCCTCTTTGTCATTTATTC	reproduction
927	NW_005783729.1	CTAGGCCTGCTAGCCCTGGGCTTGGAAGAAGTCAAGCTGTGGGAATGTACATATTTTAATAAAAATTGAGTATATATCCCACAGCATCACTCCAGGACTC[G/T]CTCAGATTTATCATTCTTGCTGGCATGTAATGCATTATTGCTATCAAATAAGTTAGTAGCCCTGGTAGATTTGGGAAAGAGGGTAGAATATTTTGTGGCA	reproduction
928	NW_005783729.1	TGAAAAGATGTAAGGAAACAGCGTCTTAGGTTCCTTGGGATTTTTATTCACACAACTTTAACCAGATGTCTGCTCTATAGTGGGGGACTTTTTATGTAAG[G/A]GTGTATATTGCATGCAGCATCTTGAATAAGCCTCATAATTCATGTTCAAAAGTTGGTTCCAATGGCCGTGTAGCCCAGAAAAGACAGCTGAGACTTGAGG	reproduction
929	NW_005783729.1	TTAACGAAGTGGTTGGGGAATTTCTGAGGTCAACTTGCCTGTCTTTCTTCTCGGGCTGGAAATCAGAATATTAGTAGCAGTGCTCCATCAGTCTGAAAAT[A/G]TTGAACAACTCAGATTCATTTGGTACTTAAGCTGCTCTCTGTACATCAGTCCACTCTGTCCCGCATTAAGCCAGGTTACCAGCATGCAGTTTTCAAAGTT	reproduction
930	NW_005783729.1	GAATATTAGTAGCAGTGCTCCATCAGTCTGAAAATATTGAACAACTCAGATTCATTTGGTACTTAAGCTGCTCTCTGTACATCAGTCCACTCTGTCCCGC[A/G]TTAAGCCAGGTTACCAGCATGCAGTTTTCAAAGTTATTGCTACCATGTGCAAACTGTGTGTGCAACCTTCCATTCATTCAGGAGCCTCTGTGATTTTTCT	reproduction
931	NW_005783729.1	TCTTTCCTGCCATCTAGGATGTGTTCACTCTGCCCGCGGGAATTGGCCTTGAGGGCAGAGCAGGGTCCAGTTTGGAAGATGCCTGTGGTTTTCCAGGGAC[T/C]GTGCGATGCAGAGCTGCGCATTTTCTCTTTGCTTCTTTAATCTTGCTGCTCTTTCTGTGACTCCTTCTCCCTGCATCCTCCTCTGATTTCTCGGAACCAT	reproduction
932	NW_005783729.1	CCAACCCAGGGATCAAACCCAGGTCTCCTGCATTGCAGGCGGATTCTTTACCAGCTGAGCCCCCAGGGAAGCCCTGTTAGGTGCTAGTGTTTTTGTATGT[C/A]TATAGTATGTTGAGCTTTGTTCTGGGAAGCATTTAATTTGATCCTTTGGAGGCATATTTATCTATTTTTCATGGAATCAGAGCAGCCTTTGATTTAGGGC	reproduction
933	NW_005783729.1	AAAAGGTATGGGTTTGTATTGAAAGCTCCATATTCTTTTCATTCAGTTGATAATATGCATAGTGATGTTTCTCTCTCTCTACATGTGCTTATTTGTGCTT[T/C]CACGTGTATTTGGTTGGAATACTTCTCAGTCTAATGTTCAGAATTGGACTTTTTCTATACTTCATAATATGGCTCATTTTCTGTCTTTTTGGCATTTAAA	reproduction
934	NW_005783729.1	GTAGCATTTCTAATCACTGCAAATAAGAGAAGATAAAAGTATAACTTGATACCATTTCAGGTTAAACTGAAGCTGCTTAGCCCTTACTTTTCTTGATGAG[T/C]GTCTTGGGAATAATTGGTTTCTGACATAGTATATCTGCTAAAATCATGGACCATGAGGCCAGGCTGCCTGGGTTTAAGTTCTGGTTCCACCAAGAACTGG	reproduction
935	NW_005783729.1	ACTTAAGGAAGCTGCTTTGAGAGAAGAGTATGGTCCAAGAATAATATCCTACAATGCATATTTGTATCCAGAATGGTTTATACAGGTGTGAGCAAGTGGT[G/A]TGTTTGTAAAAATTCTGTTGAATAGGCCACTTTCTTTCAATACAGTAATTATTGTTTCATTGGTGCCTCTAGAAAAGCTACAATTCAATGGCAGTGATCA	reproduction
936	NW_005785155.1	GGATGCACCGGCAGGGAAGGGAGGCCATAGGAGGGGAGAAAGGTGCTGAGGAAGCTGGTCTTGGACTGAAAGCTCTCTTTCCCTGGGGTGGCATGCAGAA[C/T]GTAGTGATGACGAGGCAGCGTCTAACTCTAGAGGGACTTGGAAGCCTAGGTGAGCAGTGTCTCCTCCCCACCCCCTCCATTTCTCCCTTCCTTTTTCTCA	reproduction
937	NW_005785155.1	CACTCTGGTTCCCCTCAACACACACACACAATGGAAAGAAGCAGAATACTCTGTTCTGGATTTCTGGTTGAGCAATAGTCAGAGAAGTGCAGTAAGTCCC[C/G]TACATATGAATGAGCTCTGCCCAATTTGTTCATAAGTCCAACAAAGTTAGCCTAGGTACCCCACTCACACAACCAGCTATTCAGTACTGTAGTGTAATAG	reproduction
938	NW_005785155.1	CTCCACTTTGCTTCTTGGGGTCATGGCATGCCAGAAGCAGGCACGTAGCATCTGCTCCTCAGCTGTCTGACTTTCCTTCAACAGGGTTAGAAATATGAAG[C/T]ACAACACAACCCAAGTTCTGTCTGCTTCCCTAAGAGCCTGAAAAATTGACTCCATTTTCAAGGCTGGTGCCAGGCACTCATTGTGAGCTAGAGGGGAGGG	reproduction
939	NW_005785155.1	TTAACTAACACTGCAAAGGTTCTATCTAAGCTATTTTTCCAGATAATTGAAGCACAGATTTTTCAGCAGTGCAAGTGCTATTTTTATTCTAACCGTTTTT[A/G]AAGAAAAACTCTACAATGCATCCCACACCTCCATGCCTTATTATGCAGAGGATACAGATTACTGTGCTTTTAATCCTCTATTTTCATTGCCTTCTATCTC	reproduction
940	NW_005785155.1	TTTCCTTATTAATTAGCTCCAACCAGGAGTAACCACACTTAGTGGCTATCTTGGAAAATGTGCCCAATATATATTTCAACTTTACCATGAAAGAAGAAAG[C/T]CAACAAATGAAATGTTATGGTTTCAGTGTGAGTTTTACATGTAGGGGCAGGTGCATGCATGCTTAGTCGCTCAGTCATGTCCGACTCTTTGTAACCCCAT	reproduction
941	NW_005785155.1	TGGATTAATGAAGGGAGAGATGAAAAGACAGCATCCAAAAGAAATATTCCCTAGTTGATTAATGGATCTCAGAGCACCTGCCAGCAAGAAGGATTGCCTG[C/T]AAGTGTTAAGTCAGTCAGCAATTATTGAGTACCTCGAATCTGCCAGATACAGGTGTTGTGGGAGAACAAGAGAAAGTAAGGCTAGAATTGGAAATCAGGG	reproduction
942	NW_005785155.1	TGAGAAGCTGACCAATTTGGCCAAGGTCATACAGATAATAAATCCCTCCCAACAAGAATATCAGCTCCACTGGGGCAGGGATTTGTGTCTGCCTTGCTCA[C/G]TGCCATATCCCTAGTGTTAAGAACAGTGATTGGCGCAAAGCAAGTGCTCAGTAAATATTTGGTGAAGTTGGAGTCCAACCAAAGCGGTCTTCTTCTAGCT	reproduction
943	NW_005785155.1	TACAATGAACATGGGAGTACAGATACCTCTGCACAATCCTGCTTTCATTTGTGTTCGATATAAACCTGCAAATGGGATTGCTGGATTCCATTTTTAATTT[C/T]TTGAGGAACTTCCATATCGTTTTCCATAACATCTGCACCATTTTAAAGTCTCATCATAGTGTCTGAGGGTTCCAACTTCTGTGGAGAAGGAAATGGCAAC	reproduction
944	NW_005785155.1	ATCCCATGGACAGAGTAGTGTGGCAGGCTACAGTCCATGGGATCGCAGAGAGTCGGACATGACTGAAGCAACTGAGCATGCATGCATGCTTCACGAGCAT[A/C]TTCTCTTTTTTGTTGTTGTTGTTCTTGTTCTTGTTCTTGCTTTAATAATAGCCAGACTAAAGGTGTTAGGTGACAATCTCATTGTGGTGTAGATTTGCAT	reproduction
945	NW_005785155.1	AAGCACACACACACCCAAGTCTGACAAATTCCACTGAGTGAGAAAAAGATTATTTTTTTTAAAGATGCATTTATTTGATGTTTCTACCTTCAAATTTTTA[C/T]CTCTCCTGCTTTTTTATGACACATTCTGGAGATGTTTCAAAGCCATTTATATTCCATAGTGACTTTAGTCTTGTTAATGTTCTGAGAAATGCCATAGCTT	reproduction
946	NW_005785155.1	AAATTCCACTGAGTGAGAAAAAGATTATTTTTTTTAAAGATGCATTTATTTGATGTTTCTACCTTCAAATTTTTACCTCTCCTGCTTTTTTATGACACAT[T/C]CTGGAGATGTTTCAAAGCCATTTATATTCCATAGTGACTTTAGTCTTGTTAATGTTCTGAGAAATGCCATAGCTTATATTGCAATGATGCAATAAGTTAC	reproduction
947	NW_005785155.1	GACATGAGTTTGAGCAAACTCCAAGAGATAGTGAAGGACAGGGAAGCCTGGCGTGCTGCAGTGCATGGGGTTGCAAAGAGTCAGACACAACTGAGCAACT[C/A]AACAACAACAAAAGCCCTTGTGAGTCACCATGGCTGATGGGAAAGTGACAACAAGAGAGTCACAGATGAGATCAGGCTGCCCATTTGGACTAAGTACTAA	reproduction
948	NW_005785155.1	CCAGGCCAGAGCTCGGGGATACTGGTGACAATTAGTGTCCTGTCACTACAGAGGCTTCCCACGTGGCACTAATGGTAAAGAATCCACTTGCCAATGCAGG[G/A]GACATAAGAACCGTGGGTTTGATCCCTGGGTTGTGAAGATTCCCCTGGAGAAAGGAATGGCTACCCACTCCAGTATTCTTGCCTGGAGAATCCCATGGAT	reproduction
949	NW_005785155.1	AAATAATCAGTTAGATATGTGGCTTATATTTTAAATTAATTGAAATCAGCTCTCTCCTTCTCTGGACTTGAAATGACTGAAAATAAGCATGCTATTTACA[C/T]GTGTGTTTCCATTCCTCTATCCCTCCCAGCAGACTGTGGATGTCTCTTCGTCCTCTTCTCCAAGAACATAAAGTCATTATTGACATTTGACATTTAGCAC	reproduction
950	NW_005785155.1	GACACAACTGAGCAACTGAACTGAACTGACATTTAAATGCATGTATTAAATAAGAAAATGCACATTTTCTGCCCTTTTAAAAGCAGTTGTTATTGGAAGA[T/C]GTACTTGGGAGAAGCACTTAAAGCCTGAAACAAATGTGAAAACAAACTAAAAAGGCTTAAAGAACTTTAAATGTTAATTTTGTCCTGAACCAAAGGTATG	reproduction
951	NW_005785155.1	CACAGGGGCTAAATAGTAATACCATAAAACAGCCCGGGGCCAGCCCTCTAGTCCTTCCACTAAGAGAAAAATAAAAGAAAATTCCTTTCTAATTGCCCTG[T/C]GGACATTTTTACTTGTCCTGAGTAAGGCTGCCATTAAAATGATGATATCTTTAAGTGATTCTTTTGTTTCTCTCATTTTCTGAACTATCCTTAGCTGTTA	reproduction
952	NW_005785155.1	CACTTTGCATTTGAGAGGTTATCATTTGGAAATGACCTGGCTTTATCCAAATATCTCCAAGTGACTTTGGGGGCTGCTTCTTTAGCACAAAAGCCCATCA[A/G]TAGGTTTCATTCACTAGCATTGTTGGGCCCTTAGTAAAATAGCTCACAGCTTTCACCTCCTAATGTTATAGGCATGCATTATTGAATTTGCTCTTTGCAC	reproduction
953	NW_005785155.1	TTGAGAGGTTATCATTTGGAAATGACCTGGCTTTATCCAAATATCTCCAAGTGACTTTGGGGGCTGCTTCTTTAGCACAAAAGCCCATCAATAGGTTTCA[T/A]TCACTAGCATTGTTGGGCCCTTAGTAAAATAGCTCACAGCTTTCACCTCCTAATGTTATAGGCATGCATTATTGAATTTGCTCTTTGCACTTACATTAAA	reproduction
954	NW_005785574.1	AGGAGATCAAACTAGTCAATTCTAAAGGAAATCAGTCCTGAATATTCATTGGAACGACTGATGCTGAAGCTGAAACTCAATACTTTGGCCACCTGATATG[A/NA]AGATCTGACTCACTGGAAAAGACCCTGATGCTGGAAAAGATGGAAGATAGGAGGAGGGGGCAACAGAGGATGAGATGGTTGGATGGCATCACTGACTCGA	reproduction
955	NW_005785574.1	AAAAGATGGAAGATAGGAGGAGGGGGCAACAGAGGATGAGATGGTTGGATGGCATCACTGACTCGATAGACGAGTTTGAGCAAGGTCTGTGAGTTGGTAA[C/NA]GGACAGGGAAGCCTGGCATGCTACAGTCCGTGGGATTGCAAAGAGTTGGATACGACTGAGTGACTGAACCGAACTAAACTGAGAAGTACTAATGCTTTTG	reproduction
956	NW_005785574.1	ATAGGAGGAGGGGGCAACAGAGGATGAGATGGTTGGATGGCATCACTGACTCGATAGACGAGTTTGAGCAAGGTCTGTGAGTTGGTAACGGACAGGGAAG[C/NA]CTGGCATGCTACAGTCCGTGGGATTGCAAAGAGTTGGATACGACTGAGTGACTGAACCGAACTAAACTGAGAAGTACTAATGCTTTTGAACTGAACTGAG	reproduction
957	NW_005784990.1	AGTTCTAGAGGCTAAAAAAAGAGTAACATGAGAGTGAGAATCTCCTTAAGGCACAGTCTTTTTTTTTTTTTAAGGCACAGTTTTATTGACCCCTTAGAAA[T/C]TAATGAACTTTTCCTCTAGGGAAACCACACCCCCTCTACTTCTCAGAGAGTGAAGGTCCTGAAGAGATCCTTTCCTGGCTCTGGCTCAGGGAGGAGAAGA	reproduction
958	3	TTCTCCAAGCCTGTAGGGGAGGGTGGAAAATGGAGCGGGCAGGAGGGAGCTGCTCCTGAGGGCCCTTCGGCCTCTCTGTCTCTCCCTCCCTTGGCAGGAG[C/G]TGGAAGACGGCACCCCCCGGGCTGGGCAGATCCTCAAGCAGACCTATGACAAATTTGACACAAACATGCGCAGTGACGACGCGCTGCTCAAGAACTACGG	growth
959	3	CCTTCGGCCTCTCTGTCTCTCCCTCCCTTGGCAGGAGCTGGAAGACGGCACCCCCCGGGCTGGGCAGATCCTCAAGCAGACCTATGACAAATTTGACACA[A/C]ACATGCGCAGTGACGACGCGCTGCTCAAGAACTACGGTCTGCTCTCCTGCTTCCGGAAGGACCTGCACAAAACGGAGACGTACCTGCGGGTCATGAAGTG	growth
960	4	GGGCAAAAAGCATGAGACAGTGTCCTGAGGGGAGCCAATTACAAAGCTGCCTGCCCCTTTCCA[G/A]GTTCTAGGAAATGAGATCATTCCCCTCACTTGGCAACCAGGACGAGGGGTCATCCCAGCGCTGTCTTCCATTCTAG	growth
961	4	TCCGTGCCCAGCGCCACACCGACATGCCCAAGGCTCAGAAGGTAAGCCCACCAGGGGTGGCAGTGAGGGTCGGCCATCTTCGCGAGATCGGAGTTATGC[G/A]GCTGAGCCTGTAGCAACTTAGCAGCAGCAGCATCCGAAGAGTAATTCATACCCTCATAGACTTC	growth
962	6	GAATCCCAAATATGAGATAATAAAAAAGACTGGAACACCAAAAGCCTTTAATGTTTCCTTATAAATCTAAGGTAAATATGTTTAAATTACACTCTCATTC[A/G]ATTTCATGACATAGTAGTAAAAATAATCTTATTCGTGGTATATTTCAAATTGGATAGAATTCATGGGAAAGTTTGTCTCTGAAGTCATCCCTATCATCTG	growth
963	6	AATCTTATTCGTGGTATATTTCAAATTGGATAGAATTCATGGGAAAGTTTGTCTCTGAAGTCATCCCTATCATCTGCATATATGAAGCCATCAAACTCTC[T/C]TTGAATTACCGATAAGTTGCTAATGTGAATATTGTGTGTGAGCTAAGTCACTTCAGTCATGCCCAACTCTGCGACAGGGGTTTCCAAAACTATATTGCAA	growth
964	6	CCTATCATCTGCATATATGAAGCCATCAAACTCTCCTTGAATTACCGATAAGTTGCTAATGTGAATATTGTGTGTGAGCTAAGTCACTTCAGTCATGCCC[G/A]ACTCTGCGACAGGGGTTTCCAAAACTATATTGCAAAAATTTCTCTTCATTGGAAATAAATATGCAGTTCATTACCTATGCTATAATCATTCAACTTTGTG	growth
965	8	CAGCCTGCAAAGGCTGGTCTGGAGGCAAAGGGCAGGGTGGTTTGGGAAGGGCAGAAAGATAGGAGCCCAGGAGACCAGCTTGGAAACATGGTGGTCACAT[A/G]GGCACAAGAAGTAAGGGCCCAGGGAGGATGGTGTGGAAGTGGGGAGGAAGAACCTCTATGCTCTAGGGAAAGGCAGAGTCAGGGGAGCTCTGAGGAGCTG	growth
966	8	AATGTGGTCCAAATATCTAATGACCTGGAGAACCTCCGGGACCTTCTCCACCTGTGGCCGCCTCCAAGAGCTGCCCCTTGCCACAGGTCAGGGCCCTGGA[A/G]AGTTTGGAGAGCTTGGGCGTCGTCCTGGAAGCCTCCCTCTACTCCACCGAGGTGGTGGCCCTGAGCCGGCTGCAGGGGTCACTACAGGACATGTTGCGGC	growth
967	8	CAGGTCAGGGCCCTGGAGAGTTTGGAGAGCTTGGGCGTCGTCCTGGAAGCCTCCCTCTACTCCACCGAGGTGGTGGCCCTGAGCCGGCTGCAGGGGTCAC[G/T]ACAGGACATGTTGCGGCAGCTGGACCTCAGTCCTGGGTGCTGAAGCCTTGAAGGCCTCTCTTCCCAAAGTCCAGGGAAGAAACCTGAGCTTCTGGCTGTC	growth
968	6	ACATTCATGTTAAATGCTGATACTGATTCAGAGTATTATTAAATAATTCTTAATTTTAATCCTTTTCCTTTTATATTTTCCCATAGATGGCTTGTGTATA[A/T]GTCATTTTTTAAATTTGTGTGTGTACTGGTTTTAGATTTACTGTTTTTTAGGTGTACTTCTCTGAAGATGATTTGTCAAAAATTCTGTGTGGCTTTGTTA	growth
969	6	TAGATTTACTGTTTTTTAGGTGTACTTCTCTGAAGATGATTTGTCAAAAATTCTGTGTGGCTTTGTTACATTGGGGTAAGTTATTTGCTTTTAAAATGTC[T/C]ATATATGAGGTAGAGATTTTACTCTTAGAGCTGTTGTTTCGTTTATTGGCTGACTAAATTTCCCATTTCCAGTTATGAATTCTCTTGCCCTTGTTTAAAG	growth
970	6	TCTTGCTTATATTATTTCTAACTTGCTTTATTGATTCTAACTTACACTGATTGCTAACTTGCTTTAACCCT[G/T]ATCTTTGTGTCTCTGCTATAATGTAGCTTTCCCCCCCAGAAGCTCTATAAGCTGGGTGTGCAGAACAGTTTACCTCAATTTGGATTTTGTGTCCTCCATT	growth
971	6	GTGCTTTCACATGTATGTTAATACGGAGCTCTTCTTTTCTCATATAGGCTTGACGTGTTAGGAGAGTCACCTCTGCTCCCCCAGAAAGACAGTTTTCAGG[C/T]TGCTCAGTGCAACTGCAGTGTTCCTGAATGCTGTGAATGTCGTGTGCCTGTGCCAACAGCCAAGCTCAATAACACCCTTCTTATGTATTTGAAAATCACA	growth
972	6	TGTATGTTAATACGGAGCTCTTCTTTTCTCATATAGGCTTGACGTGTTAGGAGAGTCACCTCTGCTCCCCCAGAAAGACAGTTTTCAGGTTGCTCAGTGC[C/A]ACTGCAGTGTTCCTGAATGCTGTGAATGTCGTGTGCCTGTGCCAACAGCCAAGCTCAATAACACCCTTCTTATGTATTTGAAAATCACATCTGGTGGAGC	growth
973	6	GGCTTGACGTGTTAGGAGAGTCACCTCTGCTCCCCCAGAAAGACAGTTTTCAGGTTGCTCAGTGCAACTGCAGTGTTCCTGAATGCTGTGAATGTCGTGT[A/G]CCTGTGCCAACAGCCAAGCTCAATAACACCCTTCTTATGTATTTGAAAATCACATCTGGTGGAGCAGTTTTTCACTCACCTCCAATGTCAGCTCAGCCCA	growth
974	6	GAAACTGAGGAGGAGCAAGGGCTTATAAATAGCTCAGTCAGCAAATGCTTCTTGAGCAACAATTCTCCACCAAAGGATTCTTCCTCTAAGAGATCATGGG[G/A]AATAGAAACCCAGGCATTTTTTATATTGTCAGATCAGCATCCCAATATAATTTCACCACACCTTCCGTTCTCAGAAGGCCTGGATGAACTTTTGAAACTT	growth
975	5	CTTACTGTGCCACCCCCGCCAAGTCCGAGAGGGATGTGTCTGCCTCTACGACCGTGCTTCCGGACGACGTCACCGCATACCCCGTGGGCAAGTTCTTCCA[A/C]TATGACATCTGGAAGCAGTCCACCCAGCGCCTGCGCAGGGGCCTGCCCGCCTTCCTGCGAGCACGCCGGGGTCGCACGCTCGCCAAGGAGCTGGAGGCGC	growth
976	10	CGAGGGCTTTATAACCCTGAACTACACGGGGCTTCCTTCCCACCCCAACGGGAGGGCTGATGCCTTCATCATCCGCTTCGTCTGCAATGATGACGTTTAC[A/C]CAGGGACACCCAAGTTCCTGCACCAGGACATCGACTCTAGCCTGGGGATCCGGGACACTTTCTTCGAGTTTGAAACCGCGCTGGCCTGTGTACCTTCTCC	growth
977	20	CTGGAGCCCGAGAACATGGAGAGCGTGCCGCTGGACCCCTCGGCCTCCTCGGCCTCCCTGCCGCTGCCCGACAGACACTCAGGACACAAGGCCGAGAACG[C/G]CCCGGGCCCGGGCGTGCTGGTCCTGAGGGCCAGCTTCGACGAGAGGCAGCCCTACGCGCACATGAACGGGGGCCGCAAGAACGAGCGG	growth
978	20	GGAGCCCGAGAACATGGAGAGCGTGCCGCTGGACCCCTCGGCCTCCTCGGCCTCCCTGCCGCTGCCCGACAGACACTCAGGACACAAGGCCGAGAACGGC[G/C]CGGGCCCGGGCGTGCTGGTCCTGAGGGCCAGCTTCGACGAGAGGCAGCCCTACGCGCACATGAACGGGGGCCGCAAGAACGAGCGG	growth
979	16	CAGGTCGGTCTGATTCTTCGGCCTGTGCCCCTCTCATGTCTAGGAAGGCGTCTGTGGGGAGGTGGGCTGCTGTGGGGTACTCTGCAGCTACAGGGAAGGC[G/A]GGACAGGCTGACATCTGTCTTCTGTCTGCCACAGGCACTGGCTCCAGCATCCTCTCCGCCCTCCAGGACCTGTTTTCTGTCACTTGGCTCAATAGGTCCA	growth
980	16	AGGCTGACATCTGTCTTCTGTCTGCCACAGGCACTGGCTCCAGCATCCTCTCCGCCCTCCAGGACCTGTTTTCTGTCACTTGGCTCAATAGGTCCAAGGT[A/G]GAGAAGCAGCTCCAAGTCATCTCGGTGCTACAATGGGTCCTGTCTTTCCTCGTGCTGGGTAAGCTGGGACTCAGAGGGTCAGGGCAGGTGGGGATGTTAG	growth
981	16	CTGGCTCCAGCATCCTCTCCGCCCTCCAGGACCTGTTTTCTGTCACTTGGCTCAATAGGTCCAAGGTAGAGAAGCAGCTCCAAGTCATCTCGGTGCTACA[A/G]TGGGTCCTGTCTTTCCTCGTGCTGGGTAAGCTGGGACTCAGAGGGTCAGGGCAGGTGGGGATGTTAGAGAGCTGAGGGGTCCTTTTTGGTCCCCTATCAA	growth
982	16	TTTCTGTCACTTGGCTCAATAGGTCCAAGGTAGAGAAGCAGCTCCAAGTCATCTCGGTGCTACAATGGGTCCTGTCTTTCCTCGTGCTGGGTAAGCTGGG[A/G]CTCAGAGGGTCAGGGCAGGTGGGGATGTTAGAGAGCTGAGGGGTCCTTTTTGGTCCCCTATCAAGTGTTGTACCCCAGGCAGGCTTGGGGACTCAGATTC	growth
983	16	AGAGAAGGTGAGTAACTTGTCCAAAGTCACACAGATTTGAGTCCAGGTCTACAGGACCGCCCCCGCCCCCCCCTCCCCGACCCAAGCATGTGCTGTTCCC[A/C]CATGCCACCCTGCCTCCCAACAGACATTTTCCTACAGGCACGTTGCATTGTCTTAGGCTGGTCTGGTCCTGGGATTAGTCCCAACTCGACTACACATAAG	growth
984	16	TCCAGGTCTACAGGACCGCCCCCGCCCCCCCCTCCCCGACCCAAGCATGTGCTGTTCCCACATGCCACCCTGCCTCCCAACAGACATTTTCCTACAGGCA[C/T]GTTGCATTGTCTTAGGCTGGTCTGGTCCTGGGATTAGTCCCAACTCGACTACACATAAGCTCTGTGACTTTACACAGGTTCCTTGAACCCCTTAAAAATC	growth
985	16	TGCTGGGTAAGCTGGGACTCAGAGGGTCAGGGCAGGTGGGGATGTTAGAGAGCTGAGGGGTCCTTTTTGGTCCCCTATCAAGTGTTGTACCCCAGGCAGG[C/T]TTGGGGACTCAGATTCAGTGGGAGGTGGTGGTATGGTTCCCATTTCACAGATAGAAAGCCCAAGTCTCAGAGAAGGTGAGTAACTTGTCCAAAGTCACAC	growth
986	23	CCCCCGTCTGTCCCAATGGGCCTGGCAACTGCCAGGTGTCCCTTCGAGACCTGTTTGACCGGGCAGTCATGGTGTCCCACTACATCCATGACCTCTCCTC[G/A]GAAATGTTCAACGAATTTGTAAGTACTGTATTTCTTGCTTATTTCCAGAAGAAACCTTTGCGTAAGTGACTGGGCTATACTATCCTTTAAACAAGAAGGC	growth
987	19	TCTCTCCCTAGGCCCCCGGACCTCCCTGCTCCTGGCTTTCGCCCTGCTCTGCCTGCCCTGGACTCAGGTGGTGGGCGCCTTCCCAGCCATGTCCTTGTCC[G/A]CCTGTTTGCCAACGCTGTGCTCCGGGCTCAGCACCTGCATCAGCTGGCTGCTGACACCTTCAAAGAGTTTGTAAGCTCCCGAGGGATGCGTCCTAGGGGT	growth
988	19	CCAGCCATGTCCTTGTCCGGCCTGTTTGCCAACGCTGTGCTCCGGGCTCAGCACCTGCATCAGCTGGCTGCTGACACCTTCAAAGAGTTTGTAAGCTCCC[G/C]AGGGATGCGTCCTAGGGGTGGGGAGGCAGGAAGGGGTGAATCCACACCCCCTCCACACAGTGGGAGGAAACTGAGGAGTTCAGCCGTATTTTATCCAAGT	growth
989	19	CCAACGCTGTGCTCCGGGCTCAGCACCTGCATCAGCTGGCTGCTGACACCTTCAAAGAGTTTGTAAGCTCCCGAGGGATGCGTCCTAGGGGTGGGGAGGC[G/C]GGAAGGGGTGAATCCACACCCCCTCCACACAGTGGGAGGAAACTGAGGAGTTCAGCCGTATTTTATCCAAGTAGGGATGTGGTTAGGGGAGCAGAAACGG	growth
990	19	CTCAGCACCTGCATCAGCTGGCTGCTGACACCTTCAAAGAGTTTGTAAGCTCCCGAGGGATGCGTCCTAGGGGTGGGGAGGCAGGAAGGGGTGAATCCAC[A/G]CCCCCTCCACACAGTGGGAGGAAACTGAGGAGTTCAGCCGTATTTTATCCAAGTAGGGATGTGGTTAGGGGAGCAGAAACGGGGGTGTGTGGGGTGGGGA	growth
991	19	GATGTGGTTAGGGGAGCAGAAACGGGGGTGTGTGGGGTGGGGAGGGTTCCGAATAAGGCGGGGAGGGGAACCGCGCACCAGCTTAGACCTGGGTGGGTGT[G/C]TTCTTCCCCCAGGAGCGCACCTACATCCCGGAGGGACAGAGATACTCCATCCAGAACACCCAGGTTGCCTTCTGCTTCTCTGAAACCATCCCGGCCCCCA	growth
992	NW_005784856.1	TCAAACATAATCTGCAAAGCAAGCCAAAGAGATGAGTTAATGATGCTGCCAGTATCATCAAGCATGCACAAGAGAGCATCTTGTTGATGGCTGCAGATGG[G/A]CCCGGCTGGTTCTGGGTAGAGGAAACTAAGGTAAAGGAGGGTCAGAGAAGCCTTGGTTACTGGTCGAGGAGAAAGGAAGGTGTAAATGGAGAGACTACCA	reproduction
993	NW_005784856.1	GGAGGGTCAGAGAAGCCTTGGTTACTGGTCGAGGAGAAAGGAAGGTGTAAATGGAGAGACTACCATACCGGTGACCTGGTGTCATGGCGGGTGGAAGGGA[C/G]AGTGTGCACACATGATCAGCCAGGTATTAGGAGGGTCTAGTTTCTGGTCCTGGCCCTCACTTGAACGTGACCTGGAGAATTCACCAAACTAACAACTGAC	reproduction
994	NW_005784856.1	TCAAACCCATGTCTCTTGTGTCTCCTGCATTGCAAGAGGAAGCTTTACTGCTGAGCCACCAGGGAAGCCCCCACTTTAATTAATATTCATGGGCAGGTGA[A/C]TTAGTGTAGCAAGTAAAAGGACAAATGAATAAATATATGAATGGATGAATGAAGCAGATCTGAAAACCTAATGGTTATTTTTAATATTTAAGGGCATTTT	reproduction
995	NW_005785368.1	TTTCAGGGTTTATTTTGTCTCCCTTCTTACAGCATAAGTGGCTTCCCAGGTGGTGTTAGTGGTAAAGAACCTGCCTGCCAATTCAGGAGATATAAGAACC[G/A]CTGAGGGTTTGATCCCTGGGTCGGGAAGATCCCCAGGAGTAGGAAATGGGAATCCACTCCAGTATTCTTGCCTGGACCATCACATGGACAGAGGAGACTG	reproduction
996	NW_005785368.1	ATGGGAATCCACTCCAGTATTCTTGCCTGGACCATCACATGGACAGAGGAGACTGACAGACTATAGTCCAAGGTTTGAAAAGAGTCAGACCTGACTGAAG[T/C]GACTTAGCACCTACGCAAAGCATATGAGATTTTTTGATAAAGGTTTCATTCTATGATTGCTGTGATGCATGCATACTGAATGATGTTAACAGAATATTTT	reproduction
997	NW_005785368.1	GGCCACCTGATGTGAAGAACTGACTCATTTGAAAAGACCCTGATACTGGGAAAGATTGAGAGCGGGAGGAGAAGGGGACAACAGAGGATGAGTTAGTTAG[G/A]TGGCATCACCGACACAGTGGACATGAGTAAACTCTGTGAGTTGGTGATGGACAGGGAGGTCTGGCATGCTGCAGTCCATGGGTTCCCAAGGAGTCAGACA	reproduction
998	NW_005785368.1	ACCTGGAGGATGGCAGGATAAAGAAGGAAGCCAGGAGGACTATGACAGTATGAAAACTGCTTGTTTGGGTAAGGTGACTTTCCTGACCATCTCTTGGAAT[A/G]TGCTGTTCAGGAAATCAAGAGATAAATCAGTCAGAAGCATGAACATGCCACCAAGGCCACACACACAAGGCAAGGGCATGCTATCAGATTTTTAATATGA	reproduction
999	NW_005785368.1	TGACAGTATGAAAACTGCTTGTTTGGGTAAGGTGACTTTCCTGACCATCTCTTGGAATATGCTGTTCAGGAAATCAAGAGATAAATCAGTCAGAAGCATG[A/G]ACATGCCACCAAGGCCACACACACAAGGCAAGGGCATGCTATCAGATTTTTAATATGAGATTCATTGGAAGGCTCAGGGAGATAATATCTTTGCCCTTAA	reproduction
1000	NW_005785368.1	GAACTCTCCGGGTTTATTTTGCAGGAAAGAATGCTGCAATTTAGAGGGGAGATAAAATTTTTCATGGGAAAGGTAAAAGTTAAACTCAGACTTAATGAAC[G/A]TCTAGGGAAAAACAGAGGGGGATTGTTAGTAGGAAGAACAGCCTCTACAAAGGCATAGAAGCCATAAAAACACATACTTCATTTTGGTAGAGGTGGGAGG	reproduction
1001	NW_005785368.1	TTTGTTGAGATGGCACCAAGACCTAGGTAGCATACCCAGAACAGTCTTTATTTTAAGCCCTTGTGGTTTCTGTGCAATATTTTTTCCTACTTTCCATTCT[G/T]GGTTATTCATTAACATTAACCAACCATCTGTTATTAGTGTAAATGTGCAGCATGCATTTCTTTCCTTTTTCTGTCATTAATTATATTTTTTAAAGCTTAA	reproduction
1002	NW_005785368.1	TATTTTAAGCCCTTGTGGTTTCTGTGCAATATTTTTTCCTACTTTCCATTCTGGGTTATTCATTAACATTAACCAACCATCTGTTATTAGTGTAAATGTG[C/T]AGCATGCATTTCTTTCCTTTTTCTGTCATTAATTATATTTTTTAAAGCTTAATATTCAGATGAAACTTTTCTCTTCCCTTTTTTATTTTTCCAAATAAAG	reproduction
1003	NW_005785368.1	AGTCAAAGCTATGGTTATTCCAGTAGTCATGTACGGATATGAGAGCTGAACCATAAAGAAGGCTGAATGCCAAAGAATTGATGCTTTTGAATTGTGGTGC[T/C]GGACAATACTCTTGAGAGTCCCTTGGACAGCAAAGAAATCAAACCAGGCAATCCTAAAGGAAATCAACCCTGAATATTCATCAGTAGGACTGATGCTGAA	reproduction
1004	NW_005785368.1	GTGATTCTGGGAAAGACTGAGGGCAGGAAGAAAAGGGGGTGGCAGAGGATGAGATGGTTAGATGATTAGCATCACCAACTCAATGGACATGAGTTTAAGC[A/C]AACTCTTGGAGATAGTGAGGGACAGGGAAGCCTGGCATGCTACAGTCCATGGGGTTGCAAAGAGTTGGACATGACATAGTGACCAAACAGCAACAACAAT	reproduction
1005	NW_005785368.1	TACAATAATAAGTTAATACAAGGGAAAGAGGAAATTCTGATTGAATAAAGGACTGAATATTTAAAAATGGGTTACAGAAGTATTTGTTGTCTAAATATGG[A/G]GTTGCAGAGTCAGATACGACTTAGTGACTAAATAACAACAAAATAATATGATTCCAATGCCTAAGAATGGAGAAAAAGGGATAACATTCAACAGGGAGAG	reproduction
1006	NW_005785368.1	ACAAGGGAAAGAGGAAATTCTGATTGAATAAAGGACTGAATATTTAAAAATGGGTTACAGAAGTATTTGTTGTCTAAATATGGAGTTGCAGAGTCAGATA[C/T]GACTTAGTGACTAAATAACAACAAAATAATATGATTCCAATGCCTAAGAATGGAGAAAAAGGGATAACATTCAACAGGGAGAGAACAGCCTTAGCAAAGA	reproduction
1007	NW_005785368.1	CAGGGAGAGAACAGCCTTAGCAAAGATAAAGAGGATGTGTGATGTGCTTGGCAAGTTTTGAGAACAGAGAAAAGTGTAGCATGCTTAATAGGCCTATGGG[A/C]ATGTGAGTGTGGCAAGCAATGAGACAGGAAAAACAGGCTGGACTAAATGTGTGAGAGAGAGTTTGGACTTCATTTTGTGGGTAGTTTTGAATCATGTAAG	reproduction
1008	NW_005785368.1	GAAAAGACCCTGATGCTGGGAAAGATTGAAGATGGGAGGAGAAGGGGACGACAGAGGATGAGATGGTTGGATGGCATCATTGGCTCAATGGACGTGAGTT[T/C]GAGCAACCTCTGGAAGATAGTGAAGGACAAGGAAGCCTGGCATGCTACAGTCCATGAGATCACAGAGAGTCGGACACAACTGAGAGACTGAACAACAACA	reproduction
1009	NW_005785368.1	CCTGATGCTGGGAAAGATTGAAGATGGGAGGAGAAGGGGACGACAGAGGATGAGATGGTTGGATGGCATCATTGGCTCAATGGACGTGAGTTTGAGCAAC[C/T]TCTGGAAGATAGTGAAGGACAAGGAAGCCTGGCATGCTACAGTCCATGAGATCACAGAGAGTCGGACACAACTGAGAGACTGAACAACAACAATAACAAC	reproduction
1010	NW_005785368.1	GTAAAGAATCCGAATTCTTTTCTCACATAATGGAAAACTGTACTAGGATATTAAGGAAAAGAACAATACATTCTTATACACTTTACATTGAATCAAGAAT[C/T]ACATATGAGATGAGTGCTACTAAAAGCTCAATGTGAAATGGAAGTCAGGAGTAAGGAAGGGCTGCAGTCACCCTTAGGAAAAAACCTGTTGCCCTGATCC	reproduction
1011	NW_005785368.1	ATTCTTATACACTTTACATTGAATCAAGAATCACATATGAGATGAGTGCTACTAAAAGCTCAATGTGAAATGGAAGTCAGGAGTAAGGAAGGGCTGCAGT[C/T]ACCCTTAGGAAAAAACCTGTTGCCCTGATCCCAAAACCTGAGACCATCAGTGGAGACAGTTTGGGGAAAGGCTTGCTCCTTCTTGCAGAGACACTCAAAA	reproduction
1012	NW_005784317.1	AAACAGATCGGCCTGAGGCAGCTGTGCCGCCCCACAGAACACATGCATGCTGCGCTAGGAACGTTTCTCCTCAAGCGCTCTAAGCTTGTAAAAGTCGTTC[G/A]CCTGAAGAGACACTGTGCCCAACACAACTTTGCAAGAAGCGTGGCTGTTTTTCTTAACGGTTTTTAAAGTTGGGAAGATATTCAACTATACTTCTTAATG	reproduction
1013	NW_005784317.1	TTGAGAATTAATACCAAACAGGCTGAAAGAGGAACTTTATCAGAAAGGCTTAAGAAACTAGCATCTCACAATAACAATTCAAATGTGATATAATTACAAA[T/A]AAGTGCATCTCAAAATAATCAGTTTTTATCTTTTCACAAACTCCTCTTAAAAGCTTTCCTATTTTTGAAAAACAGCCTCATACTCCTTGCTTGCCAAGGA	reproduction
1014	NW_005784317.1	ACGTTCCCTAACTCCACGGAGGAGATCAAGGTAAGGCACTGCTTCTCGTTTTCAGCCTCCTGGCTTGAAGCAGGTGGTTTCAGGAGCAGAACATCTGCAT[G/A]CATAGTTCTCACACCATGACAGCGGCATGCAGAGCAAAGCAAGAAACACCGGCCATGAGTAACTCGGGGCCCGCCGCGGGGCACACAGCACTGACGATGC	reproduction
1015	NW_005784317.1	CATTTGCAAATGCTCACAAATGCTCACAGGAGGTGGGAGGACTTTTCTCTCTTCCTATTTGTGTTGGCAAGGAAGGGTTTCAGAGAGTGAAAGGTTGGCT[A/G]TTCAGACTGCAACCTGTGATCGGTGACAGTGTCCAAATTTCATAACTAGATGGACTTGCTCAATGCGGGGAGGTTTGTTTTTCGCTTTTTCGGACTGTTG	reproduction
1016	NW_005784669.1	AGCTTACAGCAAGCAGAGAACACCCCTATGTGGAATTAAATTCTAGATTTTTCTGAAAGACTAGAGATTGCGCCGGTCATAAGCAAAGCCTCTGAATAAC[T/C]GTCTGGGTTTTTGTAAAAAACAGTTGCACACGCCTGCCTTTATTGCTGAGCTCCCTGCTCTCCTAGAGCACAAGTGGCTCTTACGTTCACAGGCTGGTCG	reproduction
1017	NW_005784669.1	TACAGCAAGCAGAGAACACCCCTATGTGGAATTAAATTCTAGATTTTTCTGAAAGACTAGAGATTGCGCCGGTCATAAGCAAAGCCTCTGAATAACTGTC[T/C]GGGTTTTTGTAAAAAACAGTTGCACACGCCTGCCTTTATTGCTGAGCTCCCTGCTCTCCTAGAGCACAAGTGGCTCTTACGTTCACAGGCTGGTCGACAG	reproduction
1018	NW_005784669.1	GGAACTTCAGTGAATATTCAGGGTTGATTTCCTTTAGGATTGACTGGTTTGATCTCTTTGCTGCCCAAGGGACTCTAAACAGTCTTCTCCAGCACCACAA[T/C]GTGAAAGCATCAATTCTTGGGTGTTCAGCCTAGCCATTCCCTTTTCCAAGGGATCTTCCCAACTCGGTGATCAAACCCAGATCTTCTGCATTGCAGGCAG	reproduction
1019	NW_005784669.1	AGGCTGGCTCCCGCACCTGCAGGGTGGTGTGGGCTCAGTAGGTGGCGCTCTTGCCCCTCCATCCTTCATCCATTTATGTACAAGTTTAGTTGGTTGATTT[T/C]TAATCCGTTGCTTTCAGTCATGTACACCAACACCCCGCATGGGCGGCAGCACGTGCTCTGAAAAGCTACATGTGGCCTTTGCGTCTCCCAACCAGCAGAG	reproduction
1020	NW_005784399.1	AAAATATGCTAAGAATATTTAATGATATGGATAAACATTCCCAATATTGCCAAATGAATATCCATGCCACGCAACTGTGTAACAGACTTCATCTGCTTGT[G/A]TGTGTGTGTATATACACACATGTGCATGCACACACATACACACACACACTGGTAGGAAGACTCACTGCTAGCTAAACACCAGAAATGGTGTCTACATCTT	reproduction
1021	NW_005784399.1	CAGATAAGACCGTTGCCAGATAAGGGCCTTGATCTCTCTATCAGAGATGCCAGTATCAAGATCAGAGGAAAATGGAAGGCACGAAAGAACTTCATGTGAG[T/C]TTCCAAGCTTGCTGTTTATTGAGTGTGGGGGTAAGCTCTTGGTGATACTTGGAAGAGAGGAGAGCCAAGATCTCAAGCATGCCGAATTTTTGCCTGGCCG	reproduction
1022	NW_005784399.1	AACCTTGAGCTTGGCTCTAGAGGTTTGCATGCTGCTTATTTCTCCTGGCATCATTTTGACAAGTGTTACTGCTTTGGAAACATGTGGATTTCATTTTCCT[T/G]GAACCACCTGTGGGCCTCTCAAGTAGAGGAGCTGGAGAAAATACAGCTGGGTGATGGCTGAGCACAGACTTCCTAAAATATGCAGGAATGAGGGGTGGTG	reproduction
1023	NW_005784399.1	CAGCCACCTCTCACTGTGTTATTTGGTCTCCTTTACTGGTTCCTTCTTCCCCTCCCAGAGAGAGTTCTCCAGGGTTCCTGCCCCGGCCTCTGCCCTTCCC[C/T]CACAATTGCTTTCCCTGGTCACTGTCGTCTTCTTTTTCTTAATGTTTATTTATTTGGCTGCACCGGGTCTTAGTTGCGGTATGCAGGATCTTTAGTTGCT	reproduction
1024	NW_005784758.1	CAGCCACCTCTCACTGTGTTATTTGGTCTCCTTTACTGGTTCCTTCTTCCCCTCCCAGAGAGAGTTCTCCAGGGTTCCTGCCCCGGCCTCTGCCCTTCCC[C/A]CACAATTGCTTTCCCTGGTCACTGTCGTCTTCTTTTTCTTAATGTTTATTTATTTGGCTGCACCGGGTCTTAGTTGCGGTATGCAGGATCTTTAGTTGCT	reproduction
1025	NW_005784802.1	AAATAATAATCTCAACTCTTTAAAATGACAACAGCAACAAATAGCCCAGTCTGCAGGGGACACAGGGGGCCTCACTGCACCTCTGTCTATTTGTCTACCA[C/T]AGCACAGGATCCTAGGGAGACAAGACATTCCAGGAAGCTTCTGGAAATGGAAATTGCCAAAGGGTTTAGTAAGAGAGCGGAATCATAACTCATCCCTCAC	reproduction
1026	NW_005784758.1	ATATGATGGTTGGATGGCATCACTGAACAATAGACATGAGTTTGAGCAAACTTGGGGAGATAGTGAAGGATAGGGAAGCCTGGCATGCTGCAGTCCATCC[G/A]GTCACAAGGATTTGGACACCACTTAGTGACTGAACAACAACAACAAAATATTTTCTAAATGTATTTATGCATCTTTTTGGTTTGCTGGGTCTTAGCCACA	reproduction
1027	NW_005784758.1	TCACTGAACAATAGACATGAGTTTGAGCAAACTTGGGGAGATAGTGAAGGATAGGGAAGCCTGGCATGCTGCAGTCCATCCGGTCACAAGGATTTGGACA[C/A]CACTTAGTGACTGAACAACAACAACAAAATATTTTCTAAATGTATTTATGCATCTTTTTGGTTTGCTGGGTCTTAGCCACAGCACACAGGATCTTCAGTC	reproduction
1028	NW_005784758.1	CAGCACACAGGATCTTCAGTCTCTATTGCGGTATGTGATCTTTCAGTTCCAGTATGTGGGATCTAGTTCCCTGACCGGGGATTGAACCCAGGCTCCCTGC[A/G]TTGGGAGTTCAGAGTCTTAACCAACTGACCAATTGGTTAAGGGAAATCCCACACTGCTGCAATTCTAGATTTGAGATCTTTATCGGAGAAAATCAATAAA	reproduction
1029	NW_005784758.1	TGACCTTCTTGAAGACAGAGGGAAGAACCAGTGCCTGAACGAGGGCCTGGTTGGAGGGCAGGGAGAACCTTGCCTGTTAATATATAATCCTCCCCAAATT[G/A]TTCCCTAGTAGACATGGCATTAGCTTCTTGAACAAGAAGCAAGGGATTTGTGTCTGTGGAAGAGAAGGCAGTTAAGAGGGGGAAGATATGTCAGAAGCAT	reproduction
1030	NW_005784751.1	AACCTAGGAAGGTTGTGTTACCTTTTACCCTAAGGGAGGATGTTCATTGTTTTTGCCGTTAGCACTCTACATACATCTTGAGGAACCCATCCAACTGTAA[T/C]GAGCTTGTACTCTTCAGTATAGTTGTACCTAATTTTGCATAGTATGGATTTTAGAAAAGAAAAGTTTTCAGCATTGGACAGTGTAGTAGGGCCAGATTAG	reproduction
1031	NW_005784751.1	TGTTACCTTTTACCCTAAGGGAGGATGTTCATTGTTTTTGCCGTTAGCACTCTACATACATCTTGAGGAACCCATCCAACTGTAATGAGCTTGTACTCTT[C/A]AGTATAGTTGTACCTAATTTTGCATAGTATGGATTTTAGAAAAGAAAAGTTTTCAGCATTGGACAGTGTAGTAGGGCCAGATTAGTGTTTGTTCAGGTGT	reproduction
1032	NW_005784869.1	ATGGCATGCAGGATCTTAGTTCCCCAACCAGGAATCGACCCCACAACTCCTGCATTGGAAACACAGAGTCTTAACCACAGGATCAGCAGGGAAGTCCCTA[A/T]AAAGACAGTATAAGTGTGCTCCAAGTGTTGCAATGGGACACCCTTATACTAAATCATTATTCATTGTTTATTTCTAATTTAACTAGTCATCTCCTGTATT	reproduction
1033	NW_005784696.1	CACATTTTCTACTCCTCTGTTGTCTCGCATGCCCCAAACCAAAACACCTAGCTCCATGCTGAGCTAGGGTTACTCAGAGTCCAAACACTAAACTGGCTGA[G/A]CCATTTTCTCAATGGCCTCTGCCCCATGGTCTTCCACTGCAGTCCCACCCCAGGCCGAGATCCAAATAGGCAGACATCCAATGGATCTGAAAAGAGAATA	reproduction
1034	NW_005784696.2	AGCAAGATCAAGAAACTGGTTTGATTCTTGCCTCAACCCCCTCATTTTTCATATGAGAAATCAAATTCAGAAGGGACACAGGACTTGCCTGAATTACCGC[A/G]GCTCTTGAGAGACAACTCAGGGAGGTGGCAAGTGCCCTAGCCTTGGGGACCCAAGTGCTATGGACAATGAGCAAGTCACTGAACCTCTGTGAGCATCAGA	reproduction
1035	NW_005784696.3	ATACTGTGTCAACTGAAACATAAAAATAAAACAGAAAGAGATCAGTGGCAGAACTGGGACCAGAACTCTGGTCTCCTCAGGCCCAGGCTCCCCCCGCAGC[G/T]TCTCACTTCAGCCCAGGGCAGAGCATGCAATCTGGCGGGCACATCGGCATGGGCAGGCATGTCTGTTTCTCACGCTGCAGAGGCCAGTCTCTGCTACCAC	reproduction
1036	NW_005784696.4	AGACAGGTCTGTCTCAGAGCCATGGAGAGAAGTGTGGTCAGCGGCACCCGAGTCACCCAAAGAGAGATTCAGGTCTGGTCTCAGCATCCCACACCACAGC[C/T]CCTCCTCTGATGGCACCTCTTCCTGCAGCTGTATTCATGGTGGAGCTCAGCACAGCGAGGAGCCCAGCAATGGCAGGCATGCAACCTAGGCTGCACCACT	reproduction
1037	NW_005784696.5	TCACCCAAAGAGAGATTCAGGTCTGGTCTCAGCATCCCACACCACAGCCCCTCCTCTGATGGCACCTCTTCCTGCAGCTGTATTCATGGTGGAGCTCAGC[A/G]CAGCGAGGAGCCCAGCAATGGCAGGCATGCAACCTAGGCTGCACCACTTGCTAATGACAAGTCCTGAGACGAACCTCTTAAGTCACTTAGGGCTTCGGTG	reproduction
1038	NW_005785077.1	TACTAGCAAACTAAATCCAATGATACAATAAAAGGATCATATACCATGATCAAGTAGGATTTATCCCAGGGATGCATGCTAAGTCACTTCAGTTGTGTCC[A/G]ACTCTTTGCGACCCCATGGACCCCATGGACCGTAGCCTGCCAGCCTCTTCCATCCATGGGATTCTGCAGGCAAGAATGCTGGAGTGGGTTGCCATTTCCA	reproduction
1039	NW_005785077.1	TGGGCGGAGTAGCCTGGTAGGCTGCTGTCCATAGGGTCGCACAGGGTCGGACACGACTGAAGTGACTTAGCATGCATGCATGCATTGGAGAAGGAAATGG[C/A]AACTCACTCCAGTATTCTTGCCTGGAGAACCCAGGGACAGGGGAGCCTGGTGGGCCACCGTCTATGGGGTTGCACAGAGTCGGACACGACTGAAGCAACT	reproduction
1040	NW_005783760.1	ACAGCACAGAGCCTAGTCCAAAGTTAGTCCTCTGTAAACATTTGTTGAGTGAATGAGTGAGTGAATTGATGCATGCATGCATGAATATCAGTGACTTGTC[C/T]GTGACTACTACTACTACTAAGTCGATTCAGTCGTGTCCGACTCTGTGCGACCCCATAGACGGCAGCCTACCAGGCTCCCCCATCCGTGGGATTCTCCAGG	reproduction
1041	NW_005783760.1	TGAATGAGTGAGTGAATTGATGCATGCATGCATGAATATCAGTGACTTGTCCGTGACTACTACTACTACTAAGTCGATTCAGTCGTGTCCGACTCTGTGC[G/A]ACCCCATAGACGGCAGCCTACCAGGCTCCCCCATCCGTGGGATTCTCCAGGCAAGAACACTGGAGTGGGTTGCCATTTCCGTCTCCAATACATGAAAGTG	reproduction
1042	NW_005784758.1	TCGTCCGGCACTTAAGTCAGTGCCAGGCTCTGTGTGCCTCCTTGCATGTAGGTAATACATGGGGGCATGCCCACTTCATTGCCTGCCTGCAGTTAATGCT[T/C]ATTCAGGCGTTGAGGATCACAGTGGGACTTGGTCCCCACCAGCCTCTATGAGACACTCGGTGAACCTCACGGGGCTTCATGAGCCACTGGCCCTGTGTCT	reproduction
1043	NW_005785881.1	ACAACGGTCACCTTTGTGTGGTGAAACGGATTACTTGGGAGATTATTTTTCTTGGTGGCTTTTCTGTATTTTCCAAGTTCCCTGCCTTGGGCATGCATGC[C/T]TTTCATAATCTGGTGAAAGAAAATGCTATTGCAAATACAAAATCAAAGTGACTTTCACTTCCATTATTTCAAAAGCTTTGCCAACGCCTGGACTGATGGG	reproduction
1044	NW_005785881.1	ATGGCTGGATGGCATCACTGACTCGATGGACGTGAGTCTCAGTGAACTCCGGGAGTTGGTGATGGACAGGGAGGCCTGGCATGCTGCGATTCATGGGGTC[G/A]CAAAGAGTCGGACACGACTGAGCGACTGATCTGATCTGATCTGATCTGAATGGACCCTGAACTCATGTGGTTCAGTAGTAAAGAATCTGCCTGCCAAGGC	reproduction
1045	NW_005785881.1	AGTCCTTGAGATCTGAGTGGGCCAAACAGGCATGCAAATCACTGCACACCTGGAAAGTTATGAGGGAATCCAGCAAAGCCACTGGAGTAACCAAAACCCT[A/C]ACCCAGGACTCACTTTGCTGGTAAGTCGACCACTCCGCCATCCCCACCCACTTGCTACCTCTGCTACTACAACATCCCCCTTCAGTAGAGGACACAATTT	reproduction
1046	NW_005785881.1	CCTTGAGATCTGAGTGGGCCAAACAGGCATGCAAATCACTGCACACCTGGAAAGTTATGAGGGAATCCAGCAAAGCCACTGGAGTAACCAAAACCCTAAC[C/T]CAGGACTCACTTTGCTGGTAAGTCGACCACTCCGCCATCCCCACCCACTTGCTACCTCTGCTACTACAACATCCCCCTTCAGTAGAGGACACAATTTTCA	reproduction
1047	NW_005785881.1	TTGAGATCTGAGTGGGCCAAACAGGCATGCAAATCACTGCACACCTGGAAAGTTATGAGGGAATCCAGCAAAGCCACTGGAGTAACCAAAACCCTAACCC[A/G]GGACTCACTTTGCTGGTAAGTCGACCACTCCGCCATCCCCACCCACTTGCTACCTCTGCTACTACAACATCCCCCTTCAGTAGAGGACACAATTTTCAGA	reproduction
1048	NW_005785881.1	CCTAACCCAGGACTCACTTTGCTGGTAAGTCGACCACTCCGCCATCCCCACCCACTTGCTACCTCTGCTACTACAACATCCCCCTTCAGTAGAGGACACA[A/T]TTTTCAGAGAAGAGAAATCTTAAAACAGGAGTATAAAGGGAGGTCCTCCTCTTTATACCCAAGAAACCTTTAAACAAATTACATTCTGAATTTATCAGCT	reproduction
1049	NW_005785881.1	TAGTGCAGAAGCTGAGAAATCCTGGTCTAGAGGTGGTAGGAACTGCACATCTGGAATATGAGAAAGCAGGAGTGGAGAGAGATGAGAACTCTTAGTCACT[C/T]ACACTGCAGTCAGAGACAGGGGAGAAAATTAACCACCGTGAGAATATGCAGAAAAGAGAGATAAGCAGGTGCATGATAAAACTAGGCAATATCACCTCAT	reproduction
1050	NW_005785881.1	AGCTGAGAAATCCTGGTCTAGAGGTGGTAGGAACTGCACATCTGGAATATGAGAAAGCAGGAGTGGAGAGAGATGAGAACTCTTAGTCACTCACACTGCA[G/A]TCAGAGACAGGGGAGAAAATTAACCACCGTGAGAATATGCAGAAAAGAGAGATAAGCAGGTGCATGATAAAACTAGGCAATATCACCTCATGGCAAAGTG	reproduction
1051	NW_005785881.1	GGTTGGGTGGGAGTGACAGAGACTGAACAGCCCACAAAGCTGAAAGCACTTATGCTCTGGCCCTTTACAAAAAAAGTTCGCCAACTTCTGCTTTCATTCA[A/G]TAATGAACATTCAAACAAAACAAAGCAAGTAAATAACTCTGCTAGGTATCTGACAGGAGGTAGAGGGAATTACAAAGATGGGAAGGGTCTATGAACCATC	reproduction
1052	NW_005785881.1	CTTGCCTGAAAAATCCCAAGGACAGTGGAGCCTGGCAGGCTACAGTCCATGAGGTCACAAAGAGTCAGACAAGACTGATAGATTAAGCATGCATGCACAT[G/A]TGCACACCTGAAGGGGAGACAATGGTGTGGCAAAGATACAGAAAAAGGAAAAAGGAGTGAGCTCAACAGGATAGGAAATCACCCTGTTGTGCAGAACAGA	reproduction
1053	NW_005785881.1	TAGTTCATTTAAAGCTGCTTAATGCTATTTCTCTTCCTCTTTTAGTATCCAGCATATCACCCCTACCTTTATTTCCTCACATATCTAACAATGGGGAGAG[A/G]TATCACAGTCTCCCAGGCACTCCCTTGGTTCCCACTGCTCAACTATGGGACTTACAAAGATGCATGCCAACAACGGAAGCAGCCCATTTTGCCTCCATTG	reproduction
1054	NW_005785881.1	ATTTAAAGCTGCTTAATGCTATTTCTCTTCCTCTTTTAGTATCCAGCATATCACCCCTACCTTTATTTCCTCACATATCTAACAATGGGGAGAGATATCA[C/G]AGTCTCCCAGGCACTCCCTTGGTTCCCACTGCTCAACTATGGGACTTACAAAGATGCATGCCAACAACGGAAGCAGCCCATTTTGCCTCCATTGACTGAG	reproduction
1055	NW_005785881.1	TCCCTTGGTTCCCACTGCTCAACTATGGGACTTACAAAGATGCATGCCAACAACGGAAGCAGCCCATTTTGCCTCCATTGACTGAGCTGGACGGTGACTT[T/C]GGGTACTCCCCTTCTCTCTGTCTTCACTGCCACCACCCTAGTTCACACCTTTCTCCCTTTTTGCCTAGATTGATGCAGCAGCTTCTAAATTGTCTCCTTG	reproduction
1056	NW_005785881.1	GCTCAACTATGGGACTTACAAAGATGCATGCCAACAACGGAAGCAGCCCATTTTGCCTCCATTGACTGAGCTGGACGGTGACTTTGGGTACTCCCCTTCT[C/T]TCTGTCTTCACTGCCACCACCCTAGTTCACACCTTTCTCCCTTTTTGCCTAGATTGATGCAGCAGCTTCTAAATTGTCTCCTTGCCTACCTTTAATCTCC	reproduction
1057	NW_005785881.1	AGGGTCTTTTCTAAGGAGTCAGCTCTTCGCACCAGGTGGCCAAAGTATTGGAGCTTCAGCTTCAGCATCAGTCTTTCCAATGAACATGCAGGACTGATTT[C/T]CTTTCTTAGCTGCTGCCATTGCCTTCAGGTAGTCCTGACCCTTTGGGGAAGCAATTCGAGCACAAGCCAACTGATGATCATTGACTATAATCCTCTCTCT	reproduction
1058	NW_005785881.1	TATTGGAGCTTCAGCTTCAGCATCAGTCTTTCCAATGAACATGCAGGACTGATTTCCTTTCTTAGCTGCTGCCATTGCCTTCAGGTAGTCCTGACCCTTT[G/A]GGGAAGCAATTCGAGCACAAGCCAACTGATGATCATTGACTATAATCCTCTCTCTCTTCATAGCTTTTCCCATAGCTATGAGAGCATCTGTGGCTTAGTG	reproduction
1059	NW_005785881.1	ACCGTATATAGAAGTCATAAACTTGGGAGAAAGTCTGAGCTAAAGGTATAAACTGGACACATGTGCATGCTAAGTCACTTCAGTCGTGTCTGACTCTTTG[C/T]GACCTATGGCCTGAAACCCTCCAGGCTCCTCTCGCCATGGGATTCTCCAGGCAAGAATACTGGAGTGGGTGGCCATCCCCACCTCCAGGGAATCTTCCCA	reproduction
1060	NW_005785881.1	AATCTCAACCCAGTAGGTTTATTTATGACCACTAACTAAGGAATCTTTGCCTATAAGCTCAATTATATAATCATCAAGCATGATTGCTGGTTTTTCCTCT[G/A]CCTCCCACTTTGTCCAAGTATTAATGAGTTAAAGGTTAGCTGCCCTCTATTTACACAATCACTAATCTTTGTCATGGCAACTTTGCTCTCCTTAACCAAT	reproduction
1061	NW_005785881.1	TCTTTGTCATGGCAACTTTGCTCTCCTTAACCAATCTCAAGCCTCCTCTCCAGAAAGCTTTTCCCCATTATGCTCAGCAGGCAGCACCATCATAGGTCTG[T/C]CTCTCTTTGAGCATGCTGTGCTAAGTCCTCAGTCATGTCCGACTCTTTAAGACCCCATGGACTGTAGCCCGCCAGGCTCCTCTGTCCATGGGATTCTCCA	reproduction
1062	NW_005785881.1	GGGAGATACTGCAACAAACAGGGCCAGAAATCAGCTCTCACTGAGCTTCCATCCAAGTGTGGGCAGGAATATTTGACCATGGCACCTGCTGCATGCATGC[G/A]TGCTCAGTTGCTAAGTCGTGTCCGACTCTTTTGTGACCCCATGTACTGCAGCCCGCCAGGCTCCTCTGAACACGGGATTTCCCAGGTAAGAATATTGGAG	reproduction
1063	NW_005785881.1	TTCTACTCCACTTGCTCAATCTTCCTGCAAGACTTGGCATTGGTCAGAGGGAAGTCAATATTACACATTTTTACTACCCTTATAAGTGGTATTTATGACT[C/T]GTACTATTTAGCTCTGAAATACTCTTGATTCTTCTGTCATAGTTCTGCCAAGTATAAGCATGCTATGAGGCAGAAACAATCAAATGAACCTTCCATTTAT	reproduction
1064	NW_005785471.1	GGTTCAACAGGAGAAGTCTAATATAAGAATTCCCAACTGTGATGGGAGATTAAGTGTAAGATGTAAGAAACTCTATAAGGCACCCAAGAGCCGAGGTAGA[C/G]TACCCAAGGAAGGACAAACTTCGGGGGGTGGGGGTGTTCGGATCTCCTTGGAAAAGACAGTTTGGCCACTAAAATATTCACTGGTTTACCCAGACAAAAG	reproduction
1065	NW_005785471.1	GGATCTCCTTGGAAAAGACAGTTTGGCCACTAAAATATTCACTGGTTTACCCAGACAAAAGTGGTCTGGAGTTGCAGGTGGGGAGCAGGCAATCAGCATT[T/G]GGTAGCGTGGGCATGCCCTGGAAATCCAGTTGCCTGCCAGAGCGGAAGGCCTTCAGAGCATGCAGGTGCTGGTGATGAAGCTTGCACAAGGAACAACTTC	reproduction
1066	NW_005785471.1	GGTGGTGCTAGTGGTAAAGAACCCACCTGCAATTCAGGAGACAGGAGAGATGCAGGTTCGATCCCTGTGTCAGGAAGATCCCCTGGAGAAAAGCATGCCA[G/A]TCCACTTCAGTATTCTTGTCTGGAGAGTCCCATGAACAGAGGAGCCTGGTGGGCTGCAGTCCAGTCACAAAGAGTTGGACATGACTGAGCATGAACGCAT	reproduction
1067	NW_005785471.1	TGTATTGGCTTCACAGCCTGTAGAAAATCCAGGGCTCACCCTCGGCAGTGACTGCTTGCTCATTTATGAAGAACATGACCCAATAGCCAACACAGGTTAT[T/C]TGACGGGAGCCTTGGTCAGACATGGGGAGGTACTGAGGAGCTTTCTTTTTTTGTATTTAAAAATTTTTGTCTCCTTTGGGTCTTTGTTGCTGGCATGGCC	reproduction
1068	NW_005785471.1	AAATCCAGGGCTCACCCTCGGCAGTGACTGCTTGCTCATTTATGAAGAACATGACCCAATAGCCAACACAGGTTATTTGACGGGAGCCTTGGTCAGACAT[G/A]GGGAGGTACTGAGGAGCTTTCTTTTTTTGTATTTAAAAATTTTTGTCTCCTTTGGGTCTTTGTTGCTGGCATGGCCTTCTCTAGTGGTGGCAAGTGGGCT	reproduction
1069	NW_005784957.1	AAAGTCTTAACCACTGGACTGCCAGGAAATCCCCCTTTTGACTATCCATATCCAATACCCTTTTCCTCCAGTGACTGTCTCTGGTATACACAAATCTGAT[C/G]TCTTTTAAAAAAATGTTTATTTTTAAAATATAATTGATGTACAATGCTATGTTAATTCCTAAAAACAAAACAAATGAACAAACATAATGAAACAGAAATA	reproduction
1070	NW_005784957.1	TCGGTCTGGGGGCCACACTTGACAACCATTGCTTTAAAAGAACCGCTGGGGTTGTCATCTGAGGGAGGGTAAGCCTTGAAGTCCCAGATGAAACATTATT[T/C]TGTTGTTGTTGTTCAGTCGATCGGTCGTGTCCGACTATTTGCGACCCCAGGGACTATAGCATGCCAGGCTGCCCTGTCCTTCTCTATTATTTGGGGCATT	reproduction
1071	NW_005784957.1	GACAACCATTGCTTTAAAAGAACCGCTGGGGTTGTCATCTGAGGGAGGGTAAGCCTTGAAGTCCCAGATGAAACATTATTTTGTTGTTGTTGTTCAGTCG[A/C]TCGGTCGTGTCCGACTATTTGCGACCCCAGGGACTATAGCATGCCAGGCTGCCCTGTCCTTCTCTATTATTTGGGGCATTATTTGGGAACGTGCAATTAC	reproduction
1072	NW_005784957.1	TTTAAAAGAACCGCTGGGGTTGTCATCTGAGGGAGGGTAAGCCTTGAAGTCCCAGATGAAACATTATTTTGTTGTTGTTGTTCAGTCGATCGGTCGTGTC[C/T]GACTATTTGCGACCCCAGGGACTATAGCATGCCAGGCTGCCCTGTCCTTCTCTATTATTTGGGGCATTATTTGGGAACGTGCAATTACAAGGTGACCCAC	reproduction
1073	NW_005784634.1	ATGAGTGGTTTATCTAAATTTGAATTTAGGCTCCAAAACTGTTCACTGTTCCTCCTGGGCCATCCTGTCTCCCAGCATGCACTTCATCTAGGTCTGAGGC[T/C]GCCAAGTGTGCCTGAGATCACACACTAACTAGGCTGGGCCTCTTCATCCTCTGAGAACTTTTGGTTTAACATAAAAGAGGCTCAGGCACCCTTTGCAGCT	reproduction
1074	NW_005784634.1	AGTGGTTTATCTAAATTTGAATTTAGGCTCCAAAACTGTTCACTGTTCCTCCTGGGCCATCCTGTCTCCCAGCATGCACTTCATCTAGGTCTGAGGCTGC[C/G]AAGTGTGCCTGAGATCACACACTAACTAGGCTGGGCCTCTTCATCCTCTGAGAACTTTTGGTTTAACATAAAAGAGGCTCAGGCACCCTTTGCAGCTGTG	reproduction
1075	NW_005784634.1	TGTTCCTCCTGGGCCATCCTGTCTCCCAGCATGCACTTCATCTAGGTCTGAGGCTGCCAAGTGTGCCTGAGATCACACACTAACTAGGCTGGGCCTCTTC[A/G]TCCTCTGAGAACTTTTGGTTTAACATAAAAGAGGCTCAGGCACCCTTTGCAGCTGTGCTGCTGCTGGCCCACCCTGCCTGGCCACTGAGGGATTTGGCCT	reproduction
1076	NW_005784634.1	TCCTCTGAGAACTTTTGGTTTAACATAAAAGAGGCTCAGGCACCCTTTGCAGCTGTGCTGCTGCTGGCCCACCCTGCCTGGCCACTGAGGGATTTGGCCT[T/C]GCCCCCTGTTATCAGGGGCTTCCCAGGTGGCGCATGGTAAACAATTTGCCTGCTAATGCAGAAGATGCAAGACATGCAGGTTCAATCCCCGGGTCAGGAA	reproduction
1077	NW_005784634.1	GAGGCTCAGGCACCCTTTGCAGCTGTGCTGCTGCTGGCCCACCCTGCCTGGCCACTGAGGGATTTGGCCTTGCCCCCTGTTATCAGGGGCTTCCCAGGTG[G/A]CGCATGGTAAACAATTTGCCTGCTAATGCAGAAGATGCAAGACATGCAGGTTCAATCCCCGGGTCAGGAAGATCCCCTGGAAAAGGAAATGGCAATCCAC	reproduction
1078	NW_005784883.1	TATTGACAGAGTAGTGCAACTATTGCCACCATCTAATCTCAGGGCATCTTCATCGTGCTAACACCTCCACACTCACTAGACTATCGCTGCCCCATCCCTC[C/T]TCACCCAGGCCCTGGCAACCACAAATCTACTTCCTATTTCTATGAACTTGCCAATTCTGGACATTTTACATAAATTAATCAGATGCTATATAGGTGTTTG	reproduction
1079	NW_005784883.1	TGACAGAGTAGTGCAACTATTGCCACCATCTAATCTCAGGGCATCTTCATCGTGCTAACACCTCCACACTCACTAGACTATCGCTGCCCCATCCCTCCTC[A/T]CCCAGGCCCTGGCAACCACAAATCTACTTCCTATTTCTATGAACTTGCCAATTCTGGACATTTTACATAAATTAATCAGATGCTATATAGGTGTTTGTGA	reproduction
1080	NW_005784883.1	TCTCTCCATATGGAGATGAGAATATCTAAATTATGTTTGTGAGACAGCAACTGACTTGAGTCCCAGAACAATGCATGCCTGTCGCAGGTGCTCAACAATG[C/A]CACTGAATGAACACAACTAAGAATGTAGCAAAGAAAAATGCCTTAAAGGACGCTGGCTCCATGAGCCACAGCAGGCCTGGAGGAGGAGTGGTTGGATGAG	reproduction
1081	NW_005784883.1	CTGGAGGAGGAGTGGTTGGATGAGGGCGTATACTTTGCAAAAATGAAGCGATGTATTTTGATCCCTCTCACCCCATCCTGCTGCCTCTAAACCATGTTCC[A/C]TTTGGAGCCTCCTTTCCCAGAGGCTGGGTCAGGAGGCCTGGCACCCAGAGCCAGGGAGGGAAATTGGAACGCAGAAAAAGAGGGCAGTCAACCCAACTGC	reproduction
1082	NW_005784883.1	AGAACTGAGAGATGAGGGCAGTGTAGCAAAGGAGTGAAGTGGCTTCAAGTGTCAAAGAGACAAAGGCTGCCTCCAAGGTCGCCTGAGCCAGTGCTGGTCC[G/A]GGCCATCTGCTCCCCAGGAGCCCAGGGCTCACTGGACTCTGCAAGCTCCACAGGCCCACACTGCTGGGAAAGCATGCTTCACGCTGGGTCACAGGCTTGG	reproduction
1083	NW_005784883.1	CCAAGGAATGTAGGCTCCTTGAAAGTCAAGAGGAATTATGTGCAAAAAGATGGCAGCCCAGAGAAGTAAGAAGGCTCTCTGACATTTCCCCTTACTATTT[T/G]TTGCTTAATCTGCCTTCAAAGGCCACTAATATAGAAGTGCCCCATTTTTCAAACCACTCCACCCAATGCAATGGGCGCTTTGATCTCTAAAACATCAGAG	reproduction
1084	NW_005784883.1	TGGTCCTGGGCTATCATTGTGATTTTCCTGATAAATGGTGTCTTGGTTGCAATGTGCATGTTCCTGGAGACACTAGCTATGAGGGGCAGAGTTATCTCTT[A/T]GTTGAGTTTCTTGGATACAAATTTTAACTTACTTCCAAGCTTTATCAAGCACCAGCCATTTCCCGGGGCCTTTGGTGGTGATTTTCTCTTGCTCCATCCC	reproduction
1085	NW_005784883.1	CAACCCCTTCCTCAGCCCCTGGCTACCACTAATCTACTTCCTGTCTCTATGGGTTTTGCCTATTCTGGACATTTATTTTAAATGGAATCATACAGTATGT[G/A]GTCCTTTGTGAGTAAGCTTCTTCACTTAACATGCTTTCAAGGTTCAGCCATGTTGTAGCATGCACCAGTACTTTATTCCTTTTTATGGTTAAATAATATT	reproduction
1086	NW_005784883.1	TGAATACTTTAAATTTTGATGCATATGCAAGTTCAATTCAGTCACTCAGTCGTGTCCAATTCTTTGCGACCCCATGGACTGCAGCATGCTAGGCCTCCCT[G/C]TCTATTACCAACTCCCAGAGCTTGCTCAAACTCATGTCCATCGAGTTGGTGATGCCATCCAATCTTCTCATCTTCTTCATCCCCTTCTCCTCTTGCCTTC	reproduction
1087	NW_005785693.1	GGAAGGGAGAGAGGGAAGGGGTGGGGAGGAAGGGAGAGAAATTCTACAGCTCAAGCACTTTATGCTAGTTTTGTGTGCATGTGTGCGTGCATGCTAAGTC[T/A]CTTCCGTCGTGTCCAACTCTTTGTGACCCCATGGACTGTAGCCTTCCAGGCTCCTCTGTCCATGGGATTCTCCAGGCAAGAATACTGGAGTGGGTTTGCA	reproduction
1088	NW_005785693.1	AGAGGGAAGGGGTGGGGAGGAAGGGAGAGAAATTCTACAGCTCAAGCACTTTATGCTAGTTTTGTGTGCATGTGTGCGTGCATGCTAAGTCTCTTCCGTC[G/A]TGTCCAACTCTTTGTGACCCCATGGACTGTAGCCTTCCAGGCTCCTCTGTCCATGGGATTCTCCAGGCAAGAATACTGGAGTGGGTTTGCATGCCCTCCT	reproduction
1089	NW_005785693.1	TACTGGAGTGGGTTTGCATGCCCTCCTCCAGGGGATCTTCCTGACCTGGGAGTTGAACCCACATCTCTTACAACAACTGCATTGGCAGGCAGAGTCTTCA[C/G]GACTAGCACCACCTGGGAAACTCCATCCGAACTTTAACTTTTAATTAAAATTTTTTTCTGTGTAGCACTGTCCCCACCAACGAACTTGCACCTGGAGGCA	reproduction
1090	NW_005785693.1	GACCCCTAACCTAGCGTTGTTCATAACTTTTAATTTTGCTGATTTTGTATAGCATTTCCATTATGATATGGAGGACACACAAAAGCAGTGTTCCAGAGAG[G/T]GAACAAAAGGTGGATCAGGGCATGCTTTGAAAGTTACGGATGTGAAAACTTTCCCTTGTGTTTCTAGTTTCTGATGTTCCAAGGGACCTGGAAGTCATTG	reproduction
1091	NW_005785693.1	GCGTTGTTCATAACTTTTAATTTTGCTGATTTTGTATAGCATTTCCATTATGATATGGAGGACACACAAAAGCAGTGTTCCAGAGAGGGAACAAAAGGTG[G/C]ATCAGGGCATGCTTTGAAAGTTACGGATGTGAAAACTTTCCCTTGTGTTTCTAGTTTCTGATGTTCCAAGGGACCTGGAAGTCATTGCCGCAACCCCCAC	reproduction
1092	NW_005785693.1	CTGATTTTGTATAGCATTTCCATTATGATATGGAGGACACACAAAAGCAGTGTTCCAGAGAGGGAACAAAAGGTGGATCAGGGCATGCTTTGAAAGTTAC[G/A]GATGTGAAAACTTTCCCTTGTGTTTCTAGTTTCTGATGTTCCAAGGGACCTGGAAGTCATTGCCGCAACCCCCACTAGCCTGCTGATCAGCTGGGATGCT	reproduction
1093	NW_005785693.1	AACAAAAGGTGGATCAGGGCATGCTTTGAAAGTTACGGATGTGAAAACTTTCCCTTGTGTTTCTAGTTTCTGATGTTCCAAGGGACCTGGAAGTCATTGC[C/T]GCAACCCCCACTAGCCTGCTGATCAGCTGGGATGCTCCTGCCGTCACAGTGAGATACTACAGGATCACCTACGGAGAAACAGGTGCGTTAGGGAAGGGCT	reproduction
1094	NW_005785693.1	ACTACAGGATCACCTACGGAGAAACAGGTGCGTTAGGGAAGGGCTTCTTCACACCCCGATCGAGTCTTCTGTCATGGGTAACCTTAAAGCCCAGTATTGG[A/G]TGCCTAATTAAAGAAACTTTGGCAAGTCCATTCAGTGGAGCCTTGATTTTTCTTAAGAGTGTGTAGGAAATATGTATGATATAACTGTTGGCAAAATCAA	reproduction
1095	NW_005785693.1	TGGTGTGACAGTGTTAGTGCAACGAACTAGGACTTACACTTAGGTTATGTTCTACTGGTTAGAATTTGTTTTCATAGAGTGAAGGTTGGGGAGGGCATGC[T/C]GGCTTCTGTTGTATCTTAACAGTGTAGTGAGTATTAGACAGTGGTGGCCCAGATTCTAGTTTTCTGCCATATCAATAACCCACAGTTATTCTCTTTCAGA	reproduction
1096	NW_005785693.1	AGGTTATGTTCTACTGGTTAGAATTTGTTTTCATAGAGTGAAGGTTGGGGAGGGCATGCTGGCTTCTGTTGTATCTTAACAGTGTAGTGAGTATTAGACA[G/A]TGGTGGCCCAGATTCTAGTTTTCTGCCATATCAATAACCCACAGTTATTCTCTTTCAGAAATCAAATCAAGTGTCAAAGTTTTCTGATCTACAAAGCAGG	reproduction
1097	NW_005785693.1	TTTTTGCACTGTGAAAAGAAATGTACGCAGTGGTATTCAAAGTCACAGAAGTTAGTTTATTTAATTTTTAGAGACTGAATTGAAGCATGCTTTATTTGCA[C/T]AGTTTATTTTAAAATCAGCTTTCACAAAACATAAAAGACTGGATCTTAGACAACATGAAGAGATTCCATTAGTGATTCCTAAGTCACTGATATTCCACTA	reproduction
1098	NW_005785693.1	TTTTGCACTGTGAAAAGAAATGTACGCAGTGGTATTCAAAGTCACAGAAGTTAGTTTATTTAATTTTTAGAGACTGAATTGAAGCATGCTTTATTTGCAC[A/G]GTTTATTTTAAAATCAGCTTTCACAAAACATAAAAGACTGGATCTTAGACAACATGAAGAGATTCCATTAGTGATTCCTAAGTCACTGATATTCCACTAC	reproduction
1099	NW_005785693.1	TTGCACTGTGAAAAGAAATGTACGCAGTGGTATTCAAAGTCACAGAAGTTAGTTTATTTAATTTTTAGAGACTGAATTGAAGCATGCTTTATTTGCACAG[T/A]TTATTTTAAAATCAGCTTTCACAAAACATAAAAGACTGGATCTTAGACAACATGAAGAGATTCCATTAGTGATTCCTAAGTCACTGATATTCCACTACTT	reproduction
1100	NW_005785693.1	ACTGGATCTTAGACAACATGAAGAGATTCCATTAGTGATTCCTAAGTCACTGATATTCCACTACTTCCTCTTACTTGGAACAGTTGGGTTTATTGATAAA[G/C]TAAAGCAGTCTGACCATTATGACAATAATGTACAAAGTCTAGGCTTTTTGCACGATTATGCAAAACATGCAGTGAAAGTGAATATCACATTTATGTGATT	reproduction
1101	NW_005785693.1	CAACATGAAGAGATTCCATTAGTGATTCCTAAGTCACTGATATTCCACTACTTCCTCTTACTTGGAACAGTTGGGTTTATTGATAAAGTAAAGCAGTCTG[A/G]CCATTATGACAATAATGTACAAAGTCTAGGCTTTTTGCACGATTATGCAAAACATGCAGTGAAAGTGAATATCACATTTATGTGATTACATTTTAATGGT	reproduction
1102	NW_005785693.1	ATTCCACTACTTCCTCTTACTTGGAACAGTTGGGTTTATTGATAAAGTAAAGCAGTCTGACCATTATGACAATAATGTACAAAGTCTAGGCTTTTTGCAC[G/A]ATTATGCAAAACATGCAGTGAAAGTGAATATCACATTTATGTGATTACATTTTAATGGTATATAAAATTGCTATGACTTTTGCATTAAAAGCAAAAGGCG	reproduction
1103	NW_005784806.1	GCCTTGACCTTCTTGGTCCTTGTCACCTCCAGCCACAGAGCTCCAGCCTGTGGGGAACTGCAAGAGCTCATCAACCAATATTTGGTTCTGTCTTTAGCTT[T/C]TTCCCCACCAATGGAAATTTAATCTGTGAGAATTCCACATGTCATCAGATGGCTGAAGGCTGCTGTGGCCAGGGAGGCAGCTGGTCTGGGACTCGGAGCT	reproduction
1104	NW_005785136.1	CAAGGCCACACAGCTATTCACTGGATCTGGAATTCTGAGGTAGGCACTGTAACTCCCAACAGAGCATGCTTGTTAAGCCCATGCCCCAGGGGTAGATGTG[C/G]ATACAGGACTTCCACCTTCATTTTTTAAATAGAAACGAAACTCCTCTACTTTTGTGGGGGAGGGGAGTATCACACTTGAGAAGTGAGTAAAAGTTAGGGA	reproduction
1105	NW_005785136.1	TGTTAAGCCCATGCCCCAGGGGTAGATGTGCATACAGGACTTCCACCTTCATTTTTTAAATAGAAACGAAACTCCTCTACTTTTGTGGGGGAGGGGAGTA[T/C]CACACTTGAGAAGTGAGTAAAAGTTAGGGACTCCTTCCCTAGAAAAAGGGTAACATACACAATTTTAAAAACATCATTTCAGGATGAAAGCCCCTGTCCT	reproduction
1106	NW_005785136.1	TTTTTAAATAGAAACGAAACTCCTCTACTTTTGTGGGGGAGGGGAGTATCACACTTGAGAAGTGAGTAAAAGTTAGGGACTCCTTCCCTAGAAAAAGGGT[A/T]ACATACACAATTTTAAAAACATCATTTCAGGATGAAAGCCCCTGTCCTGATAGATGAAATGTAGTAAAGGAAGCTCTGCAACATGAGAATGGTAAAAACG	reproduction
1107	NW_005785077.1	AAGGACTAGAGGCAAAGATAATGCATCTCCTATTTCATCCCTTGACAGTGAATTGTGTTCTGTTTGCTTACTCAGACCACAGTTGGTATGTCTGAGAGGC[T/C]GTCTGTTTTGTTCTAGAAAGGAAGAGGCTGCAATATGTCAGAGACACACACTCCAAGAGAACAGTTAGGGAGGAAAGAACACAAAATACTTGTAATCTTT	reproduction
1108	NW_005784782.1	CTGGTCTGGGAAGATCCCACATCCTGCAGGGATCACATGCTCAGGTGCTACAACCACTGAGCCAGCATGCTGCAACCCCTGAAGCCTGTGCACTCTAGAG[G/C]CCATGCTCTGCAACAAAAGAAACCCCTGCAATGAGAAGCCCATGCACCCAACCAGAGCAGCCTCCACTTTGGTGCAATTAGAGAAAGCCCATGTGCAGTA	reproduction
1109	NW_005784782.1	GGTGCTACAACCACTGAGCCAGCATGCTGCAACCCCTGAAGCCTGTGCACTCTAGAGGCCATGCTCTGCAACAAAAGAAACCCCTGCAATGAGAAGCCCA[T/C]GCACCCAACCAGAGCAGCCTCCACTTTGGTGCAATTAGAGAAAGCCCATGTGCAGTAGCAAAGACCCAAATAAATAATAAAAGGAAGAAACACTTCCATA	reproduction
1110	NW_005784782.1	CCTTTCCCCTCTTAAAAGACCAGGGATTTAGAGAATGAAGTGCAGGTGTGTTTTAGAAAAACCAAAATATGATAACAGCAATTACATGTTCCCTTGTCTT[C/T]TCAGTAAGAGTTCAGATAAGCCTGGTGTTTGTGCAGCCTCTCTCGTCCTCAGGATGGGGAGTGGCAGTTGTATTAGGGAGCTGAGATTTCTCTATTTGGT	reproduction
1111	NW_005784782.1	GGTGTTTGTGCAGCCTCTCTCGTCCTCAGGATGGGGAGTGGCAGTTGTATTAGGGAGCTGAGATTTCTCTATTTGGTAGACTGAAGTCCAGAAGGTTAAG[A/T]TGATAGCGTAGGACTCTTGCCCTCTTTTGCATGCCTGCCCGGGTGGATGTGCAGATGAACTCTCCACACAGTGATACTGGGCTCTGTGGTGTGTGGGGTC	reproduction
1112	NW_005784782.1	TTCTGGGAATCTTTCACAGGGCTTCTGCTGGGTTTGTAGAAGTGAGGGCCCAGCTGTTGAGAACATCTAGTGCTCTGGACACAGCATGCCTGCCCTTGGG[C/T]CTCACCGGAATCTAGGAGTCTGTGTCCAGTCTCCTGGGGCAGTTGCTACCTGCCGGATCTCAGCTCCCTATAGTTGGTTCTATTCTCAGGGTCTGAAGAG	reproduction
1113	NW_005784782.1	AATCTTTCACAGGGCTTCTGCTGGGTTTGTAGAAGTGAGGGCCCAGCTGTTGAGAACATCTAGTGCTCTGGACACAGCATGCCTGCCCTTGGGCCTCACC[G/A]GAATCTAGGAGTCTGTGTCCAGTCTCCTGGGGCAGTTGCTACCTGCCGGATCTCAGCTCCCTATAGTTGGTTCTATTCTCAGGGTCTGAAGAGGAAAAGT	reproduction
1114	NW_005784691.1	TTACAGGGAAAGCTTAGGGTTCCTTCCATCTAAGGTGTTAAGAGTACTCAGTTCAGTTCAGTCGCTCAGTCGCGTCCGACTCTTTGCGACCCCATGAATC[G/A]CAGCATGCCAGGCCTCCCTGTCCATCACCAACTCCCGGAGTTCAGAACCACACGCAGTATTAGTAACCTCTCACCTTGCCTTCATCATCATAAACCTCTT	reproduction
1115	NW_005784959.1	TCAGCAGTCAGATACCTATGACCACAGGCCAGTGGGTGGCACCATGGTGTTGCAGCCTCGCTGCATGCTGGTGGGCACAGGCAGGGCTGTGGCCCACAGG[A/G]CCTGGGGGAGTCTGGGAAAGGTGAGCAGGGGATTGGATGCTGACAAGGAATGCCCTTGGCAGCCAGGGTCTGCTCCAACGGGCAACTCAGGGTCCGAGAA	reproduction
1116	NW_005784959.1	AGTCAGATACCTATGACCACAGGCCAGTGGGTGGCACCATGGTGTTGCAGCCTCGCTGCATGCTGGTGGGCACAGGCAGGGCTGTGGCCCACAGGACCTG[G/A]GGGAGTCTGGGAAAGGTGAGCAGGGGATTGGATGCTGACAAGGAATGCCCTTGGCAGCCAGGGTCTGCTCCAACGGGCAACTCAGGGTCCGAGAAGGAAG	reproduction
1117	NW_005784959.1	TGACAAGGAATGCCCTTGGCAGCCAGGGTCTGCTCCAACGGGCAACTCAGGGTCCGAGAAGGAAGGTGAGGTCTGTGAGCACCTAAAGAGGATTAGAACT[G/A]CTGAGAGAGTCTATGGAGCAGGCAGAGCAACAGTAAGGAAGGTGTTTGGGGGATGACTTGAAAAGAGGTGCAATTACTCTACCACCATCCAGGCCAAAGA	reproduction
1118	NW_005784959.1	GGTCCGAGAAGGAAGGTGAGGTCTGTGAGCACCTAAAGAGGATTAGAACTGCTGAGAGAGTCTATGGAGCAGGCAGAGCAACAGTAAGGAAGGTGTTTGG[G/A]GGATGACTTGAAAAGAGGTGCAATTACTCTACCACCATCCAGGCCAAAGATTTCTCCAGGCCAGACCTCCCTGCTGGCACATTCACTGCTGCTGCTGCTG	reproduction
1119	NW_005784959.1	AGGAAAGTTTACAGGATTCACACTAGAGCACAAGGGGTACAGAGAGCTCTCACAAGCTTGTCTCTGTACGCCCCCCCCAATCCCCTCCGCATGCACTGAG[C/G]AAACAGCCAAGGAGGCAGGCACTGCTCACAATGAGTTTTCGGCCGCAGTCAGTAATACTCTGGCAGCAAGGGCTCCCTTCGTAAGGCAAACTAGGAAATG	reproduction
1120	NW_005785077.1	GGCCTTGGTGATGCTGAGCCAGAGTCTCCAGGGGAAAGGGAAATAAAGATAGCATGCCTTATGGCCCTCTCTCTGAGGCTGTGAAACCTTTCTCAGACAC[C/T]ACAGCTTCCAAAGCCTGAGTCAGCAAGGGAGCAAAATGATGGCGTGGTCGTTCAGGGGAATCTAGGATTTCAGGGTGGTGGAACTGCAGGGAAGGGGGAG	reproduction
1121	NW_005785136.1	CCGGTCTTGCTGTAAATTTGGAGCCTGTGGCCCTATTTCCTACAAAACTGTGAACATCCTGAAACGTATACCAAGTTCTGCACGTATGCACATCTTTATA[A/G]AGGGAGGGTCTCTGTCTGTGAGCAGATTCTCCAAGGGCTCCATATTAACAGGATTAACCACCACGGTGACTCCAGTGGCCCACCTGCACCTTTCAAGAGT	reproduction
1122	NW_005785136.1	TTAACCACCACGGTGACTCCAGTGGCCCACCTGCACCTTTCAAGAGTCTGCCCAGAACAGAAGGCCCATCTTATTCCTCCAGCCAAAGCGATGGGTCTGC[A/G]TGATGTGTTCTGGGAGTCGCGGGCATGCAGCGGGCACCCGCGTGCACTGAGAGTGCCAGCACTGTGTGGACGCGGCTGCAGAGCAGCTCGGTGCCCTTCC	reproduction
1123	NW_005784445.1	TCTGTGTCTCCTGCAGTGCTGTGTGTGTTGGGAGCTTCACAAGTTAACAAATTACATCAATCAGGAAACACCGCTGTGAGAACTGTAATGGGAGGGTTGG[G/A]GATTATTAACACTTTTGAGAGAGAATAGTAACCGAGGGTTTTTCTGCTTGTCTCTGTCTAGAACTTTAAAAGTTAAAAACAGTTTCCAGTGTTGACATTA	reproduction
1124	NW_005784445.1	AAGTTAAAAACAGTTTCCAGTGTTGACATTAGTCTACTTCTAGGGATTTATCCTCAAAAAATAGTTTTGAATATCTGCAGAGAATGTCCACTGGACTGTT[A/G]TCTATGATGTGGAAGCATGGAGGTAACCTGAATATTCTCCAGTAGGGTATCGGTTTAGAAAGAAACGAACTCATGGTGCATGCTTACATCTTACCATTAC	reproduction
1125	NW_005784445.1	AGTTTTGAATATCTGCAGAGAATGTCCACTGGACTGTTATCTATGATGTGGAAGCATGGAGGTAACCTGAATATTCTCCAGTAGGGTATCGGTTTAGAAA[G/C]AAACGAACTCATGGTGCATGCTTACATCTTACCATTACCGTCTCCTTCATAAAATGGTGACGTGGAAGGGTGTTGACTTGGTAACAGGTTCATATGAAAT	reproduction
1126	NW_005784445.1	GCTTCAGGTCCCGCAGAGCCAAGGTAGCTCTCCGTGTGCCCCCTGCAGAGTGTGTGCCTGTTCACGCCCTTCTTTGGGTAGTACTTGCTGTGTGTGTGTG[T/C]GCACACTCGCGTGTGCATGCCCCTGTGTTCTCCCACCCAGTGCCTTCACCTGCTTTGGCTGTTTTGTTTCCTTTCTCTCCTCTCACCCTCCGCCCCCCGT	reproduction
1127	NW_005784445.1	GTCCCGCAGAGCCAAGGTAGCTCTCCGTGTGCCCCCTGCAGAGTGTGTGCCTGTTCACGCCCTTCTTTGGGTAGTACTTGCTGTGTGTGTGTGTGCACAC[T/G]CGCGTGTGCATGCCCCTGTGTTCTCCCACCCAGTGCCTTCACCTGCTTTGGCTGTTTTGTTTCCTTTCTCTCCTCTCACCCTCCGCCCCCCGTGCAGGAA	reproduction
1128	NW_005784445.1	GGACTCTTTGGAAACCCACCGGTCCTTTTCCCACAGGGTTACCCGTCAGGACCTTGGATGAACTCATTTTTCCAGGAAATTGGACGGAGGTCTCCTGATA[A/T]CTTCAGCTCACTGAGGCTTTCCTTTTCCTCCTGTAACTTTGATTTCATTGATACGTAGTCTCTCCAAAGAGACTATTCATCAGATTCCCTTTTTACACTA	reproduction
1129	NW_005784445.1	GATAACTTCAGCTCACTGAGGCTTTCCTTTTCCTCCTGTAACTTTGATTTCATTGATACGTAGTCTCTCCAAAGAGACTATTCATCAGATTCCCTTTTTA[C/G]ACTATGGCATTGTGCAAGAGGTATCAGATTTTAAAGTAAAAGCATGCCTTCCTGGCTGCTCCAAGCTTGCGTATTAATACATTTAACCAGTGTGAAGTGC	reproduction
1130	NW_005784445.1	AACTTCAGCTCACTGAGGCTTTCCTTTTCCTCCTGTAACTTTGATTTCATTGATACGTAGTCTCTCCAAAGAGACTATTCATCAGATTCCCTTTTTACAC[T/C]ATGGCATTGTGCAAGAGGTATCAGATTTTAAAGTAAAAGCATGCCTTCCTGGCTGCTCCAAGCTTGCGTATTAATACATTTAACCAGTGTGAAGTGCTAA	reproduction
1131	NW_005784445.1	AAGTTTTCCCAGGCGCAGTTTCTCTGAAGTGGGACTTGAGGCTCTTGGCCCTTCTGTCCTGGGGCACGTGGTCTCGGCCCTTCTGTGGTTTTCCCGTCCT[T/C]TGTGGCTGTCTTGGTGCTAGTGGGCCGCTTGCTTCCTCTCAAGTCCCTTCTCCCAGTTGTCTCCTGGCTCTGCATGCTGGCGGCATCTAATGTGGACCTC	reproduction
1132	NW_005784445.1	CCAGGCGCAGTTTCTCTGAAGTGGGACTTGAGGCTCTTGGCCCTTCTGTCCTGGGGCACGTGGTCTCGGCCCTTCTGTGGTTTTCCCGTCCTTTGTGGCT[G/C]TCTTGGTGCTAGTGGGCCGCTTGCTTCCTCTCAAGTCCCTTCTCCCAGTTGTCTCCTGGCTCTGCATGCTGGCGGCATCTAATGTGGACCTCCTCCTGGA	reproduction
1133	NW_005784445.1	GCGCAGTTTCTCTGAAGTGGGACTTGAGGCTCTTGGCCCTTCTGTCCTGGGGCACGTGGTCTCGGCCCTTCTGTGGTTTTCCCGTCCTTTGTGGCTGTCT[T/C]GGTGCTAGTGGGCCGCTTGCTTCCTCTCAAGTCCCTTCTCCCAGTTGTCTCCTGGCTCTGCATGCTGGCGGCATCTAATGTGGACCTCCTCCTGGAGATG	reproduction
1134	NW_005784445.1	AGTTTCTCTGAAGTGGGACTTGAGGCTCTTGGCCCTTCTGTCCTGGGGCACGTGGTCTCGGCCCTTCTGTGGTTTTCCCGTCCTTTGTGGCTGTCTTGGT[G/C]CTAGTGGGCCGCTTGCTTCCTCTCAAGTCCCTTCTCCCAGTTGTCTCCTGGCTCTGCATGCTGGCGGCATCTAATGTGGACCTCCTCCTGGAGATGGAAT	reproduction
1135	NW_005784445.1	AGTGGGACTTGAGGCTCTTGGCCCTTCTGTCCTGGGGCACGTGGTCTCGGCCCTTCTGTGGTTTTCCCGTCCTTTGTGGCTGTCTTGGTGCTAGTGGGCC[G/A]CTTGCTTCCTCTCAAGTCCCTTCTCCCAGTTGTCTCCTGGCTCTGCATGCTGGCGGCATCTAATGTGGACCTCCTCCTGGAGATGGAATTTGTCTCTACC	reproduction
1136	NW_005784445.1	TCTTGGCCCTTCTGTCCTGGGGCACGTGGTCTCGGCCCTTCTGTGGTTTTCCCGTCCTTTGTGGCTGTCTTGGTGCTAGTGGGCCGCTTGCTTCCTCTCA[A/G]GTCCCTTCTCCCAGTTGTCTCCTGGCTCTGCATGCTGGCGGCATCTAATGTGGACCTCCTCCTGGAGATGGAATTTGTCTCTACCACACCGGTGGACTTC	reproduction
1137	NW_005784445.1	TGGGAGCCCAGGGCAAACTGTGCCTGAAGTCCACCCTATTTCTGTATGTTCCAGTTTTCTGCAAATCTCCTTAACTGCATAATCCATTTGAATCAGTTGC[T/C]GTTACTCCTTTGAAGCTGCCTGTTGGTCAATGGCTAATTTGGAAATAGCTGAAGAATTAGGCTGTGGGTCATACAGTACTATGACAAAATGGAGAGAATC	reproduction
1138	NW_005784445.1	TTTTGGGTTTGTAAGGGAGGTGGCTTGCTAGCTAATTGAGTTATCGGTAAGGGAGGTGTGAGATGTGGATTGTACTCTAAGATGCCTCAAATATTTTGAC[T/C]CCTAGTATGACTTCCTTTTCACAGATGATGAAGCCAAGGCCGAGGAATGAGATGTAGTTCTGTGACCTTTGTCCGTGATAGCAGTGCTGCTGGTTTATTC	reproduction
1139	NW_005784445.1	TGACTCCTAGTATGACTTCCTTTTCACAGATGATGAAGCCAAGGCCGAGGAATGAGATGTAGTTCTGTGACCTTTGTCCGTGATAGCAGTGCTGCTGGTT[T/C]ATTCATGAAACTCAGCCTCAAACCGCTACATTTGCTTCTGAAATCTTCAAGGAGCCTCAAGAATAGCATGCCTGGGCCAGCAGGCCAAGATGTGAAGTAT	reproduction
1140	NW_005784445.1	AGTTGGGGTTTTGGGGTGTGGGGGGAGTCCAGTTGGACACACCTGAGTGCCTGCCTGTGTTTGTAAGTGGGAAAGTATTGCGCTCCCTCACAGGCTGTAT[T/C]GTGAGCAGTGAGATCTTTGTCAAAAGTAACTCAGGCTTTTTCGGGGGCCAGGCAAGAGAAAACACACACACAGAATTTGAGGGCTCTGTGGAGAGGATGC	reproduction
1141	NW_005784445.1	CTGAGTGCCTGCCTGTGTTTGTAAGTGGGAAAGTATTGCGCTCCCTCACAGGCTGTATTGTGAGCAGTGAGATCTTTGTCAAAAGTAACTCAGGCTTTTT[C/T]GGGGGCCAGGCAAGAGAAAACACACACACAGAATTTGAGGGCTCTGTGGAGAGGATGCAATTAATACAGCTGTTGTTCTTTTGTGTAAGTTACTGTTAAG	reproduction
1142	NW_005784445.1	CCAAAAAATGCTTTTAGAATGACTTGATCCTTTTTTATAGATGTTTACATTTGTGTGTGCATGCATGTGCATAGAAAATGATCTGGTGGGGGAGTCTTCA[T/C]GGAGATACAGATAAAGTGCCATTGTGGACAGGCAGACTAGGTGTTCAATGTAGTTTTTAATCTGATTTCTGATTTTCTTCATCTTTTTTATTATAAAGAA	reproduction
1143	NW_005784445.1	TTTAGAATGACTTGATCCTTTTTTATAGATGTTTACATTTGTGTGTGCATGCATGTGCATAGAAAATGATCTGGTGGGGGAGTCTTCATGGAGATACAGA[T/C]AAAGTGCCATTGTGGACAGGCAGACTAGGTGTTCAATGTAGTTTTTAATCTGATTTCTGATTTTCTTCATCTTTTTTATTATAAAGAAAAACAGTAATAG	reproduction
1144	NW_005785632.1	AGTTCTACCCACGCTGTTTCCAAGCTTCCTCCTGGGCGCAGGGGGCCACTGGCAGAGAACCGAGGACAGGCAGTGCCAGGCAGTGTGGCTGCAAGACAAG[A/G]GGCACACGACCCCCTTCCAGTGCCGGGGCTCAGACTGCGCGCAGCATGCCCCAAGGTGGCACACCAGCCTGGGAGACGGGCTGCCCCTGAACCCAGCGAG	reproduction
1145	NW_005784360.1	AGAAGTCACCAAGAACTGCGCCAACTCCCCAGTCTTGGAAATGTCCGAGTCACCTGCCCGGGGAAAGAACCGACGGGCCCCACTTCATGGACTGAGAGTG[T/G]GGGGTCACCAGGCTGGCCAGCACACAAAGCAAAGGGAAGTGGGCCACGGCCACACAGCATGCAGCAGAGAAAAATGACTCAAGATGTGAGTGGGGCTGCA	reproduction
1146	NW_005785848.1	TACAGTTCACAGGGTTGCAAAGAGTTGGACACGACTGAAGCAACTTCACACGCATGCACATTTACCCTTTTAAGCTTCAAAATAGAGGATGAATAAAAGC[A/C]CCTACATCTCTGATTTAAAGCTAGATAGATCCCTGCCTTTCATGTCCTCTGTTGGCTAATGTTCCAATTATTAGCAACAAGGGATAATGTTTCTAGAAAA	reproduction
1147	NW_005785848.1	CTGGATGTTTCTATCAATTAAGTTTATTTAACTGGCAGCATGCTTACATTCCTAAGTTCCATGTGGTCCGTGGGGCTGCTGGCCTTCTCTTCCCTGGACT[G/A]GATGGTGGAACTTCCCGACCTTTTCAGCACTGGTGGGTTCCTTCTTTTCCACTAGAGCTGTGTGTCCTTATCTGGGAACAGCCAACAGAATGGCTGCCCC	reproduction
1148	NW_005785848.1	ATGGTGGAACTTCCCGACCTTTTCAGCACTGGTGGGTTCCTTCTTTTCCACTAGAGCTGTGTGTCCTTATCTGGGAACAGCCAACAGAATGGCTGCCCCT[C/T]AGTTAGGAGACTTAAAGTAGTTTTAGCTCTCTACCTCTTCTTTCATTGGCCTCATTATTCTTTTTTTGAATGAATTTTTATTGGAGTACAGTTCCTTTGC	reproduction
1149	NW_005785848.1	TGGTGGAACTTCCCGACCTTTTCAGCACTGGTGGGTTCCTTCTTTTCCACTAGAGCTGTGTGTCCTTATCTGGGAACAGCCAACAGAATGGCTGCCCCTC[A/G]GTTAGGAGACTTAAAGTAGTTTTAGCTCTCTACCTCTTCTTTCATTGGCCTCATTATTCTTTTTTTGAATGAATTTTTATTGGAGTACAGTTCCTTTGCA	reproduction
1150	NW_005785848.1	CTTTTCAGCACTGGTGGGTTCCTTCTTTTCCACTAGAGCTGTGTGTCCTTATCTGGGAACAGCCAACAGAATGGCTGCCCCTCAGTTAGGAGACTTAAAG[T/C]AGTTTTAGCTCTCTACCTCTTCTTTCATTGGCCTCATTATTCTTTTTTTGAATGAATTTTTATTGGAGTACAGTTCCTTTGCAATGCTGTATTAGTTTCT	reproduction
1151	NW_005785848.1	CTGAGTAAACTCCAGGAGACAGTGAAGGACAGGGAAGCCTGGCATGCTGCAGTCCAGGGTGTTGCAAAGAGTTGGACATGACTTAGCAACTGAGCAACAA[C/T]GGCAACAAAGAATCTTCAACCTGAAGGGTGCCCCACCCAACGCATTTGGAGAACCATACAACCATAACCAAGGGCTTTGTCTTTAAGCTGATAATACTAA	reproduction
1152	NW_005785848.1	CCAGGAGACAGTGAAGGACAGGGAAGCCTGGCATGCTGCAGTCCAGGGTGTTGCAAAGAGTTGGACATGACTTAGCAACTGAGCAACAACGGCAACAAAG[A/G]ATCTTCAACCTGAAGGGTGCCCCACCCAACGCATTTGGAGAACCATACAACCATAACCAAGGGCTTTGTCTTTAAGCTGATAATACTAAGATAGCAAAGA	reproduction
1153	NW_005785848.1	GGGAAGCCTGGCATGCTGCAGTCCAGGGTGTTGCAAAGAGTTGGACATGACTTAGCAACTGAGCAACAACGGCAACAAAGAATCTTCAACCTGAAGGGTG[C/A]CCCACCCAACGCATTTGGAGAACCATACAACCATAACCAAGGGCTTTGTCTTTAAGCTGATAATACTAAGATAGCAAAGATATCAATTTAAGAAATATAA	reproduction
1154	NW_005785848.1	GCATGCTGCAGTCCAGGGTGTTGCAAAGAGTTGGACATGACTTAGCAACTGAGCAACAACGGCAACAAAGAATCTTCAACCTGAAGGGTGCCCCACCCAA[C/T]GCATTTGGAGAACCATACAACCATAACCAAGGGCTTTGTCTTTAAGCTGATAATACTAAGATAGCAAAGATATCAATTTAAGAAATATAATTTTACCTGG	reproduction
1155	NW_005785848.1	GCAACAAAGAATCTTCAACCTGAAGGGTGCCCCACCCAACGCATTTGGAGAACCATACAACCATAACCAAGGGCTTTGTCTTTAAGCTGATAATACTAAG[A/C]TAGCAAAGATATCAATTTAAGAAATATAATTTTACCTGGAACAATATTAGTGGGAATTCCATAAAAGAGTGACAAAAACTGGAAAAATATATGCCAGATG	reproduction
1156	NW_005785848.1	AAAGAATCTTCAACCTGAAGGGTGCCCCACCCAACGCATTTGGAGAACCATACAACCATAACCAAGGGCTTTGTCTTTAAGCTGATAATACTAAGATAGC[A/C]AAGATATCAATTTAAGAAATATAATTTTACCTGGAACAATATTAGTGGGAATTCCATAAAAGAGTGACAAAAACTGGAAAAATATATGCCAGATGGGGAA	reproduction
1157	NW_005785395.1	GCACACAAACAAGCATTCCTCAACCTGAGGTGGGAGTTGATGATGTGTGGGTGATGTGCCTGGTGTTAGCGTCTTGGTCACCCCAGCTCGCTGGATCAGG[G/A]GGCCTGAGCCACACCTTCTGAAGCAGTGATGCCAGCAATGGCATCCCTGGGGGCACACGCCTGCCCCAAGGTTGCCAGGCATGCCTCTTCTCTGGGGATC	reproduction
1158	NW_005783544.1	CTAGGGACTGGGATGGTCAGGGGAGCCCTGGATTCTCTGTCCCAGTTCTCCAGGAGTGAATTCATCATCTTACGTGTCTTATCCTTGAGGGCAGGGTCTC[T/C]CTGCTGCCCAACTGCATCCCTTTCACTGGTGCCTGGCTCTGGGGGCCTCTTTAAATGTTCGTTGGATGTTGGTCGTTCGCTCCGTAGTGGGGGAAGGTGA	reproduction
1159	NW_005783544.1	GGGGCCCAGGAGGGTGCCCAGTCCACCTCCCTTCTCAGGCACAGTATATTAAATCCATCCAGGCAGTAAGAGTCTGTTGTTACATAATTTAAAAACATAT[G/A]TTTATTTATTTGGCTGAGCTGGGTCTTAGTTGCAGCATGTGGGATCTTAAGTTGCAGCATAGGAGATCTAGTTCCCTGACCAGGGATCGAACCTGAGTCC	reproduction
1160	NW_005783911.1	TCATACTCTTCTCCGTTGTGTGGGCTCATGCTCAGTTGCTTTAGTCATGTCTGACTCTTTGTGACCCTATGAACTGTAGCATGCCAGGCTCCTCTGTCTA[T/C]GGCATTCTCCAAGCAAGAATACTGGGATGGGAAGCTATACCCTTCTCCAGGGGATCTTCCCGACACAGGGATTGAATCCGGGTCTCTAACATTGCAGATT	reproduction
1161	NW_005783911.1	GATTGAATCCGGGTCTCTAACATTGCAGATTCTTTACCATCGGAGCCACACAGGGACTGTAGTGGCTGCCAGTTTACATTCCCACCAACAGTATAGGAAG[G/A]TTCCCTTTTCTCCATGCCCTCCTTGGCATTAATTGGTTTATAGAGTTTTTGATCATGGCCATTCTGACTGATGTGAGGTAGTACCTCATTGTAGTTTTGA	reproduction
1162	NW_005783911.1	AATCCCATGGACAGAGGAGCTTGGTGGGCTACAGTCCATGGGGTCTCAAAGAGTCAGACATGACTGAGTGACAGAGCATGCACACAAGCAGCTTTACATC[C/G]CCCCCAACTCTGGCTGAGCAATGGTACTTTGCCAGCAATCTTGCCTCTGGAAGTCCTTCCATGGTCCCCACTCTAGACACAGTCCCCCTTCTCCCTCCAG	reproduction
1163	NW_005783911.1	ATCTCTTTTTTGTGTGGTGTGTTTTTTAAAAAAAATTATTGAAGTATATTTGGTTTACAATTTTGTGTTAGTTGCTGTGCATGCATGCTAAGTCGCTTTA[G/A]TCATGCCCGACTCTTTGCAACTGTACGGACTGTAGCCCTGCTTTTCTGTCCAAGGGATTCTCCAGGCAAGAATACTGGTGGGTTGCCATGTCCTCCTCCA	reproduction
1164	NW_005783911.1	GCACAGCCATTTCAGCCCCATCTGCTGTTCTGAATTTCCTCTGCCTTTACTTCTGGTGGGGCTTCCCAGATGGCACTAATGGTAAAGAACCCACCTGCCA[A/G]TGCAGGAGATGTAAGAGACTCAGGTTCAATCCCTGGAGGAGGGCATGGCAACCCGCTCCGGTATTCTTGCTTGAAGAATCCCCATGGACTGAGGAGCCTG	reproduction
1165	NW_005783911.1	ACAGCCATTTCAGCCCCATCTGCTGTTCTGAATTTCCTCTGCCTTTACTTCTGGTGGGGCTTCCCAGATGGCACTAATGGTAAAGAACCCACCTGCCAAT[G/T]CAGGAGATGTAAGAGACTCAGGTTCAATCCCTGGAGGAGGGCATGGCAACCCGCTCCGGTATTCTTGCTTGAAGAATCCCCATGGACTGAGGAGCCTGGT	reproduction
1166	NW_005783911.1	TCAGGTTCAATCCCTGGAGGAGGGCATGGCAACCCGCTCCGGTATTCTTGCTTGAAGAATCCCCATGGACTGAGGAGCCTGGTGGGCTACAGTCCATGGG[G/A]TTAGACATGACTGAAGCAACTTAGCACGCATGCACACCTCTGGTTAGGCTCTAAGGCCAGGGGCACAGAGGGTGATTCTGGTTCTCACCGGAGGGTGATC	reproduction
1167	NW_005783911.1	TGAAAATGCAGAGTTCCAACCATTGGACCAACCAGGGAATTCCCTGGAACAGGTTTTTATTGCTTGGTTTTTCTGTGCCATGACTGAGGCACAGAATGGA[T/C]CTCATAGCAACTCTATAAAGTGAGTGCCTAGGGATCTTCCATTTTATCAGTTCTAAAGGGAAAACCAAAGCTTGGAGAGGCTGAGACACTTACCCAGGAG	reproduction
1168	NW_005783911.1	GAAAATGCAGAGTTCCAACCATTGGACCAACCAGGGAATTCCCTGGAACAGGTTTTTATTGCTTGGTTTTTCTGTGCCATGACTGAGGCACAGAATGGAT[C/T]TCATAGCAACTCTATAAAGTGAGTGCCTAGGGATCTTCCATTTTATCAGTTCTAAAGGGAAAACCAAAGCTTGGAGAGGCTGAGACACTTACCCAGGAGC	reproduction
1169	NW_005783911.1	TCTATAAAGTGAGTGCCTAGGGATCTTCCATTTTATCAGTTCTAAAGGGAAAACCAAAGCTTGGAGAGGCTGAGACACTTACCCAGGAGCTTGGAGCCTA[G/A]GAGCCACAGAACCTACCTTGGATCTTACTCGATGGCCTAGTTTCTAACCACTGGCATGCTGCTGCTACTGCTAAGTCGCTTCAATCGTGTCCGACTCTGT	reproduction
1170	NW_005783911.1	GAGTGGGTTGCCATTTACCTGTGAGTAAATACTGGCTGGAGAGCGAGAGTGTGGCTGCTCTTGATCCTGGTGGGGAAAGAAAATTCCTCCATGGTCCTCC[T/C]GTATGCATGTAAAAGAGACTTCTTATCAATGAGCTTTCTCCCCCAAAGGGGACTTCGTCTGAGAGCGGAAATGCTACTCATCTTTCTTTGAATGTTCTTA	reproduction
1171	NW_005783911.1	GAGAGTGTGGCTGCTCTTGATCCTGGTGGGGAAAGAAAATTCCTCCATGGTCCTCCTGTATGCATGTAAAAGAGACTTCTTATCAATGAGCTTTCTCCCC[C/A]AAAGGGGACTTCGTCTGAGAGCGGAAATGCTACTCATCTTTCTTTGAATGTTCTTAGAAATACCTTGCATCCAGTTGGATGGACAAGCATTTTGCTGTTG	reproduction
1172	NW_005783911.1	TCTCTCTGACTTCTCCTCACTAGAAAATGGTTATACAAGATCCCAATGCTGGGAAAGATTAAGGGCAAGAGGAGAAGGGGCGACAGAGGATGAGATGGCT[G/A]GATGGCATCACTGCCTCAATGGACATGAGTTTGAGCAAACTCGGGGAGGTAGTGAAGGACAGGGAAGCCTGGCATGCTGTAGTCCATGGGGTCGAAAAGA	reproduction
1173	NW_005783911.1	CCCGCCGGCATTATGCTCTGGAGCGCGGCTGCCGGCTGCGCGGGCTGCTGCCTGGGAATTACAGCGTGCGAGTTCGGGCCACCTCCCTGGCAGGCAATGG[A/G]TCTTGGACGGAAGCCACCTATTTTTACGTGACAGACTATTGTAAGTCTGCACAGCCACTTTGACTAGTAGAGTCTGTGCTTGGTGCTGGGCCTAGCAGGG	reproduction
1174	NW_005783911.1	TTGACTAGTAGAGTCTGTGCTTGGTGCTGGGCCTAGCAGGGCGTTTCAGAGGATGCTTGGGGAAGCCTGGAGGCTGTGGGTACTGCCTCTGACTTGACCT[C/T]GGGGTCCACCGGCTGCTGCTGTGTGACCAGGGCAAGATGCTTGCCCTCTCTAAGTGCATGCTTCCTCATCTGACTATGGGTATAATACTAGGACCACCAC	reproduction
1175	NW_005783911.1	GAGTCTGTGCTTGGTGCTGGGCCTAGCAGGGCGTTTCAGAGGATGCTTGGGGAAGCCTGGAGGCTGTGGGTACTGCCTCTGACTTGACCTCGGGGTCCAC[C/T]GGCTGCTGCTGTGTGACCAGGGCAAGATGCTTGCCCTCTCTAAGTGCATGCTTCCTCATCTGACTATGGGTATAATACTAGGACCACCACTGGAGATGAA	reproduction
1176	NW_005783911.1	GAGTCTGTGCTTGGTGCTGGGCCTAGCAGGGCGTTTCAGAGGATGCTTGGGGAAGCCTGGAGGCTGTGGGTACTGCCTCTGACTTGACCTCGGGGTCCAC[C/A]GGCTGCTGCTGTGTGACCAGGGCAAGATGCTTGCCCTCTCTAAGTGCATGCTTCCTCATCTGACTATGGGTATAATACTAGGACCACCACTGGAGATGAA	reproduction
1177	NW_005783911.1	TCAGGCCATCACGATGTATCTGATGTATCCAGTTCTGAGCTACCCTTAGCTGATGAGGGAAGCTGCAGTGTTGAGACACAGACAGTCTTTGATCCAGCCA[C/G]CATGCTCCTTTCCCCTTAGAATCTCTGTGGTGTGTGAGCATCTAGGTGCCCTAGGCACTCCATGGTTTATTTCCACTCTTTTTAGGCTGAGATGCTTTGG	reproduction
1178	NW_005785078.1	AGGACCTGGGAAGAGTTAAGTTCAGGCAACTTTTCATGCTCATTTTGGGTCAGCCCTTAATATTATGTCTTAATAGATTTATTTAGAGTGTTAAACTTTT[G/A]CTTGTTTATTTATTTGCGTGCACCAGGTCTTAGATGCGGTACGTGGCATCCTCAATCCTAGTTGCAGCATGCGGGGTCTTCAGCTGCTGCCAGTAGGGTC	reproduction
1179	NW_005785078.1	TAGATTTATTTAGAGTGTTAAACTTTTGCTTGTTTATTTATTTGCGTGCACCAGGTCTTAGATGCGGTACGTGGCATCCTCAATCCTAGTTGCAGCATGC[G/A]GGGTCTTCAGCTGCTGCCAGTAGGGTCTAGTTCCCCCACCATGGATGGAACCCAGGCTCCCTGCATTGGAAGAGTGGAGTCTTAGCCACTGGACCACCAG	reproduction
1180	NW_005785078.1	TGCCAGTAGGGTCTAGTTCCCCCACCATGGATGGAACCCAGGCTCCCTGCATTGGAAGAGTGGAGTCTTAGCCACTGGACCACCAGGGAAATCCCTTGCT[C/T]ATATTTTAAATCTTGTCCTTTTGCTTATTTTATGAGCTTTGAACTTACTTTATGCCCCTTCACCATTTTTTGGAATTTAATGCTTAATCTTTTTTTTTGG	reproduction
1181	NW_005785078.1	GGATTTTTCAAGTATTTACCAAACTAAAATGAAGCAGCCTGGTTGGAGGGGGAGTATGGGTGTGGTGGTTATGAGTTAAATGAAAAGAAATAATACTTTA[T/C]CCAGTGGTAAGAAAATTCTTGACAATTATGACCAACTTGAGAGAGCCTGGAATTATGTCTTTGGGGGGGAAAAAAGGACAAGTGTATAGATTAAGGGTAC	reproduction
1182	NW_005785078.1	GGCTGCTGGTGTTTTCCACGGATGCTGGGTTTCACTTTGCTGGAGATGGGAAACTTGGTGGCATTGTTTTACCGAATGACGGACAGTGTCACCTGGAAAA[C/T]GATGTGTACACAATGAGCCATTATTACGTAAGTGTTAGCGCCTTGCATGCTCAGTGGATTTGGGTTTTTAGAGTATTATGGGTAATGGGCTTGTGGGTGT	reproduction
1183	NW_005784783.1	ACTTTGGTCACCTTTGAGAGACTGACTCTTCCTAACATGGACTGTTACAATCACCTCCTAGGTGGTAACTCCATTTTCCAGAGGGATGGCTGGCATGCCT[A/G]TACTCGTGTTGGAATGTAGTGTAACTGAAGCCCGGGACTGTATGCTGTCCATCTTTGCATCTGAAAGTCCTATGCCAAAGTTGCCTGAAATATCATCCCC	reproduction
1184	NW_005784783.1	ACTGTTACAATCACCTCCTAGGTGGTAACTCCATTTTCCAGAGGGATGGCTGGCATGCCTATACTCGTGTTGGAATGTAGTGTAACTGAAGCCCGGGACT[G/A]TATGCTGTCCATCTTTGCATCTGAAAGTCCTATGCCAAAGTTGCCTGAAATATCATCCCCATGTTGAGGACTCCAAAATGACAGGGTCTTTTTTATGTTT	reproduction
1185	NW_005784783.1	GTCAGGGATCACTTACTGAGTGCAGCCCATGCTTACACACAGTGCAAGGCACAGAGAATTGAAGAACAAACAAACCCCCCAAAAAGTGGCCATTAGCAAG[C/T]GTGACCTGGTTGCTTCCGTATGTTGCCTCTTAGCAGTGATGGCTCAGTGAGCGCGGGTGTGCAGATGTCACCTCTGTAACTTCCGGTCACCAAAGGGGAA	reproduction
1186	NW_005784783.1	AGTGCAGCCCATGCTTACACACAGTGCAAGGCACAGAGAATTGAAGAACAAACAAACCCCCCAAAAAGTGGCCATTAGCAAGCGTGACCTGGTTGCTTCC[G/A]TATGTTGCCTCTTAGCAGTGATGGCTCAGTGAGCGCGGGTGTGCAGATGTCACCTCTGTAACTTCCGGTCACCAAAGGGGAAAGGGGGAGGAGGGATGAA	reproduction
1187	NW_005784783.1	GCAAGGCACAGAGAATTGAAGAACAAACAAACCCCCCAAAAAGTGGCCATTAGCAAGCGTGACCTGGTTGCTTCCGTATGTTGCCTCTTAGCAGTGATGG[C/T]TCAGTGAGCGCGGGTGTGCAGATGTCACCTCTGTAACTTCCGGTCACCAAAGGGGAAAGGGGGAGGAGGGATGAATCAGGAAGACGGGGTTACCAATATT	reproduction
1188	NW_005784783.1	CTCAGTGAGCGCGGGTGTGCAGATGTCACCTCTGTAACTTCCGGTCACCAAAGGGGAAAGGGGGAGGAGGGATGAATCAGGAAGACGGGGTTACCAATAT[T/A]CACACAGTACAGTTCAGTTCAGTCCAGTCGCTCTGTCGTGTCCGACTCTTTGCGACCCCATGAACCACAGCATGCCAGGCCTCCCTGTCCATCACCAACT	reproduction
1189	NW_005784783.1	CGCGGGTGTGCAGATGTCACCTCTGTAACTTCCGGTCACCAAAGGGGAAAGGGGGAGGAGGGATGAATCAGGAAGACGGGGTTACCAATATTCACACAGT[A/T]CAGTTCAGTTCAGTCCAGTCGCTCTGTCGTGTCCGACTCTTTGCGACCCCATGAACCACAGCATGCCAGGCCTCCCTGTCCATCACCAACTCCCGGAGTT	reproduction
1190	NW_005784783.1	GCGGGTGTGCAGATGTCACCTCTGTAACTTCCGGTCACCAAAGGGGAAAGGGGGAGGAGGGATGAATCAGGAAGACGGGGTTACCAATATTCACACAGTA[C/G]AGTTCAGTTCAGTCCAGTCGCTCTGTCGTGTCCGACTCTTTGCGACCCCATGAACCACAGCATGCCAGGCCTCCCTGTCCATCACCAACTCCCGGAGTTC	reproduction
1191	NW_005784783.1	TCACCTCTGTAACTTCCGGTCACCAAAGGGGAAAGGGGGAGGAGGGATGAATCAGGAAGACGGGGTTACCAATATTCACACAGTACAGTTCAGTTCAGTC[C/T]AGTCGCTCTGTCGTGTCCGACTCTTTGCGACCCCATGAACCACAGCATGCCAGGCCTCCCTGTCCATCACCAACTCCCGGAGTTCACTCAGACTCATGTC	reproduction
1192	NW_005784783.1	TAACTTCCGGTCACCAAAGGGGAAAGGGGGAGGAGGGATGAATCAGGAAGACGGGGTTACCAATATTCACACAGTACAGTTCAGTTCAGTCCAGTCGCTC[T/A]GTCGTGTCCGACTCTTTGCGACCCCATGAACCACAGCATGCCAGGCCTCCCTGTCCATCACCAACTCCCGGAGTTCACTCAGACTCATGTCCATCAAGTC	reproduction
1193	NW_005784783.1	CTTCCGGTCACCAAAGGGGAAAGGGGGAGGAGGGATGAATCAGGAAGACGGGGTTACCAATATTCACACAGTACAGTTCAGTTCAGTCCAGTCGCTCTGT[C/T]GTGTCCGACTCTTTGCGACCCCATGAACCACAGCATGCCAGGCCTCCCTGTCCATCACCAACTCCCGGAGTTCACTCAGACTCATGTCCATCAAGTCAGT	reproduction
1194	NW_005784783.1	AGGGGAAAGGGGGAGGAGGGATGAATCAGGAAGACGGGGTTACCAATATTCACACAGTACAGTTCAGTTCAGTCCAGTCGCTCTGTCGTGTCCGACTCTT[T/G]GCGACCCCATGAACCACAGCATGCCAGGCCTCCCTGTCCATCACCAACTCCCGGAGTTCACTCAGACTCATGTCCATCAAGTCAGTGATGCCATCCAGCC	reproduction
1195	NW_005784783.1	GGGAGGAGGGATGAATCAGGAAGACGGGGTTACCAATATTCACACAGTACAGTTCAGTTCAGTCCAGTCGCTCTGTCGTGTCCGACTCTTTGCGACCCCA[T/C]GAACCACAGCATGCCAGGCCTCCCTGTCCATCACCAACTCCCGGAGTTCACTCAGACTCATGTCCATCAAGTCAGTGATGCCATCCAGCCATCTCATCCT	reproduction
1196	NW_005784783.1	GGAGGGATGAATCAGGAAGACGGGGTTACCAATATTCACACAGTACAGTTCAGTTCAGTCCAGTCGCTCTGTCGTGTCCGACTCTTTGCGACCCCATGAA[C/T]CACAGCATGCCAGGCCTCCCTGTCCATCACCAACTCCCGGAGTTCACTCAGACTCATGTCCATCAAGTCAGTGATGCCATCCAGCCATCTCATCCTCTGT	reproduction
1197	NW_005784783.1	AGGGATGAATCAGGAAGACGGGGTTACCAATATTCACACAGTACAGTTCAGTTCAGTCCAGTCGCTCTGTCGTGTCCGACTCTTTGCGACCCCATGAACC[A/G]CAGCATGCCAGGCCTCCCTGTCCATCACCAACTCCCGGAGTTCACTCAGACTCATGTCCATCAAGTCAGTGATGCCATCCAGCCATCTCATCCTCTGTTG	reproduction
1198	NW_005784783.1	TGCCAGCTGTGGGCATGGAAATCGAAGGAGCCCTGTTGTAGACCGGTGCTCCTTAAGCCAGGAGCCACTCTTACCAATCCACAGCTGAGAACATTCAGGC[T/C]ATTATGGGCCATGAATTCTCAAAGGTTAACTTCTGTCTCTGGGTCACTGGGGAGCACTGATTTTTCTCCCTGGACCAAGAGCATCAGCCTCACTTGTTAG	reproduction
1199	NW_005784783.1	GGCATGGAAATCGAAGGAGCCCTGTTGTAGACCGGTGCTCCTTAAGCCAGGAGCCACTCTTACCAATCCACAGCTGAGAACATTCAGGCTATTATGGGCC[A/G]TGAATTCTCAAAGGTTAACTTCTGTCTCTGGGTCACTGGGGAGCACTGATTTTTCTCCCTGGACCAAGAGCATCAGCCTCACTTGTTAGAAATGGAAATC	reproduction
1200	NW_005784783.1	GAAGCATCAAGATAGCAGTTCTGAATAAGGCTGCAATAAGAACAACATTAAAAAGGTTAATTTGCACAATTTTGTACCATTGAATGGGGGCTTTCCTGGT[G/C]GCTCCCCCAGTAGCAGTAAAGAATCTGCCTGCAATGCTGGAGATGCAGGACCCTCAGGTTCAATCCCTGAGTCAGGAAGAGCCCCTGGAAGAGCGTATGG	reproduction
1201	NW_005784783.1	AGGCTGCAATAAGAACAACATTAAAAAGGTTAATTTGCACAATTTTGTACCATTGAATGGGGGCTTTCCTGGTGGCTCCCCCAGTAGCAGTAAAGAATCT[G/A]CCTGCAATGCTGGAGATGCAGGACCCTCAGGTTCAATCCCTGAGTCAGGAAGAGCCCCTGGAAGAGCGTATGGCAACCCACTCCAGTATTCTTGCCTGGA	reproduction
1202	NW_005784783.1	GGAAGAGCGTATGGCAACCCACTCCAGTATTCTTGCCTGGAGAATCCCATGGACAGAGGAGCATGGTGGGCTGCAGTCCATAGGTCGCAGAGTCGGACAC[G/A]ACTGAAGCGACTTTGCATGCACACATGTACGATTGAATGCATCACACTGCATTAGAAAGAAAACAGATATGGAACCCAGAAAGTCTTTCATTTCATGACT	reproduction
1203	NW_005784783.1	CTTTCAGCGCCTTGTTTTCTGCCCTGAAAAATTTACTTTCTTTTATTGCCAGTATCTCTTGGACTTTATCCTAAAGGAACATACCACACTACTGCACCAT[G/A]TGCCTATTAATAGGAATATGTGTTTATATTGGGGTCTGATTATAAAGCATGCTCGTATTTGTGATTCTCCTGATTCTCTTAACAATGGTAGGGGACAGGC	reproduction
1204	NW_005784783.1	TAGACAGCCACATCAACACGTACTAATTTCGCAGGGACAATGGGCACACCCTCAAAACCCCAATCCGGGCCCCTGGGTTTTCATTTCATTTCTGTCACCT[A/G]CTGGCCGTGTGACCTTGGCTGTGATGATTCATGTGGCAGCCTTGGTTTCCTCATCAGTAAAATGAGCGCGCTGAATCACGCATGCTCTAGGGTCCTTTCC	reproduction
1205	NW_005784783.1	AGTCGTGTCTGACTCTTTGCAACCCCATGGACTGTACAGTCCATGGCATTCTCCAGGCCTGCATGCTGGAGTGGGTAGCCCTTACCTACTCCAGGGGATC[G/A]TCCCAACCCAGGGATCGAACCAGGTCTCCCACATTGCAGGTGGATTCTTTTAGCAACTGAGCCTCAAGGGATGCCCAAGAATACTGGAGTGGGTAGCCTA	reproduction
1206	NW_005784783.1	GATCGAACCAGGTCTCCCACATTGCAGGTGGATTCTTTTAGCAACTGAGCCTCAAGGGATGCCCAAGAATACTGGAGTGGGTAGCCTATCCCTTCTCCAG[T/C]GGATCTTCCTGACCCAGGAATTGAACTGGGGTCTCCTGCATTGCAAGTGGATTCTTTAACAACTGAGCTATCAGGAAACACAATAAGCGCTCCATAAACG	reproduction
1207	NW_005784783.1	GTATCGTTGTTCAGTGGCTAAATCATGTCTGGCTCTGTGACCCCATGGACTGCAGCATGCCAGGCTTCCCTGTCCTTCACTGTTGGCTGGAGTTTGCTCA[G/A]ACTCATGTCCATTGAGTCAGTGATGCCATCCAACCATCTCATCCTCTGTTGCCCTCTTCTCCTCTTGCCCTCAATCTTTCCCAACATCTGGGTCTTTTCC	reproduction
1208	NW_005784783.1	TATTTGGATGTGAGGATTGGACCATAAAGAAGGCTTAGTGCTGAAGAATTGATGCTTTTGAATTGTGGTGTTGGGAAGGCTCTTGAGAGTCCTTTGGACT[G/A]CAAGGGGATCAAACCAGGCAATCCTAAAGCAAATGAACCCTGAATATTCTTTGGAAGGACTGATGCTGAAGCTGAAACTCCAATACTTGGGCCACCTGAT	reproduction
1209	NW_005784783.1	AACATCACCAACTCAATGGACATGAGTTTGAGCAAACTCCAGGAGATAGTGGAAGACAGAGGAGCCTGGCATGCTGCAGTCCCTGGGGTTGCAAAGATTC[A/G]GACACGACTTAGTGACTGAATAGCAACAAAAGTGTTCCATAGGAGCAAAGCTTATATCCTTAGCTAAGACCATGGACCTTCAGGGACAGTGGTAACCTCT	reproduction
1210	NW_005784783.1	GACCATGGACCTTCAGGGACAGTGGTAACCTCTTTGCTGGAGCCTCTGTGCTCCCAGGCCTGCTGGAGCACACACTCCGCTCCTGTGCTGATTGACAGGC[G/C]TGGTATCCACGTGTGGCCTTTTGCAGGCAACTGCAGGAGGGTGATGAGCTTTACAAATCTGCCTGGTGCCTAAAATTGAACCGTACACATAATTCACTTG	reproduction
1211	NW_005784783.1	ATGGACTGGTTGGATCTCCTTGCAGTCCAAGGGACTCTCAAGAGTCTTCTCCAGCACCACAGTTCAAAAGCATCAATTTTTCGGTGCTCAGCTTTATTTA[C/T]AGTCCAACTCTCACATCCATACATGTCTACTGGAAAAACCATAGCCTTGACTAGATGGACCTTTGTTGGCATTTTTAAAATAATGTGTAGGTTTATAATA	reproduction
1212	NW_005784783.1	CTGCCTCATGCGCAGCTCTTTCTATGGCTGTTGAAGCCATCAATGATTGATTATAAACCACAGTGACGCCTTTCTTGAGAGTCACCATAATTGAACACAT[G/A]CATGATATTTATGTTTGTGTGCTTGGTTGACCTTTGTCTCTCACTAAGAGTGTAAGCTCTTTGAGAACAGAGCTTTACAGACAGATCCTGTCTGTCTTTC	reproduction
1213	NW_005784783.1	TGTAAGCTCTTTGAGAACAGAGCTTTACAGACAGATCCTGTCTGTCTTTCTCACTCTTACTCTCCTGGAGCTCTGCACAGCATGTGGTTTGCACTAGGTT[C/T]CCAATGCATGCTTGTTGAATGACTGTATAAGGTCACTTGGGCTTTCTAACATCCTGGGAGGGTAGGTGAGTTGGTATGTCAGTCTCCTTTGGAGGTAAAA	reproduction
1214	NW_005784783.1	CCTCCCTAGATGGGGGCACCTGAGCCTGTCTTTGCATGCTTAGATCTTTTTTGGCAGGGAGCACTCAGCAGCTAGCATGAGCTCCTGAGCAGAAACTCTG[A/G]GAAAACTCACCTTGGCTGCTGTTAGATAAGCTCAGGGGTGTGATGAACTGATGGCTGCTCAGAGCGTCAGTTTGTTTCCCTTGTCCACAAAAAGGCTGTA	reproduction
1215	NW_005784783.1	AGCAGCTAGCATGAGCTCCTGAGCAGAAACTCTGAGAAAACTCACCTTGGCTGCTGTTAGATAAGCTCAGGGGTGTGATGAACTGATGGCTGCTCAGAGC[G/C]TCAGTTTGTTTCCCTTGTCCACAAAAAGGCTGTAAACAGTTTAACCAGGTGGTGAGTGCGAGGCTTTTAATTTTTAGCTTTTTCCTGAAATGGTACTGAG	reproduction
1216	NW_005784783.1	AGAAACTCTGAGAAAACTCACCTTGGCTGCTGTTAGATAAGCTCAGGGGTGTGATGAACTGATGGCTGCTCAGAGCGTCAGTTTGTTTCCCTTGTCCACA[A/T]AAAGGCTGTAAACAGTTTAACCAGGTGGTGAGTGCGAGGCTTTTAATTTTTAGCTTTTTCCTGAAATGGTACTGAGCAGGAGAGTGGCATTGCTAGTAGT	reproduction
1217	NW_005784783.1	AACTCACCTTGGCTGCTGTTAGATAAGCTCAGGGGTGTGATGAACTGATGGCTGCTCAGAGCGTCAGTTTGTTTCCCTTGTCCACAAAAAGGCTGTAAAC[A/C]GTTTAACCAGGTGGTGAGTGCGAGGCTTTTAATTTTTAGCTTTTTCCTGAAATGGTACTGAGCAGGAGAGTGGCATTGCTAGTAGTATGGGTTTCCCATC	reproduction
1218	NW_005784783.1	TTGGCTGCTGTTAGATAAGCTCAGGGGTGTGATGAACTGATGGCTGCTCAGAGCGTCAGTTTGTTTCCCTTGTCCACAAAAAGGCTGTAAACAGTTTAAC[C/T]AGGTGGTGAGTGCGAGGCTTTTAATTTTTAGCTTTTTCCTGAAATGGTACTGAGCAGGAGAGTGGCATTGCTAGTAGTATGGGTTTCCCATCTGCCTTCT	reproduction
1219	NW_005784783.1	CCTTCGATTATCCCAGCTGAGCAAACCTATTAGGGAAAGTCCCTTCTCTGCTTCTCCAGAACCAGCCATGTGTCTCTTCAGCCATCCTGAGCTCAAGCAT[A/G]CAGACATGCTCTTGCAGCCCGTAGCAGCCACGCATTGATCTGCATCCTGGTGTAGGTACACAACCCAGTGTGCGGAGGATGCAGAGCTGGTGCTGGAGAT	reproduction
1220	NW_005784783.1	CCAGCTGAGCAAACCTATTAGGGAAAGTCCCTTCTCTGCTTCTCCAGAACCAGCCATGTGTCTCTTCAGCCATCCTGAGCTCAAGCATACAGACATGCTC[T/C]TGCAGCCCGTAGCAGCCACGCATTGATCTGCATCCTGGTGTAGGTACACAACCCAGTGTGCGGAGGATGCAGAGCTGGTGCTGGAGATAGGACCCAGTTC	reproduction
1221	NW_005784783.1	TCTTGCCTGGAGAATCTTATGGACAGAGGAGCTTAGTGGGCTACAGTCCATGGGGTCTCAAAGAATCGGACACGACTGAAGCGACTTAGTATGCATGCAC[G/A]GTCTGTGAAGTACAAGCAAAAAGCCTGGCAAACAGAGCAGAGACTCCACATCCTTCCCTCTTCTTTTCCCTACAAGTTTTCTTTAGAGCTTGAGAACCTG	reproduction
1222	NW_005784783.1	TTGCCTGGAGAATCTTATGGACAGAGGAGCTTAGTGGGCTACAGTCCATGGGGTCTCAAAGAATCGGACACGACTGAAGCGACTTAGTATGCATGCACGG[T/G]CTGTGAAGTACAAGCAAAAAGCCTGGCAAACAGAGCAGAGACTCCACATCCTTCCCTCTTCTTTTCCCTACAAGTTTTCTTTAGAGCTTGAGAACCTGCC	reproduction
1223	NW_005784783.1	AATCTTATGGACAGAGGAGCTTAGTGGGCTACAGTCCATGGGGTCTCAAAGAATCGGACACGACTGAAGCGACTTAGTATGCATGCACGGTCTGTGAAGT[A/G]CAAGCAAAAAGCCTGGCAAACAGAGCAGAGACTCCACATCCTTCCCTCTTCTTTTCCCTACAAGTTTTCTTTAGAGCTTGAGAACCTGCCAAGGAGTTAA	reproduction
1224	NW_005784783.1	GTTAACAAACACTTAAGTGTTCCAGGGAAGCTCAGCCTACAAAGGATTGCTTTTCAAGAGGGAAGAATCTTCTTGTAACGTAAACAGTCAACTCTGATTT[G/A]GCTTTTAACTTGGTAGGACTCTGGTTTAACCTGTTGAGTTTTCTTTGCCTAGTTCTACCTGGAATTCTGGGAACTCTTCTCCAGTTGGGTATGTAGCTTG	reproduction
1225	NW_005784783.1	CTTAAGTGTTCCAGGGAAGCTCAGCCTACAAAGGATTGCTTTTCAAGAGGGAAGAATCTTCTTGTAACGTAAACAGTCAACTCTGATTTGGCTTTTAACT[T/G]GGTAGGACTCTGGTTTAACCTGTTGAGTTTTCTTTGCCTAGTTCTACCTGGAATTCTGGGAACTCTTCTCCAGTTGGGTATGTAGCTTGTGAAGGCCAGC	reproduction
1226	NW_005784783.1	GTTCCAGGGAAGCTCAGCCTACAAAGGATTGCTTTTCAAGAGGGAAGAATCTTCTTGTAACGTAAACAGTCAACTCTGATTTGGCTTTTAACTTGGTAGG[A/G]CTCTGGTTTAACCTGTTGAGTTTTCTTTGCCTAGTTCTACCTGGAATTCTGGGAACTCTTCTCCAGTTGGGTATGTAGCTTGTGAAGGCCAGCTTTGCTG	reproduction
1227	NW_005784783.1	GGAAGAATCTTCTTGTAACGTAAACAGTCAACTCTGATTTGGCTTTTAACTTGGTAGGACTCTGGTTTAACCTGTTGAGTTTTCTTTGCCTAGTTCTACC[T/C]GGAATTCTGGGAACTCTTCTCCAGTTGGGTATGTAGCTTGTGAAGGCCAGCTTTGCTGGGGTCTTCCTAATTTCCTTAGGAATGAACTTTGGACTGGGTC	reproduction
1228	NW_005784783.1	CACCTGACCGCCAGGGAAGTTTATCACTTTGGTGTTTTGAAAACTTCTCAACTCTCCGCCTTGTCCCCTTTGAACAAGGCACGGCCAGCCTTGGCTGAGA[A/G]CCTCTGTCAGCAATGGCATCTGGCTGGAATTTCGTGACCAGGTTTTGTTTTGCATTGTGATTATTTTGAAAGTTATCTTCTATTTTTTCACGCGTTATAC	reproduction
1229	NW_005784783.1	CAGTCTTATCAGTGAATTTATGTCCATTTTACAGTTGAGAAAATCAAGGCCTAGGAAGGGCAGTGAAGTGACAGAGCCAGGCTGGTACTTGCAGGCCTCC[G/A]GACTCCCCATCCAGTGCTCTTCCCGTGTCATCACTTCCCATCTGAAGATAATGCCTTCTTTTGAAGCTACTGTCGTCTGTTGCTTTGGCTGTGACGTGAC	reproduction
1230	NW_005784783.1	TCACATCCAGGCTGCATAGGGCTTCCTCTTAGAGTGATGGCTGAGGGTTTCTGTATCAGAGTGCACCCCCAGACTCTTAAGGATGACTGCTTTCTTAAGA[A/G]TAGTCATAAGAAAGTAGTACTTTCTTATCTCTTTCTTAAAGCACAAATACTTGTTATCTTCTGATTAGAATGTTGGTGCATGCTTAATTCAAAATTTTGG	reproduction
1231	NW_005784783.1	TTCCTCTTAGAGTGATGGCTGAGGGTTTCTGTATCAGAGTGCACCCCCAGACTCTTAAGGATGACTGCTTTCTTAAGAATAGTCATAAGAAAGTAGTACT[T/G]TCTTATCTCTTTCTTAAAGCACAAATACTTGTTATCTTCTGATTAGAATGTTGGTGCATGCTTAATTCAAAATTTTGGAATGTATTGGAAGAACTGATGA	reproduction
1232	NW_005784783.1	GGGTGCCATGGCTCTGCAATTGAAGTATTCGTATGTTGGGATTTTATGATTCTAAAGCTCTTTGAACGTTTAGCTTCAGAGAAAGAACTAGGAATCAGAG[G/A]TGTGTCATCTTCAGATAGGCAGTGGCAGCAGTGTTGAGAATGAACTTGGCAGCCCCGCAGGAGAGAATGTGCTCTTATCATTCTTGGAAGGGCTTTTTGT	reproduction
1233	NW_005784783.1	ACCCTTCCAGCAAGACAAACTGAAGAAGTCCCCAAACAGTCCTCCAGTTGATTGAGGAAGAACCCAAGCATTGCAGAGCAGTGAGAGAAAGAGGGATTAC[G/A]CAAGTTCCTAATCTGAATTCTCCAGATAAATTCTAGTTAATGATTTCAAAATCATGGATGCCCTTCAACTTGAAAGACAAGAACAGAACAAATGACCAGA	reproduction
1234	NW_005784783.1	AAAATCACATCAATCTGTGGACCTCAGTGATCTTTTCTGTATAATGTGCTGCATGCTAAGTCATTTCAGTCATGTCCAACTCTTTGCAACCCTATGGACC[G/A]TAGCCCGCCAGGCTCCTTTGTCCATGGGGATTTTCTAGGCAAGAATACTGGAGTGGATTGTCATGCCCTTCTCTGGGGAATCTTCCCAACCCAGGGATCA	reproduction
1235	NW_005784783.1	TCTAGGCAAGAATACTGGAGTGGATTGTCATGCCCTTCTCTGGGGAATCTTCCCAACCCAGGGATCAAACCTGTGTCTTTTCTGTCTCCTGCATTGGCAG[A/G]CGGGTTCTTTCCCTCTAGTGCCACCTGGGAAGCCCCTTCTGTATAATGGGGATGGCACTAATTGTCTGCTTTGGAGGGATGTTAAGAAGATTGAAGAAAG	reproduction
1236	NW_005784783.1	CTAGGCAAGAATACTGGAGTGGATTGTCATGCCCTTCTCTGGGGAATCTTCCCAACCCAGGGATCAAACCTGTGTCTTTTCTGTCTCCTGCATTGGCAGA[C/A]GGGTTCTTTCCCTCTAGTGCCACCTGGGAAGCCCCTTCTGTATAATGGGGATGGCACTAATTGTCTGCTTTGGAGGGATGTTAAGAAGATTGAAGAAAGT	reproduction
1237	NW_005784783.1	CTGGAGTGGATTGTCATGCCCTTCTCTGGGGAATCTTCCCAACCCAGGGATCAAACCTGTGTCTTTTCTGTCTCCTGCATTGGCAGACGGGTTCTTTCCC[T/A]CTAGTGCCACCTGGGAAGCCCCTTCTGTATAATGGGGATGGCACTAATTGTCTGCTTTGGAGGGATGTTAAGAAGATTGAAGAAAGTAAGGTGCATGGCA	reproduction
1238	NW_005784783.1	GTGGATTGTCATGCCCTTCTCTGGGGAATCTTCCCAACCCAGGGATCAAACCTGTGTCTTTTCTGTCTCCTGCATTGGCAGACGGGTTCTTTCCCTCTAG[T/C]GCCACCTGGGAAGCCCCTTCTGTATAATGGGGATGGCACTAATTGTCTGCTTTGGAGGGATGTTAAGAAGATTGAAGAAAGTAAGGTGCATGGCAGTGTT	reproduction
1239	NW_005784783.1	TTGTCATGCCCTTCTCTGGGGAATCTTCCCAACCCAGGGATCAAACCTGTGTCTTTTCTGTCTCCTGCATTGGCAGACGGGTTCTTTCCCTCTAGTGCCA[C/T]CTGGGAAGCCCCTTCTGTATAATGGGGATGGCACTAATTGTCTGCTTTGGAGGGATGTTAAGAAGATTGAAGAAAGTAAGGTGCATGGCAGTGTTTAGGA	reproduction
1240	NW_005784783.1	TCTCTGGGGAATCTTCCCAACCCAGGGATCAAACCTGTGTCTTTTCTGTCTCCTGCATTGGCAGACGGGTTCTTTCCCTCTAGTGCCACCTGGGAAGCCC[C/G]TTCTGTATAATGGGGATGGCACTAATTGTCTGCTTTGGAGGGATGTTAAGAAGATTGAAGAAAGTAAGGTGCATGGCAGTGTTTAGGAAAGTACTGTGAG	reproduction
1241	NW_005784783.1	GGGAATCTTCCCAACCCAGGGATCAAACCTGTGTCTTTTCTGTCTCCTGCATTGGCAGACGGGTTCTTTCCCTCTAGTGCCACCTGGGAAGCCCCTTCTG[T/C]ATAATGGGGATGGCACTAATTGTCTGCTTTGGAGGGATGTTAAGAAGATTGAAGAAAGTAAGGTGCATGGCAGTGTTTAGGAAAGTACTGTGAGTTCAGA	reproduction
1242	NW_005784783.1	GAATCTTCCCAACCCAGGGATCAAACCTGTGTCTTTTCTGTCTCCTGCATTGGCAGACGGGTTCTTTCCCTCTAGTGCCACCTGGGAAGCCCCTTCTGTA[T/G]AATGGGGATGGCACTAATTGTCTGCTTTGGAGGGATGTTAAGAAGATTGAAGAAAGTAAGGTGCATGGCAGTGTTTAGGAAAGTACTGTGAGTTCAGAAT	reproduction
1243	NW_005784783.1	TAGCACCCTCCTACCCCAGCACACGCTTGCTGAGTCACTTGGATGGGAGGCGGATAAGGGGAAAGCACGCTTTTGGGGGGAGATAGCATGCACCAGTTGG[G/A]AAAACTGGAGCCAGGCAGTGAGAGTGGGTGAGGTCTCCCATCCAGGTCCCCTGCCCCATATTTTACACCGGGATCACAGTGCTGGGAAAATGAAAAGCAT	reproduction
1244	NW_005784783.1	GAGGCGGATAAGGGGAAAGCACGCTTTTGGGGGGAGATAGCATGCACCAGTTGGGAAAACTGGAGCCAGGCAGTGAGAGTGGGTGAGGTCTCCCATCCAG[G/A]TCCCCTGCCCCATATTTTACACCGGGATCACAGTGCTGGGAAAATGAAAAGCATTGATGTCTTTATTTCTTACCCATCTGGGCAAGGGGGTGAACTTTCA	reproduction
1245	NW_005784783.1	TTTTGGGGGGAGATAGCATGCACCAGTTGGGAAAACTGGAGCCAGGCAGTGAGAGTGGGTGAGGTCTCCCATCCAGGTCCCCTGCCCCATATTTTACACC[G/A]GGATCACAGTGCTGGGAAAATGAAAAGCATTGATGTCTTTATTTCTTACCCATCTGGGCAAGGGGGTGAACTTTCAGCCACATGCTAGGGTAAGTTTTAC	reproduction
1246	NW_005784783.1	TTTTACACCGGGATCACAGTGCTGGGAAAATGAAAAGCATTGATGTCTTTATTTCTTACCCATCTGGGCAAGGGGGTGAACTTTCAGCCACATGCTAGGG[T/G]AAGTTTTACTGTTGGTAAGATACCTGCTTGGCTTAGGTTTTAGAGAACCTGTTTCAAATGTAAATTCCTTAGACAAACTTGTTCTGCTGTCAGGGAATTG	reproduction
1247	NW_005784783.1	GCATTACATTTGCTCTTTTTTAAAAAATAATTTTTAGGAGAGAAATTGTACTTGTAAAGAAAAAAAAACCTACTTAAAAATATGTCTTCACCCCTGGTTT[C/T]TAGGGTTCCATGTCCCCAGTTCTTCTTCCCAGAGGTGGAAGCTATGTTCATCCTTCTTTTCCAGTGTACCCTTCTAGTGAGAATCGATGCGTATATAAGC	reproduction
1248	NW_005784783.1	TTCTCTAAAGCTCCTGCCTTCCACCCATAGCCTCTGGAAACCACTGATTTGTTTCCCATCACTATAATTTTGACTTTTTGAGCATCAGATGAGTAGAATC[C/T]GTAGTATATGACATTTTGAGGCTGCCTTCTCTTCGGACCTATTTTGGTTGAAGTACATATTCATCCTGTATCATTTCATTATATTGTTCAGTCACTCAGT	reproduction
1249	NW_005784783.1	ACTATAATTTTGACTTTTTGAGCATCAGATGAGTAGAATCCGTAGTATATGACATTTTGAGGCTGCCTTCTCTTCGGACCTATTTTGGTTGAAGTACATA[T/C]TCATCCTGTATCATTTCATTATATTGTTCAGTCACTCAGTTGTGTCCGACTCTTTGTGACCCCATGGACTGCAGCATGCCCGACTTCCCTGTCTGTCACT	reproduction
1250	NW_005784783.1	ATTTTGGTTGAAGTACATATTCATCCTGTATCATTTCATTATATTGTTCAGTCACTCAGTTGTGTCCGACTCTTTGTGACCCCATGGACTGCAGCATGCC[C/A]GACTTCCCTGTCTGTCACTATCTCCTGGGGTTTGCTCAAACTCATGTCCATTGAGTTGATGATGTCATCCAGCCATCTCATCCTCTGTCGCCCCCTTCTC	reproduction
1251	NW_005784783.1	TTAAATGCAAATTGCATTGGCTAGATGTGCACTGAGTTAAGTAGGCTGTCTGTCACAAAGGTCAAAGCACACTGATCATATACGTATGATCAGCAAGACT[A/G]ACCTGAGAAATAAGCCATGCTTATTTTTGAATGGTGTTGGGGTCTGTGTGATTGAGTTGGATGGCATTGCTTAACCAAAGGGTTGTTCGTTGTTCAGTCA	reproduction
1252	NW_005784783.1	TAAAGTCAGGCTCATAGGTGGCTTGGCTTTCGGGGATCATAGTAGCATAGGGTTACCTACCCTTGCACCTACCCGAGTTTTCATAACTGATGGGTTCCTT[T/C]GGTATCATGCTTAGTACTGGGAGTCACCATGAACTCTATAATTAGTATGTAAAGGATTTTGGCACTTAACCATCTATATTTATCTGACCAGCTCAGCTCT	reproduction
1253	NW_005784783.1	AAGTCAGGCTCATAGGTGGCTTGGCTTTCGGGGATCATAGTAGCATAGGGTTACCTACCCTTGCACCTACCCGAGTTTTCATAACTGATGGGTTCCTTTG[G/A]TATCATGCTTAGTACTGGGAGTCACCATGAACTCTATAATTAGTATGTAAAGGATTTTGGCACTTAACCATCTATATTTATCTGACCAGCTCAGCTCTGC	reproduction
1254	NW_005784783.1	ATAGTAGCATAGGGTTACCTACCCTTGCACCTACCCGAGTTTTCATAACTGATGGGTTCCTTTGGTATCATGCTTAGTACTGGGAGTCACCATGAACTCT[A/G]TAATTAGTATGTAAAGGATTTTGGCACTTAACCATCTATATTTATCTGACCAGCTCAGCTCTGCATCTGTAACGAACTGTAACCCAGGAAATCATGGTGT	reproduction
1255	NW_005784783.1	AACACATGGTTGCATATTATATAGTACAGTCTTTATTTTTTTGCATGCATCGTCTTAGTCCATTGGACAGTCTGTTAATAAAAACAGCTAGTATCTATTC[C/T]GGTGGTGCTATGCACTGGGCCCTGTGATGAACCCTTGCATACGTGAACTTGGTCCTTAGAGCAAACCTGTAAAGTAGGAATTATTTTCCCATTTTACAGA	reproduction
1256	NW_005784783.1	TGTCCATGGGATTCTCCAGGCAAGAATACTGGAGTGGGTTGCCATGCCCTCCTCCAGGGGATCTTTCTGACCCAGGGATCAAGCCTGTGACTCCTGTATT[A/G]CAGACAGATTCTTTACCTCTGAGCCACTGGGAAAGCCCTTAAGTTTCCTTAAGAATTCCTAACTGTTAAAGACTTATTTCTGACTATTTGTCCTTAATTT	reproduction
1257	NW_005784783.1	GAACTCCGGGAGTTGGTGATAGACAGGGAGGCCTGGCATGCTGCGATTCATGGGGTCGCAAAGAGTCGGACACGACGGAGCGACTGAACTGGAACTGGAC[G/A]TTAGTGCTTTACAGGGATCACTTCATTCCATCTATCTTCCTAAGAAGTAGGTACTGTTGTTCTTATTTTTCAGATGAGGGGATCGAGGCTTGGAGAGGTT	reproduction
1258	NW_005784783.1	TCTCACTGATAAAAACTGACGAAGCAGGAAAATCTGGGAACTCGTTGGGCTGAGGAAGAAGAGATATTCCTTTGTGCTGTCTGCATGCCTGCAAACCAAA[G/T]CCACCTTCTGGAAAGGACGACCTGAGGAGGACAGTCCTGGGGGCTCTTGGGCTCCTCACAGTTTCCTGTTCTCTGAACAGCAGAGAGGGGCCAGAGCACC	reproduction
1259	NW_005784783.1	AGTGAGCACAGCAGGTGCACCCTGCCTGTCCCCGGGCCCAGACCCTGAGCAATCCAAAATCGTTTGACTGTTTACTGAGATTTCTCACCCTGTCTCAACG[C/T]GGAAGTTTAAATGCTAAATGGACTGGAAAAGCGAATAGGTAATTGATTCCAAAGGAGTTATTTTCTGAAAATGGATGCCCTATTGTAACTCCCATGTGTT	reproduction
1260	NW_005784783.1	GAGTCTGGCATGACTGAAGAGATTTAGCATGTGTGCATGCTCTTTAAAAGATTAATACCAATACTTTCAAATGCCAGGGAAAGGATTGTTTCCCTACAGC[G/A]ACTGCCTTCTGAAAGTTTGCAGTCTGGCCAAAGAAAACAATAGCCATCCTCAGAGGGAGATGAGTACGCCCACTGATGAGTGTTTGATGAGTGCACGAAA	reproduction
1261	NW_005784783.1	TTACTGAACTTTTTTTTTTGTTCTCTTAGAACCAAACATGAGTAAGCAGAACTCATTCATTTCTTGAGTTTTCTGTATCAGGTTCAATGTACAGTACTGT[G/A]GGGAATTCCAAACAAGTCCATGACTCTTGAAGAAGTGGCACTGGTTGAGGAGATAAAGTTCAGACACATGAAACCGTGGGAGGCAACCACAGCCGGTATA	reproduction
1262	NW_005784783.1	TAAAGAAAAAAATCCTTGAGACTGAGGTATCAAATGACTTAAATTTACTTCTGCAAATTTGAACAGGATTGTCATTATTCAGGTGAAAGAGGAAAAGCTC[C/T]TTATTCAGTTCATAGAGCCTCTCCTTTTCCTGGAGTGCCCCCCAAACTAGGGTCACCTGTAAGAGGAAAGCGAGGCTAACTGGGACTGAAGCCCCTCCAG	reproduction
1263	NW_005784783.1	CTCTCATTGATCATTCTTGCTGATGTTGTGTGTGTGCGGTGGTGCTTGTTTGTCTCCTGAGATTTCTATTTTGGATTTGGTGTGACTGTGAAACTGATGA[C/T]TGGGAAGGAATGACAAGAAATAGCATGCTTTCTTTCTTATGCATATGCTGCTTTGGAACGTGAGTGCTGACAATTAACATTTAATCTTCTTATAGCAAAA	reproduction
1264	NW_005784783.1	ACTGACTTGCATTTGGGGACCATGATGTGCTCTCCTCTTTCTCTCAAAAATAGTACCATCGAATTCTTCAAGATAAATATGCTGTGAAGAGACACTGCAT[G/A]TAGATGAAAGAGAAAGGGAACAGTAGGCAAACAGCAGCCAACTTTTTAAAAGAAATCCTTTGAAACAGAGCTGGGAGACAGGAAGTAGAATGGTCAGACT	reproduction
1265	NW_005784783.1	TGCATCCTCCCTGCAAATCCCATCCAGACGGAAATGAGCAGTTGATCTGAGCGCTCTGGTCTCAATCAGGCTTTGGGACCTTCTCTTCTCATATGGTGCC[T/C]ATCATGTCAGTTGGATGCTTCTCTGATCTGAGATGGACGCTTGTCATCTGGCCCAACAGATTTAGGAGATTTGCCAGCATGCTTATAGGAAAGTTCTCAG	reproduction
1266	NW_005784783.1	CAGTTGATCTGAGCGCTCTGGTCTCAATCAGGCTTTGGGACCTTCTCTTCTCATATGGTGCCTATCATGTCAGTTGGATGCTTCTCTGATCTGAGATGGA[C/T]GCTTGTCATCTGGCCCAACAGATTTAGGAGATTTGCCAGCATGCTTATAGGAAAGTTCTCAGCGTTTGGGATCTCTTTGATTCGCGTTTAAGCCTACAAG	reproduction
1267	NW_005784783.1	CTTGTCATCTGGCCCAACAGATTTAGGAGATTTGCCAGCATGCTTATAGGAAAGTTCTCAGCGTTTGGGATCTCTTTGATTCGCGTTTAAGCCTACAAGC[G/A]ATGAAGCGCAGAACGGCATAATGGGAACTGTTTTCAGAATAGAGTGGATGTAGAGAGTACACACAGGTTATCCTCATTGGTGAGGAGGGAAGAGTGGCTA	reproduction
1268	NW_005784783.1	GTAGAGAGTACACACAGGTTATCCTCATTGGTGAGGAGGGAAGAGTGGCTACTAAGATTTGCTGGAAAATCACTTTCCCCTTTTGAAGCAAGGTTGACAC[G/C]TCTTCTCTTAGTGTATATATCTTGCATCATCTAGGACTCAAGGCTTGTTTATGTAGCAGTGCTGGGAATTGGCCAGTTGCTAAACTTGGATTCACATTAA	reproduction
1269	NW_005784783.1	GGAAGAGTGGCTACTAAGATTTGCTGGAAAATCACTTTCCCCTTTTGAAGCAAGGTTGACACGTCTTCTCTTAGTGTATATATCTTGCATCATCTAGGAC[T/C]CAAGGCTTGTTTATGTAGCAGTGCTGGGAATTGGCCAGTTGCTAAACTTGGATTCACATTAAGACTAGCCTTAGTATAATATCTGCTCTTACTATATATT	reproduction
1270	NW_005784783.1	TGACTCATGTTTATGGGTTGTTTGCCTTTTATTACATTTCCGAGTTTATTTGCTTTGAACTATTTTTTAACTGCAGCCAACAAACTCACCTTTAAGTCTC[G/A]GAGGGCATCATCCCCCTAAACCCTGTTGAGGAAACAGGGACAAAGGAATGTGCCCCAGGCTGGAGCTGAGAATTGGGTCCACTACAGGTCAGCTCTGGAC	reproduction
1271	NW_005784847.1	GATCATTTTACAATGGTCTATTGCTATTACTTGAAACCATAAACTGTCTCAAACATGGAAACAGATTTTGTGTAATCCCTAAATATCCTGGACCTAAAGT[A/G]GTACCAAGACCTAGCATGCAAAGAGAAAATTTCTTTTATTTTCAAAAGCTAAGTATAAATTTCAGTTGTACCAAGGAAATGTTTTTTCAGTCCCCAAACA	reproduction
1272	NW_005784847.1	TTCATTCAGACTCAAGTCCATTGAGTCAGTGAAACATCATTAGGGAAGTACATTTCAAATGCAAAGGGTCCTGACATAGATAAAACCTCATTCAGCAAAT[G/A]TTTGTTGAGAACTTGCTATATACAGATACATTTCAAAATGTATGATTCCAGAGCAGTTTCAAAGCTCAGTTGGACTAATTTGTTGATATTGACTTTTAAA	reproduction
1273	NW_005784847.1	CTGTGACTCAAGGCTGCCCAGCATCTTCTGATCTGGGGTGTACTTTGCGTGACATCATGGGGCTATAATTGATGGCATGGTTGGAAGGCACCCAGATGAA[A/C]TATTTGTCTGGATAACTAAACTTGAGACTGGTGATTTATACACACCTTCAGGGGGCAACTTCAGCCCTTCTGTAGAGTACTTTTGGGCCATCCCTCTCCA	reproduction
1274	NW_005784847.1	ATGAAAAAACTTTTTAAGTGTAATCTGTTGGCTCAACCATGTGTCTGTATGATCGTTACACAGTATAGAGGTGGCAGCATATTGTGTGTACAGAATGAGG[T/A]GTGTATAGAGGTCCCAGTCGGCCTAAGGCTTTCCCAGTCCATGCCAGGCATCCCAGCATAATTGCTAATGTACCTCTTTCACGTCCAAGTGTCCTGGTTT	reproduction
1275	NW_005784847.1	ATATGGGGCTTCTCTGGTGGCTCAGATGATAAAGAATCTGCCTGCAATGCAGGAGACCCAGGTTCATGTGTCTTGTTCTTAAGAATTATATTTTGTGTTT[A/T]TCATCATGGGGTAGAACACCCAGGACATACCTAGTTACTGTCGTGTATGTCACACCAGCATTCACCTCTTGAATAGCTTGAGAATGTCTCATCTCCTCCA	reproduction
1276	NW_005784847.1	GATAAAGAATCTGCCTGCAATGCAGGAGACCCAGGTTCATGTGTCTTGTTCTTAAGAATTATATTTTGTGTTTATCATCATGGGGTAGAACACCCAGGAC[A/G]TACCTAGTTACTGTCGTGTATGTCACACCAGCATTCACCTCTTGAATAGCTTGAGAATGTCTCATCTCCTCCAGAAAGCTTTTCTTGTATCTTGCAAGCT	reproduction
1277	NW_005784847.1	TCATGTGTCTTGTTCTTAAGAATTATATTTTGTGTTTATCATCATGGGGTAGAACACCCAGGACATACCTAGTTACTGTCGTGTATGTCACACCAGCATT[C/G]ACCTCTTGAATAGCTTGAGAATGTCTCATCTCCTCCAGAAAGCTTTTCTTGTATCTTGCAAGCTTTTATATAGGCTGGATGACTCTTTAGCCACTAAAGA	reproduction
1278	NW_005784847.1	GAACACCCAGGACATACCTAGTTACTGTCGTGTATGTCACACCAGCATTCACCTCTTGAATAGCTTGAGAATGTCTCATCTCCTCCAGAAAGCTTTTCTT[G/T]TATCTTGCAAGCTTTTATATAGGCTGGATGACTCTTTAGCCACTAAAGAGTTAATGTTTATCTGCATGCTATCATTAAAAATAGGCCTCCAAGCCTACCA	reproduction
1279	NW_005784847.1	GTGCCTCAGGAAGCAGCCCCTACCCTGGAATGCCAGTCGATTCTAAGTTCTACAAGATGATCAAGGAAGGTTTCCGAATGCTCAGCCCCGAGCATGCACC[C/T]GCGGAAATGTAAGGGCCCAGCTGTCCTTCCTTCAGATAACATTTCCTCTTTTGTTTTCCTTTTTTAAAAACAGAAACCCGTATATTGAGGGTTTTCACTA	reproduction
1280	NW_005784847.1	ACCCTGGAATGCCAGTCGATTCTAAGTTCTACAAGATGATCAAGGAAGGTTTCCGAATGCTCAGCCCCGAGCATGCACCCGCGGAAATGTAAGGGCCCAG[C/A]TGTCCTTCCTTCAGATAACATTTCCTCTTTTGTTTTCCTTTTTTAAAAACAGAAACCCGTATATTGAGGGTTTTCACTAAGCATAGCTTGAAGTGTCATT	reproduction
1281	NW_005784399.1	TGGTTGAATCTGGGCATGCTGAACCACAGATGCGAGGAATCATGGATACAGAAAGCTGACTATAAGCTCTACATGGATTTTCCACCCATGGAGCGTCAGC[G/A]CCCCTAATCCTCATTTAACAACTGGTCAACTGTATATATAATCACATGCATTAGAATTTTGAGGTCAACTCTGCCAATGTGTTTTCGCCCCAAAAACCAG	reproduction
1282	NW_005784889.1	GACACAGCAAAGATCCTGCATGCAATAGTTAAGACCTGACGCAGCCAAATAAATAAGTAAATATTTTTTTAAAAGATGATGCACAGGGTAGGCTAGAGCT[C/A]TAAACCTTCCTAGAGCAATGGGTCACAGAAGGAGGGCATGAATAATTTTAAGAACCCTGGTCTGATGATCAGCTGTGTGGGTTAATTGCTCAGTCGTGTC	reproduction
1283	NW_005784889.1	CTTATTACAATGTAGCTTCAAAGTACATGGATATATGGTGAAAACTCAGAGTACCACAAGGAAAACAACAGATATCCACACATATGGTAGAAATTTTTAA[T/C]ACTTTCTCCTTAAAGAATGAATAGATGGGGAATGAAATGGCAATTCACTCCAGTATTCTAACCTGGGAAATCTTATGTACAGAGGAGTCTGGCGGGCTAT	reproduction
1284	NW_005784889.1	TGAAAACTCAGAGTACCACAAGGAAAACAACAGATATCCACACATATGGTAGAAATTTTTAATACTTTCTCCTTAAAGAATGAATAGATGGGGAATGAAA[T/C]GGCAATTCACTCCAGTATTCTAACCTGGGAAATCTTATGTACAGAGGAGTCTGGCGGGCTATAGTCCATGGGGTCCCAAAAGACTCAGACAAGACTTAGT	reproduction
1285	NW_005784889.1	TCAGAGTACCACAAGGAAAACAACAGATATCCACACATATGGTAGAAATTTTTAATACTTTCTCCTTAAAGAATGAATAGATGGGGAATGAAATGGCAAT[T/C]CACTCCAGTATTCTAACCTGGGAAATCTTATGTACAGAGGAGTCTGGCGGGCTATAGTCCATGGGGTCCCAAAAGACTCAGACAAGACTTAGTGACTAAA	reproduction
1286	NW_005784889.1	GAAAACAACAGATATCCACACATATGGTAGAAATTTTTAATACTTTCTCCTTAAAGAATGAATAGATGGGGAATGAAATGGCAATTCACTCCAGTATTCT[A/T]ACCTGGGAAATCTTATGTACAGAGGAGTCTGGCGGGCTATAGTCCATGGGGTCCCAAAAGACTCAGACAAGACTTAGTGACTAAACAATAAAATGATTGT	reproduction
1287	NW_005784889.1	ATACATTGCTGGTGGGAATATAAAATGTTGAAAACTTCTTTGAAAAACAGGCAGATTTTCAAATGTTAAACATAATGTTGCCATATGACTGAGCAATTCT[A/G]CTCCTAGGTATATACCCAAGAGATGAAAACATATGTTCACATAAAAACTTGTATGCAAATATTAGTAACAGCTCTATTCATAATAGTCAAAAAGTGGAAA	reproduction
1288	NW_005784889.1	TATGACTGAGCAATTCTACTCCTAGGTATATACCCAAGAGATGAAAACATATGTTCACATAAAAACTTGTATGCAAATATTAGTAACAGCTCTATTCATA[A/G]TAGTCAAAAAGTGGAAACTACCCAAATATTCATCAACTGATGAGTGAATGAACAAAATGTGGTGTATCCATATAATAAAATATTATTTGGCCATAAAAAG	reproduction
1289	NW_005784889.1	TGAATGAACAAAATGTGGTGTATCCATATAATAAAATATTATTTGGCCATAAAAAGAATGAAGTATTTCCATGGAATCATGTTTTCAATGTAAACCCCAA[A/G]AAAATATTCTTTTATGATTAAAAAAAAGAATGAAGCACTGATCCATGATACAGCATGGATAAATCTTAAAAATAGCATGCTAAGTGAAAGAATCTGTTCA	reproduction
1290	NW_005784889.1	AACATGCTGGAAAAGCCTGGCATTGTCTAATAAAGCTGATATCTGCAAGCCCTGTGATCTAATAATTTGACTAGGAGTTTTATACTCTAAAGACACAGAG[G/A]ACAAGATGGTTGGGTGACATCACCAACTCAATGGACATGAGTTTGAGCAAACTCCAGGAGATAGTGAAGGGCAGGGAAGCCTGGCATGCTGCAGTCCATG	reproduction
1291	NW_005785820.1	GATGACACTCTAATTCTGAATGCTGCCTTATAGCAAACCCCAACTATTCCTGGGGCTTTAAAAGTATTTCTGGGATTATAGTAGCAGTCTCAGACATTCT[A/G]CCATAGTTCCCACTCAGATCATGAAGCCAACTTGTTTTTGAATGATTTCAAAGAAGAAAGCTTAGCTTAGGTTTATAGATCCTCAGGGTCTCAAAGACTG	reproduction
1292	NW_005785820.1	AGAAAGACCCCAAATCCTAAGGCATGCAGTGCTCTGTAAATGCCCTGTTCCTGACAGGGGACATGATGAATGAGTAGTTCCTGATCCATAAGTGATGGTG[C/A]GTCAGAAAGGCTTTATGAACAGCTAGAAGAGCTACAGTACCTGAGGGAAGTGGAGGAGTAGAAAGACTCTAGAGAAGTTTTTCTAGGATCTAGACTCCTT	reproduction
1293	NW_005785820.1	ACAGGGGACATGATGAATGAGTAGTTCCTGATCCATAAGTGATGGTGCGTCAGAAAGGCTTTATGAACAGCTAGAAGAGCTACAGTACCTGAGGGAAGTG[G/A]AGGAGTAGAAAGACTCTAGAGAAGTTTTTCTAGGATCTAGACTCCTTTCTGATCTCCTTATAGATGCAAAGTAAGAATTTGATTATTTTGAAATTATTTT	reproduction
1294	NW_005785820.1	TATGAACAGCTAGAAGAGCTACAGTACCTGAGGGAAGTGGAGGAGTAGAAAGACTCTAGAGAAGTTTTTCTAGGATCTAGACTCCTTTCTGATCTCCTTA[T/G]AGATGCAAAGTAAGAATTTGATTATTTTGAAATTATTTTTGGTTGCTGGTCTGTATTCTTTTGATTGCAACACTCTTGAGTCCAGGCTGTATTGGCCACA	reproduction
1295	NW_005785820.1	GTAGAGTGGAGAAATGGATGGTGAAAATACAATTGAAAATCAGGCAGGTAGGAGAAGGGAAGATTCACTAACAGCATGCTCTGATTTCGCTCTATACCAT[C/T]TTCCCCAGGCAGCCTATTTTAATACTATCTCAACCAGACCACTTTGCTCCTATGGTTAATCAAATGCCATTTTGATTTAATGCCCTTTAATCTCATGCCA	reproduction
1296	NW_005785820.1	TATGGTTAATCAAATGCCATTTTGATTTAATGCCCTTTAATCTCATGCCATTTGAGGGAAACACCTAAAGAGACTCCTTCAGGCTCTTATATCCAGAAGA[A/G]CAATCTGAGTGTTCTTGAATTGAGATCAAAGTTACGCATTACAAAAAGTTGAGAAAAGAGTGACCACTCAGTGAGAGCAAAACCAGAATAGGACAACGTA	reproduction
1297	NW_005785820.1	TTGCTCAAACTCATGTCCATTGAGTTGGTGGTGCCATCCAGCCATCTCATCCTCTGCTATCTGATTAGGATCAATATAATACCTCTCACTGCTGGCTTCT[C/T]ACTTGCAAACTGGGTCCCATGGCGTAGATGCTGACCCTGTGCTGGGGCCACCCGGTGCAGCTGGGTCAATTCCTCTAGTGGATGCTGTGGTAGGCTGCCA	reproduction
1298	NW_005784562.1	CTGAGAGCATATTTGTAAGTCCAATTTGTTCATAAGTCCCACAAAGTTAGCCTAGGTACCCAACTAACACAATCGGCTACATGATACTGTACTATGATAG[G/A]TTTATAACACTGTTCACACAAATAACACATAAAAAGCAAACACAATAGAACATCCGAAATCTTACAGTACAGTACCTTGAAAAGCACAGCAGGACAGTAC	reproduction
1299	NW_005784562.1	GTCCCACAAAGTTAGCCTAGGTACCCAACTAACACAATCGGCTACATGATACTGTACTATGATAGGTTTATAACACTGTTCACACAAATAACACATAAAA[A/G]GCAAACACAATAGAACATCCGAAATCTTACAGTACAGTACCTTGAAAAGCACAGCAGGACAGTACAACAGCTGGCATGCAGTGACTGGCACCGAGTGAAC	reproduction
1300	NW_005784562.1	AAACACAATAGAACATCCGAAATCTTACAGTACAGTACCTTGAAAAGCACAGCAGGACAGTACAACAGCTGGCATGCAGTGACTGGCACCGAGTGAACAG[T/G]CAAGAAGACTTACTCACCGGAGGAGGGAGAGGAGGTGGGAGATGGCAGAGCTGAAGGACTGCCAACATAGAGGAGATTGAGGGCAAGGGGCAAGTTCATT	reproduction
1301	NW_005784288.1	CTGGGCTCTTTGATGGATATGTGACATTGGTGGCACCTGTGGCTTTTCACACTCCCCCCCACGCCTCTCCAGGGACTGGGATAGGCCAGATGGCCACAGA[T/C]ATAGGATTGTCAGCTTTGCATCCTCTCTGCAGATCGCACTGGGGAAGAGTTAAGTTTGTGCAGTAATATAATTTCGGTAACATGGTTTCATACTGCTAAG	reproduction
1302	NW_005784288.1	TGTTCAGTATTTAAGAAGAGTGTGTGAGTGGGTGATCCTGTCACTCCAGAGGTTCCTGTGTGTGTGTGTGTGTGTGTGTTTCAGCATGCCTGTCTGCAGA[G/A]ACATGCCATGGGAAGGTTCTTTATATGATTTCAGAAGGCAGTTTGATTCCAAGGATGAAGTTGGGTTGTTTTTTTGAAGGATAGGAATATGTGATGATTA	reproduction
1303	NW_005784288.1	GATGAAGTTGGGTTGTTTTTTTGAAGGATAGGAATATGTGATGATTATTTATTTCTTTTAGTCAAACTCATTCTGTTGACTTTTAAAAATATTTGCTTAT[T/G]GGCTTGGAAGCTGTTTGATTTAAAGTGAAATTAGTGATAAACATCTGTCCCGACTCTCATTTTCTGATTTTTTTACTTTTAAACTGTATTCTCCCGGTGT	reproduction
1304	NW_005784288.1	TGGCTGCTTTCAAGTTTGGGGAAATAGTTTGCTCTGTAGCAGGGGATGCACCTAACTGGATAAAAGAGAAGCTGGGTTTTGTGGGAATAGGGGCTAGCTT[C/G]AGGGAGCAGCTGTATCATCCATAAAGGGGCCAGAGGTAAAGACAAAAAGATGGAGAAGAGTGTGTGCGCATGCGCGTGTGTGTTTTGAGGTGGTGTTGGG	reproduction
1305	NW_005784288.1	TGGCTGCTTTCAAGTTTGGGGAAATAGTTTGCTCTGTAGCAGGGGATGCACCTAACTGGATAAAAGAGAAGCTGGGTTTTGTGGGAATAGGGGCTAGCTT[C/G]AGGGAGCAGCTGTATCATCCATAAAGGGGCCAGAGGTAAAGACAAAAAGATGGAGAAGAGTGTGTGCGCATGCGCGTGTGTGTTTTGAGGTGGTGTTGGG	reproduction
1306	NW_005784288.1	AATATTAAAAGAAAAAAACCCCAAAATCAAAAGCCATGATGTGCCTCAAGGCATTCTTGTGCCTGTGGATGTTGAAAATGTGAGATTCGGACTGCAGGCC[A/G]AGGGGCCCTGCTGCTCTCTGGAGGCGCACTGGACTAAGGCAGAGTTCCACTATCGGACAGGGGCCTCTGATCCCACCTGTGCATCAAGCGTTCTTTGTTA	reproduction
1307	NW_005784288.1	GACAGGGGCCTCTGATCCCACCTGTGCATCAAGCGTTCTTTGTTAGGCTGCCCAAGGCACGTGCATCACACGCAGATACAGCTCTTTCCTAACACTATGA[G/C]TTGATATTACTGCGATTAATAAAACAATGCATGCAAAAGTACCCCTGTACTCACGGCAGCCGGTCACTCTCATGTTTTCCCCAAATCAGTAGACATTAGA	reproduction
1308	NW_005784288.1	AGGCACGTGCATCACACGCAGATACAGCTCTTTCCTAACACTATGAGTTGATATTACTGCGATTAATAAAACAATGCATGCAAAAGTACCCCTGTACTCA[C/T]GGCAGCCGGTCACTCTCATGTTTTCCCCAAATCAGTAGACATTAGAAATATAGCTACTCTCCTGTCTGGGATCCTCAAAATGTTTTCATGTCAAAAATGT	reproduction
1309	NW_005784288.1	CACACAGGTTTTCTCTAGCTGCAGTGAGCAGGCGCTACTTTCTAGCCGCGGGCTGCGGAGCACAGGCGCTAGGGCACCTGGGCTTCAGTAGTTGTGCACG[C/G]GCTCTAGAGCACAGGCTCAATAGTCGTGGCTCGTGGGCTTAGTTGCCTTGAGGCATGCGGGGTCTTCAGGATCAAATCCATGTCTTCTGGACTGGCAGGA	reproduction
1310	NW_005784288.1	GCAGTGAGCAGGCGCTACTTTCTAGCCGCGGGCTGCGGAGCACAGGCGCTAGGGCACCTGGGCTTCAGTAGTTGTGCACGCGCTCTAGAGCACAGGCTCA[A/G]TAGTCGTGGCTCGTGGGCTTAGTTGCCTTGAGGCATGCGGGGTCTTCAGGATCAAATCCATGTCTTCTGGACTGGCAGGAGGATTCTTTACCATGGAGCC	reproduction
1311	NW_005784288.1	ACAAATATCTCTGTTTGCTCCTCCATGATGACTGGTTCTCTTTCCCAGCTCTTGGGGCCTGTTGTTTCCTGAGTGTATATGTGTGTGCATGCACATGCAT[G/T]TGTCCAGCCTCTACCATCAGACTGGGAATGCCTAAGGCAGGTGATCATATCTCCTACCTCCCATCCGTCTGCGCTTCTCACTCACAGTGAACTCCTCACA	reproduction
1312	NW_005784288.1	GGCCTCGAAGGCTCAGTAACGGCACTTGGATTATGATCAGAAGAGAATTCCAAGCCAAAATCTGGAGCCCAGATCAGGAAGGGTCTCCTAGAAGAAGGTT[C/T]AGCCAGTTGTTCCCACCATGAGAGCACCCATCCACGAGTCCTCCAAGCCAGTTCCAGGCACCCTGGGCCCTGGGCAGCAGGGATCTGAGACCTGTGTGGG	reproduction
1313	NW_005784288.1	GGATTATGATCAGAAGAGAATTCCAAGCCAAAATCTGGAGCCCAGATCAGGAAGGGTCTCCTAGAAGAAGGTTCAGCCAGTTGTTCCCACCATGAGAGCA[C/T]CCATCCACGAGTCCTCCAAGCCAGTTCCAGGCACCCTGGGCCCTGGGCAGCAGGGATCTGAGACCTGTGTGGGTGAGGCCCGGGAGTTCAGCCTCTGCAG	reproduction
1314	NW_005784288.1	GGCAGCAGGGATCTGAGACCTGTGTGGGTGAGGCCCGGGAGTTCAGCCTCTGCAGGACTTGGGGCCAGAGTGCAGATTTTACAGCCAGAGCTTTCTTGAT[G/C]CTTCACATGTTTCCCCGTCTTACCTTCCCAGCCACCCCTCTGCATGCGTCCCGCCTGGGCTTTACTCACTAGACGCCAGTGTAGCCGGGTGCGCAGAGGC	reproduction
1315	NW_005784288.1	GTGGGTGAGGCCCGGGAGTTCAGCCTCTGCAGGACTTGGGGCCAGAGTGCAGATTTTACAGCCAGAGCTTTCTTGATGCTTCACATGTTTCCCCGTCTTA[C/T]CTTCCCAGCCACCCCTCTGCATGCGTCCCGCCTGGGCTTTACTCACTAGACGCCAGTGTAGCCGGGTGCGCAGAGGCACTCGCCGGTGCGGGGGTCGCAG	reproduction
1316	NW_005784288.1	GCAAGAGTACTGGAGTGGGGTGCCACTGTATATTTGAGAGTTGCTAAAAGAGAAGATCTTGAAAGTTCTTATCAAAAGAAAAAAATCTGTAACTGCATGC[G/A]ATGTTAACTACGCCTACAGTGGTGATTATTTCACAATATATTCAAACGTCAAATCATTTTGCTGTGACCTGAAAGTAATATAAAGTTATATGTCAGTTAT	reproduction
1317	NW_005784288.1	AAAATCTGTAACTGCATGCGATGTTAACTACGCCTACAGTGGTGATTATTTCACAATATATTCAAACGTCAAATCATTTTGCTGTGACCTGAAAGTAATA[T/A]AAAGTTATATGTCAGTTATATCTCAATGAAAAACTGAGTACAGTTATCATTACAAGCTGCACTCACACTGTAAGAGGCGCACAGGACAGAGAGTTGGGGA	reproduction
1318	NW_005784288.1	GGGGTGTGTGAGTGTGTGTGTGCATGCATATATGCTGTATTTATATGTGTGTATGTATGTTTTATGTGGCTCCAAAAAATAAAAAAGAAGCAAGAGCTCT[G/A]TTCACAGTAGAAGCTCATGAAATAAACAGAAAACATCTGTAGACTGACAAAGCAAAGTAACTTGGAGTCACTACATAAGAGCAAATAACCCCTCACATCC	reproduction
1319	NW_005784288.1	AGCACAGACATACTTTCAAATTTCTAACAACACTTGAAGGAGCGAATACATGCCAGGCCATAAGATAAACGCGTAAAGTAAAATTTCTCAGTTCTCAAAA[G/C]AGGAGACTTCCCTGATGGTCCAGTGGTTAAGACTTTCTTGCAAAGCTGGGGACCCAGCTTTGATCCCTGGTTGGAGAACTAAGATCCTACATTGCTGAGG	reproduction
1320	NW_005784288.1	AGGCCATAAGATAAACGCGTAAAGTAAAATTTCTCAGTTCTCAAAAGAGGAGACTTCCCTGATGGTCCAGTGGTTAAGACTTTCTTGCAAAGCTGGGGAC[C/G]CAGCTTTGATCCCTGGTTGGAGAACTAAGATCCTACATTGCTGAGGAGCAGCTAAGCCTCAACTACTGAGCCCACACGCTCTGGAACCCATGTGCCACAA	reproduction
1321	NW_005784288.1	CATAAGATAAACGCGTAAAGTAAAATTTCTCAGTTCTCAAAAGAGGAGACTTCCCTGATGGTCCAGTGGTTAAGACTTTCTTGCAAAGCTGGGGACCCAG[C/G]TTTGATCCCTGGTTGGAGAACTAAGATCCTACATTGCTGAGGAGCAGCTAAGCCTCAACTACTGAGCCCACACGCTCTGGAACCCATGTGCCACAACTAG	reproduction
1322	NW_005784288.1	GCACATGACATGTCCAAAAGATGTAACCTTGCCACATCACACACACACCACATATATAATCCAAAACAGCCTGGAACGCTCACCCCTTATGGACTCATAC[T/G]ATGCCGTCAATACACATGATATACGTCCCACACATACTGCATGCAAGCCTCAGACCACACATGCATTACACACACCACTCACACATCACACACACATGCA	reproduction
1323	NW_005784288.1	ACACACACCACTCACACATCACACACACATGCACGCATGCATGTACGTCCCTCAGGAAGGCTTTGGGGCTTCTGTTTTGTCAAGATCCTGCTCAGGGAGA[G/A]ATGCTTCATTCTTGCTGCAGAGGCCACGTCCCCCACCAAGACGCACAAGGGCTTCAGCAAGGAGTGTTCATTACTGCTAACGAGCATTACATGCCTAATT	reproduction
1324	NW_005784288.1	AAAGCTGGTCTCTTCTGGTTTTGCTGTTTGGCCATGGGTGTGTCACTTTTCTGTGTCTGAGCCTCACTTTTCTCCTCTGTAAAATGGGGAGATGTTTAAG[T/G]GACTGACTCCCCTACCTCCACAAGACCTTCTGTGGCTATGGCCTTGATTCTTAGTGTTGTTAAAATTCACTCCATCTTCTTCTTCCAAACTAAAGCCAAC	reproduction
1325	NW_005784288.1	TGAGATCAAGTTCCCTGATCAGGGACTGAACCTGGGCCCACTGCATTGGGAGCACAGAATCTTAGCTAATGGGAGTCCTCCTAGAGGTTCTGAGCAGAAG[C/T]GGGACCTTGTCTCATCCATGTTTTAGAGTGCATGCTGGCTGCTGGGTGGAAAAGAGGCTGCAGAGGGAAAGTGAATGGACATGGGGCCCACGTGGGGGCG	reproduction
1326	NW_005784288.1	TGATCAGGGACTGAACCTGGGCCCACTGCATTGGGAGCACAGAATCTTAGCTAATGGGAGTCCTCCTAGAGGTTCTGAGCAGAAGCGGGACCTTGTCTCA[T/C]CCATGTTTTAGAGTGCATGCTGGCTGCTGGGTGGAAAAGAGGCTGCAGAGGGAAAGTGAATGGACATGGGGCCCACGTGGGGGCGGCTGCACTTGTCATG	reproduction
1327	NW_005784288.1	GATCAGGGACTGAACCTGGGCCCACTGCATTGGGAGCACAGAATCTTAGCTAATGGGAGTCCTCCTAGAGGTTCTGAGCAGAAGCGGGACCTTGTCTCAT[C/T]CATGTTTTAGAGTGCATGCTGGCTGCTGGGTGGAAAAGAGGCTGCAGAGGGAAAGTGAATGGACATGGGGCCCACGTGGGGGCGGCTGCACTTGTCATGG	reproduction
1328	NW_005784288.1	CCCTGGAGTTCCTTGGGTGCTTGGGCCATCATGCCTACTAGAATACAGGTGAAGGCATCTGTATGGGCAGGGATTTGCTATCCATCTATAAATCAACAGA[G/T]CCTGGCTTAGCAATTGCCCTCCACCCATAAGGATTTCCCTGGTGGCTCAGATGGTAAAGCATCTGCCTGCAGTGTAGGAGACCCAGGTACAATTCCTGGT	reproduction
1329	NW_005784288.1	CTATACTTTCAGTGACATTTGAATTTTCTTTTAAACATGAACAGGTACCAGGTAGCGCTAGTGGTAAAGAACCCACCTGCCAATGCAAAGACATGAGAGA[A/T]GTAGGCTTGATCCCTACGTTGGGAAGACCCCCCCTGGAGGAGGGTATGGCAACCCATTCCAATATTCTTGCCTGGAGAATCCCATAGATAGAAGAGCCTA	reproduction
1330	NW_005784288.1	GGGAAGACCCCCCCTGGAGGAGGGTATGGCAACCCATTCCAATATTCTTGCCTGGAGAATCCCATAGATAGAAGAGCCTAGTGGGCTACCGTCCATAGGG[C/T]TGCAAAGAGCCAGACACAACTGAAGTGAACTCAGCACACAGCATGCAGGTATGTTTTTAGAATCAGAAAAAAACACCAACAAGAATGATGCCTTTGATTG	reproduction
1331	NW_005784288.1	TGGCAACCCATTCCAATATTCTTGCCTGGAGAATCCCATAGATAGAAGAGCCTAGTGGGCTACCGTCCATAGGGCTGCAAAGAGCCAGACACAACTGAAG[T/C]GAACTCAGCACACAGCATGCAGGTATGTTTTTAGAATCAGAAAAAAACACCAACAAGAATGATGCCTTTGATTGGTGGGAATGCAAACTAGTATAGCCAC	reproduction
1332	NW_005784288.1	CAGACGCATCCCAGGGCCCACCAGTCTCATAAATCAGTCCCTGGAGTCGCTGTGAGCACCCACTGAGCCTTTGGATCAGCCACGCTGAGGACCAAACCTC[A/G]ACTACTGTGACGTCCTGGGTCGACACCCATGGGCGGCTTCTCAATTTCACTTTAAGCCTCAAAGACCTTACTCAGAGGTGTTTCATCCATCAAAAGTCAG	reproduction
1333	NW_005784288.1	GACCTTACTCAGAGGTGTTTCATCCATCAAAAGTCAGAGTCTCTGTGAGCACCCACGGAGCCTTTGGATCAGCCAAAGATGATCCACAGATGACCGCACA[C/G]TTCCCCCCACACACAACATGCAATGCCCCTCCAGAACTCCGCCATGCCCCTAGAGCCCTCCACCCCAAGTACCATCATGTAGGCATGCTTCCTCCCCAAC	reproduction
1334	NW_005784288.1	GAGCTGAGTCCTCGCCACAGAGACAGATGGTGAGCAAAGCCTAAACTATTTGCTATCTGATTCCTTAGATTTCCCAATTTCGTAGGAAATTGGATATTGG[T/G]ACTCTTAAGGTCCCTTTCCCCCTTCTATACTTCTATCATTCACTCATTCCCTAGTATGACCAGATGGTAAAACAAAGCCCAAAATGTGCTTAGGAAAACA	reproduction
1335	NW_005784288.1	CTCAAGTGGTCCTCTGGGTCCACCTGAAAGTGCAAGAGGCTGGGAAGCATAACCTTCAGCAGCCACAAAGGCTCACTTGACCCTTTATTTCTGTCCTCTC[T/C]TTTCCTCCTAGAGGGACAAGGAATATGGACAACATAACAACCACGCATGCTGCAATTGCTTAGGTGGATACTAGTGGCTATGGTAAGCGAGAGAGGCCAA	reproduction
1336	NW_005784288.1	TTCAGGAAGATGGGTTGGGGCAAAAGGAGGGAGGAGGAGAGAGAGGAAGAGACTGCAGCATGTACTGAGCTGGCTGTGTCATTTCCGGTCAGAGCCCCAG[A/G]GAAGGATGCTGATGGGACCCCCAGATTGCCCAGCATGGGCTCTTGAGAGGACACTGTGTTCCAGCTGAGAGCATGCTGACACGTGAGCATCCTCTTTGGG	reproduction
1337	NW_005784288.1	GAGGAGGAGAGAGAGGAAGAGACTGCAGCATGTACTGAGCTGGCTGTGTCATTTCCGGTCAGAGCCCCAGAGAAGGATGCTGATGGGACCCCCAGATTGC[C/T]CAGCATGGGCTCTTGAGAGGACACTGTGTTCCAGCTGAGAGCATGCTGACACGTGAGCATCCTCTTTGGGTTGCTGTACCCTTTCCTTTCTGTATCTGAC	reproduction
1338	NW_005784288.1	TAACACAACATTGTAAGTCAGCTATATTTAAAAAAAAAACAAAAAACAAACAAAAACCCACCAACAAAAAAAAAAAACAGGATAAGGGCCTACAGAAAGA[C/T]GCCAGGGAAGGAACTGCTATTTCAGACATGGGGTCAGAAAGACTCTGATAATATGGCATGCAAGAAAACACTGAGTGAGATGGGGAGTGAGCCGTGTGGT	reproduction
1339	NW_005784288.1	TAAAAAAAAAACAAAAAACAAACAAAAACCCACCAACAAAAAAAAAAAACAGGATAAGGGCCTACAGAAAGACGCCAGGGAAGGAACTGCTATTTCAGAC[A/G]TGGGGTCAGAAAGACTCTGATAATATGGCATGCAAGAAAACACTGAGTGAGATGGGGAGTGAGCCGTGTGGTATCCGGGGGAGAGGGAGCAGCACACAGG	reproduction
1340	NW_005784288.1	AACAAAAAAAAAAAACAGGATAAGGGCCTACAGAAAGACGCCAGGGAAGGAACTGCTATTTCAGACATGGGGTCAGAAAGACTCTGATAATATGGCATGC[A/G]AGAAAACACTGAGTGAGATGGGGAGTGAGCCGTGTGGTATCCGGGGGAGAGGGAGCAGCACACAGGGCTTCCCGTGCGCTGAGGCGAGGCCGCGAGGAGA	reproduction
1341	NW_005784288.1	AAAGACGCCAGGGAAGGAACTGCTATTTCAGACATGGGGTCAGAAAGACTCTGATAATATGGCATGCAAGAAAACACTGAGTGAGATGGGGAGTGAGCCG[T/C]GTGGTATCCGGGGGAGAGGGAGCAGCACACAGGGCTTCCCGTGCGCTGAGGCGAGGCCGCGAGGAGAAAGAGCAAGGAGGCCACATGGCAGCAAAGGCTC	reproduction
1342	NW_005784288.1	GACGAAACAGAGCATCAGAGTGGTTAAGTGACTTCCTCAAGGTCACCCAGGTACCCTCTGTTCTATTATGTCTCTAGTATAGCTAGGCATGCATCAAGGC[T/C]ATGCCCCCAGACCTCCTGATCAAAGTGGCATCTTGTTACCTGCCTATTAGCTGTAAACTGGACCAGTGGGTAGAAGCCACTGGCAAGCAGCTCTCAGCTT	reproduction
1343	NW_005784288.1	TATGTCTCTAGTATAGCTAGGCATGCATCAAGGCTATGCCCCCAGACCTCCTGATCAAAGTGGCATCTTGTTACCTGCCTATTAGCTGTAAACTGGACCA[G/C]TGGGTAGAAGCCACTGGCAAGCAGCTCTCAGCTTTACCAAAATAAGCCTTTCTACCTGCCTGCACTGGCAGGAATGCTATGAGAAAGCAGTCACACCAGG	reproduction
1344	NW_005784288.1	CAGTGGGTAGAAGCCACTGGCAAGCAGCTCTCAGCTTTACCAAAATAAGCCTTTCTACCTGCCTGCACTGGCAGGAATGCTATGAGAAAGCAGTCACACC[A/G]GGGTGGAAAGTGAAGATCACACTTTCTGTGCATGAGGGGAGAGGACCTCAGCTGAGAGTTCAGGAATTAATTTTGTATCAGTTGGTATTATTCAGCGCTT	reproduction
1345	NW_005784288.1	GAGCGCCACTGATGGGAAACACCGATTAGCGGCATCAGTAGACTCTCCAGAAACGCCCCAGAGCCACTTAGGAAAAACCCTCTGTGGCATGCCATAGTAA[C/T]GCCAGATGGTCTAGACAGCCTTGATTCCTGATTCTGCCTGGCTCTGTAAACTTGACAGTCACTTGATCTCTCTGATCCTTAGCTTCCCCCTCTGTAAAGC	reproduction
1346	NW_005784288.1	CGCCAGATGGTCTAGACAGCCTTGATTCCTGATTCTGCCTGGCTCTGTAAACTTGACAGTCACTTGATCTCTCTGATCCTTAGCTTCCCCCTCTGTAAAG[C/T]AGGGATACTAGCAGGACCTACTTCATGCGTCTTTGTGAGAAAAGAGGAGCCCATACAGCCTGGGGAGGAGTTGCTTTTTAATTACTATTGGTGATGGTGT	reproduction
1347	NW_005784288.1	CTGATTCTGCCTGGCTCTGTAAACTTGACAGTCACTTGATCTCTCTGATCCTTAGCTTCCCCCTCTGTAAAGCAGGGATACTAGCAGGACCTACTTCATG[C/G]GTCTTTGTGAGAAAAGAGGAGCCCATACAGCCTGGGGAGGAGTTGCTTTTTAATTACTATTGGTGATGGTGTCCCTGGATCTTTTCAGGGTAAGTCTATC	reproduction
1348	NW_005784288.1	TATGCCCATCCATTGCTGGTTTTAGGAATATAGCTCTCACATTTTAGAAATGTGAGGTGTGTGGGGGATGTGAAAGGGAGACGCAAGAGGGAAAGGATAT[A/G]TGTACACATATAGCCAATTCACTTCACTGGGCAGCAGACTCTAACAGAACATTGAAGACAATTATACTCTAAAAAAGAATCAGAAATGAAGAAGGAATCA	reproduction
1349	NW_005784288.1	ATTGCTGGTTTTAGGAATATAGCTCTCACATTTTAGAAATGTGAGGTGTGTGGGGGATGTGAAAGGGAGACGCAAGAGGGAAAGGATATATGTACACATA[T/A]AGCCAATTCACTTCACTGGGCAGCAGACTCTAACAGAACATTGAAGACAATTATACTCTAAAAAAGAATCAGAAATGAAGAAGGAATCACTGTGGCGTGC	reproduction
1350	NW_005784288.1	TGCTAGTGGTCAAGAATCAGCAGTGAACAAGTTGCTTTGGGAGTCTCTAGCTTCAGTGTCAGGAAAGTCCTGGGACAGGAAGTGAGAGGCATGCAGAATG[G/A]GCCAAGGTGAGACCTGTCAGATCACATCTGGGCAAAGCTGGTTAAAGCCTGTCTGGAATAGCTGGGGCTAGAGTAAGATGTGGGGTTGAAATGATGTGCG	reproduction
1351	NW_005784288.1	GTGAACAAGTTGCTTTGGGAGTCTCTAGCTTCAGTGTCAGGAAAGTCCTGGGACAGGAAGTGAGAGGCATGCAGAATGGGCCAAGGTGAGACCTGTCAGA[T/C]CACATCTGGGCAAAGCTGGTTAAAGCCTGTCTGGAATAGCTGGGGCTAGAGTAAGATGTGGGGTTGAAATGATGTGCGATGTGAAGTGAGTCCCAAGAGA	reproduction
1352	NW_005784288.1	AGGAAAGTCCTGGGACAGGAAGTGAGAGGCATGCAGAATGGGCCAAGGTGAGACCTGTCAGATCACATCTGGGCAAAGCTGGTTAAAGCCTGTCTGGAAT[A/G]GCTGGGGCTAGAGTAAGATGTGGGGTTGAAATGATGTGCGATGTGAAGTGAGTCCCAAGAGACATCAGTACAAGCTGTGAGAGGCAGGATGAGCAGGAAT	reproduction
1353	NW_005784288.1	GATCACATCTGGGCAAAGCTGGTTAAAGCCTGTCTGGAATAGCTGGGGCTAGAGTAAGATGTGGGGTTGAAATGATGTGCGATGTGAAGTGAGTCCCAAG[A/T]GACATCAGTACAAGCTGTGAGAGGCAGGATGAGCAGGAATTAACCAGAGAAGTGTAGGTAACAGAAAAAGCTTTCCAAGCAGAGGAAATAATATGTACAA	reproduction
1354	NW_005784288.1	ACTAAACTAGCCTAAGCAGCTGTGTTCAGGCCCACATTTGTACTGGACTCTATCAGGAATGGCTTCCCTTGTGGCTCAGCTGGTAAAAAATCCGCCCACA[G/A]TGCGGGAGACCTGGGTTCAATCCCTGGGTTGGGAAGATCCCCTGGAGAAGGGAAAGGCTACCCACTCCAGTATTCTGGCCTAGAAAATTCCATGGACCCC	reproduction
1355	NW_005784288.1	GGAAGGATTGACGCTGAAGCTCCAATTCTTTGGCCACCTGACGCAAAGAGCCGGCTTATTAGAAAGGACCGTGATGCTAGGAAAGATTGAAGACAAAAGG[A/T]GAAGGGGACGGCAGAGGATGAGATGGTTAGATTTGAGCAAACTCCTTAAGTTCATGGAGGACAAAGGAGCCTGGCATGCTGCAGGTCATTAGGTCGCAAA	reproduction
1356	NW_005784288.1	ATTTGAGCAAACTCCTTAAGTTCATGGAGGACAAAGGAGCCTGGCATGCTGCAGGTCATTAGGTCGCAAAGAGTCAGACACCACTTAGAGACTAAACCAC[A/G]ACGACATAAGTATTATTAAATCTCCATTTTGCAGATCAAACACCTCAGTTCCGAAAGGTTAAGTAACATGTCCAACAATACACAGCCCGTAAAGGCAGAA	reproduction
1357	NW_005784288.1	TTGAGCAAACTCCTTAAGTTCATGGAGGACAAAGGAGCCTGGCATGCTGCAGGTCATTAGGTCGCAAAGAGTCAGACACCACTTAGAGACTAAACCACAA[C/T]GACATAAGTATTATTAAATCTCCATTTTGCAGATCAAACACCTCAGTTCCGAAAGGTTAAGTAACATGTCCAACAATACACAGCCCGTAAAGGCAGAAGG	reproduction
1358	NW_005784288.1	TAAAGGCAGAAGGGGGATCAGACCCAAGCCTGCCTGACTCCAAAGCAGGGATTTTTCCTTTACACCAGGCACCAAGTCCATCATGCTCTCATCCATCCAT[C/T]CATTCATTACACTCCCTTTTATCAAGAAGCAATTGGAAATCCGTTCTCTCTGTGGGGATTTCCTGAGTCGGCCAGACCCGTGAGTGTTCTGGCAGCACAC	reproduction
1359	NW_005785734.1	GAGATGTCTGGATGGCATCACTGACTCGATGGACGTGAGTCTGAGTGAACTCCAGGAGTTGGTGATGAACAGGGAGGCCTGGCATGCTGCAAATCATGGG[A/G]TCGCAAAGAGTTGGACACAACTGAGCAACTGAACTGAACTGAACTGAGAGGAGGTAGAGGCTGGGCACTTAGAAAGAGCTCTGTTTATTGCTGTCATATG	reproduction
1360	NW_005785734.1	TGGCATCACTGACTCGATGGACGTGAGTCTGAGTGAACTCCAGGAGTTGGTGATGAACAGGGAGGCCTGGCATGCTGCAAATCATGGGATCGCAAAGAGT[T/C]GGACACAACTGAGCAACTGAACTGAACTGAACTGAGAGGAGGTAGAGGCTGGGCACTTAGAAAGAGCTCTGTTTATTGCTGTCATATGTTTTAAAGCAAT	reproduction
1361	NW_005785734.1	CTTGGCTTCTGCGTTGGTTAGCTCAGGCTGCAGTAACAGAAGACCTCAGACTTGGGCTTAAACAATAGAAGTTTACTTCTCAAAATTTGGGAGGCTAGAA[T/G]CCCAAGATCAAGGTATTACCAGGGTTGGTTTCTCCTGAGGCCTGTGTCCTCCGCTCACAGATGACTGTCTTCTCCTTGTGTCTTCTGGGGGATGGTGGAG	reproduction
1362	NW_005785734.1	CCGAAATTAAGGACCTCCTTCCTCACAGGAGAAACGCATGCTGTCCAAGGTTGGCTGTTGAGCGTATCCGTGTGTGTCTGTTCCTTTACTGTGGCCATGG[G/A]GAATCTGCCTGGAAGAGTAAAGGAGGGATTCACAAAGTAGGCAAAGAATAAATCTGAAACTTCAGAAGAAGGCGGAGACTTTTTGCAATAACTTGTTATA	reproduction
1363	NW_005785734.1	TAGTTCTGGAAACAGAATATAAATGTAAGTATAACAGGAGGGAAACAAAGTGGAAAACCCAGAAGTAGACTCAAGTACATACATTTGGTCTGTGATAAAC[G/T]TGGCACTTCACATTCCTGGGCTTTGTCAGTTTCATTATCAATTAGTGGCACTGAAATAACTATTTAATAGTTGGGAAAGATTAAATTTGTCCTTACTTAA	reproduction
1364	NW_005785734.1	ACAGAATATAAATGTAAGTATAACAGGAGGGAAACAAAGTGGAAAACCCAGAAGTAGACTCAAGTACATACATTTGGTCTGTGATAAACGTGGCACTTCA[C/A]ATTCCTGGGCTTTGTCAGTTTCATTATCAATTAGTGGCACTGAAATAACTATTTAATAGTTGGGAAAGATTAAATTTGTCCTTACTTAACATGGGATACC	reproduction
1365	NW_005785734.1	CAAATGCGTTCTGCCCACTTAGCACCAAAACAGGCCCGGAGTTAGAAGGTGGGCAGGGAGTGGTGGACCACCCCATGCATGCTATTGGCTCTTCCTCAAG[T/G]GCATTCCCTCACTGGGGACCCCCCCAGGCTGTGAGGGGAGTTTGGGGTTGTCTGCTGCCTAAGCTTCTTCTCTCCTGTCCTCCCACCTGGCCTGAGAGAC	reproduction
1366	NW_005785734.1	ATGCGTTCTGCCCACTTAGCACCAAAACAGGCCCGGAGTTAGAAGGTGGGCAGGGAGTGGTGGACCACCCCATGCATGCTATTGGCTCTTCCTCAAGTGC[A/G]TTCCCTCACTGGGGACCCCCCCAGGCTGTGAGGGGAGTTTGGGGTTGTCTGCTGCCTAAGCTTCTTCTCTCCTGTCCTCCCACCTGGCCTGAGAGACAGC	reproduction
1367	NW_005785734.1	GGCCTGAGAGACAGCAAAGAGGGACTCACCCATGCACATGACTGCCAAACTCCCTTGCTCTGTTTAGAATATCTCTGCTGATTCTTTTTTTTCTTCTTGG[C/A]AGAAAATTGATACATTTAATAAAGAGATCATCTCAACAATAGAAGGGGAGGAATTCGTGGAGCAGTATGACTCCCGACTGTTTACCAAAGTACGAACTGA	reproduction
1368	NW_005785734.1	GTGAAAATGAGGCAACCCAAATAGATCCTTCCCTTCGTTGGTACTGACCACTGGAGTGGAGGTGGACAGGACCCCAGGACTTAGCATGCATCCAAGGAAC[T/G]TCTCTCTGCAACCATAGACCCCTCCAGCTGACCCCTCTTACCCCTTCTTCCAGGAAACCAGCAAACGTCTCGCCAATCAGATCCCGTTCATCATTCAGTA	reproduction
1369	NW_005785734.1	AGAATGGTGATAAGGTCCAGAAAGCCATGATGCAGCTACTACAGGACACACAGCACTATTCCTGGCTGCTTCAAGAACAGAGTGATACAGCTACCAAGAG[G/A]AAATTCCTGAAGGAGAAGATTTTTCGGCTGACTCAGGCACAGCAAGCTCTCTACGAATTCCCCCATTTCAAGGGGTAAATGCCAAAGGAACAGCAGTCCT	reproduction
1370	NW_005784665.1	TGCAATAAATACAATGCTTCAGGAGTTTTTAGATACATTGTTTTTTCTATTTCCAGCATTGCAGATTATCTTTTAAATAATTCAATTACAATATGCAACA[T/C]AGCATTTCACACCATTATTGCTCATTTACAGAGAAAATGTAAATGTCGCATACTACAGCTCTTACCACTGTATATAATATAAAAACCCTTGAGATGCAGC	reproduction
1371	NW_005784665.1	TCAGGAGTTTTTAGATACATTGTTTTTTCTATTTCCAGCATTGCAGATTATCTTTTAAATAATTCAATTACAATATGCAACATAGCATTTCACACCATTA[T/C]TGCTCATTTACAGAGAAAATGTAAATGTCGCATACTACAGCTCTTACCACTGTATATAATATAAAAACCCTTGAGATGCAGCGTTACTGGATTAATAAAA	reproduction
1372	NW_005784665.1	AGCATTTCACACCATTATTGCTCATTTACAGAGAAAATGTAAATGTCGCATACTACAGCTCTTACCACTGTATATAATATAAAAACCCTTGAGATGCAGC[G/A]TTACTGGATTAATAAAATGAAGTGAATCTTTGACTTGGAAAAGTGGTTGAAATCTGCATGCTGTTTCACACTCTGTAAAATGAACATTTAAAAAAATATA	reproduction
1373	NW_005784665.1	CTTCAAACTAGAAGGACACACTTTCTGTGGAGTTCAAGGAGTTTAAAACGTGACAACATTTTAATGTTTCTCTTCCCCAACTTGAGAGATATAACAACAT[C/T]GCATGCACCTTTATAATAATATACTGAAAAATTCTCCTGAATATGACATTTACAGTCAATGCCCTCAGTGTTTCCCTGTAGGAAGTTCTGTGTAAGTAGC	reproduction
1374	NW_005783033.1	TGTTGTCTTCTTTCGTTTCCCAAGACACAGTTCAAGTGGCGCCTCTTCCAGGAAGCCCTCCCCAGCACCCTGACTACATCAGTAGCCCCTTCTCAGCTCT[C/T]AGGGTGTTTATAGCTTGAGACCAGCACCGATGCCACCTGTGACGATGCAGCTGTGCATGCTCCCCTCTCCCTGCAGGCTCTGGACCTGTGTCTTCTTACG	reproduction
1375	NW_005783033.1	TCCCAAGACACAGTTCAAGTGGCGCCTCTTCCAGGAAGCCCTCCCCAGCACCCTGACTACATCAGTAGCCCCTTCTCAGCTCTCAGGGTGTTTATAGCTT[G/A]AGACCAGCACCGATGCCACCTGTGACGATGCAGCTGTGCATGCTCCCCTCTCCCTGCAGGCTCTGGACCTGTGTCTTCTTACGAGATCCGACAGTGCCAA	reproduction
1376	NW_005785373.1	GATTGCATGCTACAGCAATAGACAGAACTAAAACCTCTTGTTAGGAAAAAGCAGAAAAATTTAAGTTTTCTATCATTACCTGAGGCATGCCATTGCTATT[T/C]CTCGGCCAGTTGTTTTTCTGCCATTTCTTACATTTCATTCTCTGGTTCTGGAACCAGGTCTTCACCTGAGAAGGAAAAGATAACCGGAAAAAGTTTAAGA	reproduction
1377	NW_005785373.1	TATCATTACCTGAGGCATGCCATTGCTATTTCTCGGCCAGTTGTTTTTCTGCCATTTCTTACATTTCATTCTCTGGTTCTGGAACCAGGTCTTCACCTGA[G/C]AAGGAAAAGATAACCGGAAAAAGTTTAAGATATTAGTAGGGACCTCCGATCTTCCAATGCAGGGGGCATGGGTTCAGTCCCTGGTCAGGGAGCTAAGATC	reproduction
1378	NW_005785492.1	TCTTCTGGTGATGCTAGAGCAGACAGCATGCTTAGGGACCCACACCAGGAGAGGAGCCTCCGAGCATGCCCAACTGGTGCTTTCAACACTCAGGGGGCCG[A/G]GGCAGCACTGGGACCCAAGAGTCCACTCTACACAAGCAGCAGTCAGGCCCAGGGCAGCTAAGCTCTCTACTCACTAGTTGCTTCCGTGGTTGTAAGAGCA	reproduction
1379	NW_005785373.1	GATTGCATGCTACAGCAATAGACAGAACTAAAACCTCTTGTTAGGAAAAAGCAGAAAAATTTAAGTTTTCTATCATTACCTGAGGCATGCCATTGCTATT[T/C]CTCGGCCAGTTGTTTTTCTGCCATTTCTTACATTTCATTCTCTGGTTCTGGAACCAGGTCTTCACCTGAGAAGGAAAAGATAACCGGAAAAAGTTTAAGA	reproduction
1380	NW_005785373.1	TATCATTACCTGAGGCATGCCATTGCTATTTCTCGGCCAGTTGTTTTTCTGCCATTTCTTACATTTCATTCTCTGGTTCTGGAACCAGGTCTTCACCTGA[G/C]AAGGAAAAGATAACCGGAAAAAGTTTAAGATATTAGTAGGGACCTCCGATCTTCCAATGCAGGGGGCATGGGTTCAGTCCCTGGTCAGGGAGCTAAGATC	reproduction
1381	NW_005785492.1	GAGTGAAGACTTCAGAACAAACAGCACTCCTGGCTAAGCCCAATTTGCATAGGGCAGGCCCAGGTGGAGGAAAAAAACATATAAAAGGAGGAGCCAAAGC[T/G]CTTTCTCACGGACTCTCTCTCCTGAATGCGTGTGCTCTTTCTCTTTCCCTCTCTCACGCTCTATCTCTCCCTCCCTGTGCACTCCTCCACTCTCTTTGAG	reproduction
1382	NW_005785492.1	TTCAGAACAAACAGCACTCCTGGCTAAGCCCAATTTGCATAGGGCAGGCCCAGGTGGAGGAAAAAAACATATAAAAGGAGGAGCCAAAGCTCTTTCTCAC[G/A]GACTCTCTCTCCTGAATGCGTGTGCTCTTTCTCTTTCCCTCTCTCACGCTCTATCTCTCCCTCCCTGTGCACTCCTCCACTCTCTTTGAGTCTTTGGGTT	reproduction
1383	NW_005785492.1	CTCCTGGCTAAGCCCAATTTGCATAGGGCAGGCCCAGGTGGAGGAAAAAAACATATAAAAGGAGGAGCCAAAGCTCTTTCTCACGGACTCTCTCTCCTGA[A/G]TGCGTGTGCTCTTTCTCTTTCCCTCTCTCACGCTCTATCTCTCCCTCCCTGTGCACTCCTCCACTCTCTTTGAGTCTTTGGGTTGGCATGCCCTCACACT	reproduction
1384	NW_005785492.1	CTAAGCCCAATTTGCATAGGGCAGGCCCAGGTGGAGGAAAAAAACATATAAAAGGAGGAGCCAAAGCTCTTTCTCACGGACTCTCTCTCCTGAATGCGTG[T/C]GCTCTTTCTCTTTCCCTCTCTCACGCTCTATCTCTCCCTCCCTGTGCACTCCTCCACTCTCTTTGAGTCTTTGGGTTGGCATGCCCTCACACTTCGCGGA	reproduction
1385	NW_005785492.1	TAAGCCCAATTTGCATAGGGCAGGCCCAGGTGGAGGAAAAAAACATATAAAAGGAGGAGCCAAAGCTCTTTCTCACGGACTCTCTCTCCTGAATGCGTGT[G/A]CTCTTTCTCTTTCCCTCTCTCACGCTCTATCTCTCCCTCCCTGTGCACTCCTCCACTCTCTTTGAGTCTTTGGGTTGGCATGCCCTCACACTTCGCGGAT	reproduction
1386	NW_005785492.1	GTGGAGGAAAAAAACATATAAAAGGAGGAGCCAAAGCTCTTTCTCACGGACTCTCTCTCCTGAATGCGTGTGCTCTTTCTCTTTCCCTCTCTCACGCTCT[A/C]TCTCTCCCTCCCTGTGCACTCCTCCACTCTCTTTGAGTCTTTGGGTTGGCATGCCCTCACACTTCGCGGATGGATTCTCCTGCTGTCTTCTAAATAAAAT	reproduction
1387	NW_005785492.1	ACATATAAAAGGAGGAGCCAAAGCTCTTTCTCACGGACTCTCTCTCCTGAATGCGTGTGCTCTTTCTCTTTCCCTCTCTCACGCTCTATCTCTCCCTCCC[T/C]GTGCACTCCTCCACTCTCTTTGAGTCTTTGGGTTGGCATGCCCTCACACTTCGCGGATGGATTCTCCTGCTGTCTTCTAAATAAAATAGAGCTGTAACAC	reproduction
1388	NW_005785492.1	ATATAAAAGGAGGAGCCAAAGCTCTTTCTCACGGACTCTCTCTCCTGAATGCGTGTGCTCTTTCTCTTTCCCTCTCTCACGCTCTATCTCTCCCTCCCTG[T/C]GCACTCCTCCACTCTCTTTGAGTCTTTGGGTTGGCATGCCCTCACACTTCGCGGATGGATTCTCCTGCTGTCTTCTAAATAAAATAGAGCTGTAACACTG	reproduction
1389	NW_005785492.1	AGCTCTTTCTCACGGACTCTCTCTCCTGAATGCGTGTGCTCTTTCTCTTTCCCTCTCTCACGCTCTATCTCTCCCTCCCTGTGCACTCCTCCACTCTCTT[T/C]GAGTCTTTGGGTTGGCATGCCCTCACACTTCGCGGATGGATTCTCCTGCTGTCTTCTAAATAAAATAGAGCTGTAACACTGATTTGCTTAAGAGCTATAA	reproduction
1390	NW_005785492.1	ACTGTCAAGAATATTTTCTAAGAAATTTAGTCGCACTCTCAAATATGCACAGTTAATTTCGACCCAACTGGTAACCTGTTTCTAAGTCCAACTGTCATTA[A/G]TGAACAAGCAGGATGCATCCAGGATAGCAGAAATGTTTGGTTTTCAAAGGTCTGTGTTTACAAACATCAATGCGTTCTCCTTATTAAGCTAAACAAGCGG	reproduction
1391	NW_005785492.1	CAAGAATATTTTCTAAGAAATTTAGTCGCACTCTCAAATATGCACAGTTAATTTCGACCCAACTGGTAACCTGTTTCTAAGTCCAACTGTCATTAATGAA[C/T]AAGCAGGATGCATCCAGGATAGCAGAAATGTTTGGTTTTCAAAGGTCTGTGTTTACAAACATCAATGCGTTCTCCTTATTAAGCTAAACAAGCGGGTCCC	reproduction
1392	NW_005785492.1	TCTCAAATATGCACAGTTAATTTCGACCCAACTGGTAACCTGTTTCTAAGTCCAACTGTCATTAATGAACAAGCAGGATGCATCCAGGATAGCAGAAATG[T/C]TTGGTTTTCAAAGGTCTGTGTTTACAAACATCAATGCGTTCTCCTTATTAAGCTAAACAAGCGGGTCCCAGGCAAGGCTCCCCAGCCACATGCGCTACAA	reproduction
1393	NW_005785492.1	ACCTGTTTCTAAGTCCAACTGTCATTAATGAACAAGCAGGATGCATCCAGGATAGCAGAAATGTTTGGTTTTCAAAGGTCTGTGTTTACAAACATCAATG[C/A]GTTCTCCTTATTAAGCTAAACAAGCGGGTCCCAGGCAAGGCTCCCCAGCCACATGCGCTACAACCACCAGCGAGCTGCATGCATCAGGGATGCCCCTGCA	reproduction
1394	NW_005785492.1	TGTTTGGTTTTCAAAGGTCTGTGTTTACAAACATCAATGCGTTCTCCTTATTAAGCTAAACAAGCGGGTCCCAGGCAAGGCTCCCCAGCCACATGCGCTA[C/T]AACCACCAGCGAGCTGCATGCATCAGGGATGCCCCTGCAGTGTCTGTACTCTGGCAGCACCATCTACACTGGACTCCCTTATCTGTGTTTTAAAAAAAGA	reproduction
1395	NW_005785492.1	GACAGCATTTCAAACCCCTCCCTGCTGAAAGCGGCATGCTGGATGTCAGCTTACACCTAGCTCAGCTCTTTCCTGGTCCTTTCATGTTCCAAATCCCAGG[C/T]ATGTCACATACAGAGACTCCAGAACCTCACAGGAAGCCTTTCCTCCGCAGGACATTTCCTGATAATTAGCTGAGCTGTGGAAATGGGGCATGTTTTCTAA	reproduction
1396	NW_005785492.1	ACAGCATTTCAAACCCCTCCCTGCTGAAAGCGGCATGCTGGATGTCAGCTTACACCTAGCTCAGCTCTTTCCTGGTCCTTTCATGTTCCAAATCCCAGGC[A/C]TGTCACATACAGAGACTCCAGAACCTCACAGGAAGCCTTTCCTCCGCAGGACATTTCCTGATAATTAGCTGAGCTGTGGAAATGGGGCATGTTTTCTAAA	reproduction
1397	NW_005785492.1	TGCGGCAGGCCCAGGGCCAAGGTAAGCACACCTGAGGAGCATGCCCTGATCATCAGTCAAGAGCTGGGTGAATGATGGAGGATGAATCTGATTAGTGACT[G/A]TGTATCAGACAAAGAGACCTTCCAGAACCTGTTTAATAAAGGCTAAGGATTGTTGAAAAAAAAAAGGCATCAAAGTCTAGTTCTACATTTATTTTGTCAG	reproduction
1398	NW_005785492.1	TAAAGGCTAAGGATTGTTGAAAAAAAAAAGGCATCAAAGTCTAGTTCTACATTTATTTTGTCAGCTATTGTTCTAGAAATGAGTCTTAAATAGCACTGTA[C/T]TTAACCACTAAAGCAGACGTATTTTTTTACTTTTCAAACTATGCTAAAGTGTCTTTAATTTGATGGACCTGTGGGAAATTCAGATGTCAGAATAGGAGCG	reproduction
1399	NW_005785492.1	AAAAAAAAAAGGCATCAAAGTCTAGTTCTACATTTATTTTGTCAGCTATTGTTCTAGAAATGAGTCTTAAATAGCACTGTACTTAACCACTAAAGCAGAC[G/T]TATTTTTTTACTTTTCAAACTATGCTAAAGTGTCTTTAATTTGATGGACCTGTGGGAAATTCAGATGTCAGAATAGGAGCGTAATAACTAAGGTATCCCC	reproduction
1400	NW_005785492.1	ATCAAAGTCTAGTTCTACATTTATTTTGTCAGCTATTGTTCTAGAAATGAGTCTTAAATAGCACTGTACTTAACCACTAAAGCAGACGTATTTTTTTACT[T/G]TTCAAACTATGCTAAAGTGTCTTTAATTTGATGGACCTGTGGGAAATTCAGATGTCAGAATAGGAGCGTAATAACTAAGGTATCCCCAGTGTGCCTAGAC	reproduction
1401	NW_005785492.1	GGCAAGAAGACTTCCCTCCAGCAGGAGACCGCTGGGCAGGGTGTGAGTTTACAAGGGGAGGGTGCGCAGAAGTTCTCCCAAAGCAGTGGCTCTCTACCCT[T/C]GCTGCACGTTAGAACCATACGGAGCTTGGAAAACACTGATGCCCACGCCCTACCTCAGGCCACCTGAGTCCCAGCATGCAGGGATGGCGACCACATTGTA	reproduction
1402	NW_005785492.1	GCAGGAGACCGCTGGGCAGGGTGTGAGTTTACAAGGGGAGGGTGCGCAGAAGTTCTCCCAAAGCAGTGGCTCTCTACCCTTGCTGCACGTTAGAACCATA[C/T]GGAGCTTGGAAAACACTGATGCCCACGCCCTACCTCAGGCCACCTGAGTCCCAGCATGCAGGGATGGCGACCACATTGTAACCGCTCACGTTCCCAAGGG	reproduction
1403	NW_005785492.1	GACATGAATCTGAGTGAACGCCAGGAGACAGTGGGAGACAGGGCACCCTAGCATGCTCTGAAGTGTGCTGCAGATCATGGGGCTACAAAGAGTCCAACAC[C/T]GCTTAATGACTAAACAACAATAAAGTCCTAAAGAATCAACAATGGCTTGTTGAAATGCAACCCGTCTTTAAACTGGGACCTACCTACCTGTATCTTTCTC	reproduction
1404	NW_005785492.1	ACCGCTTAATGACTAAACAACAATAAAGTCCTAAAGAATCAACAATGGCTTGTTGAAATGCAACCCGTCTTTAAACTGGGACCTACCTACCTGTATCTTT[C/G]TCTTTACAATATGAAGAATGCTGCTTCCGATCACTGGCTTAGTTTTGCCCAGTGGCACCAACCATGTACTTTTGTCTATTATAATTACTTTTCCTTTGGG	reproduction
1405	NW_005785492.1	CTTTAAGAAGTGGGGCTGCATGACCTAATTTCTGTGGTATTTCTCTTTACGTATCACTCTAGGAGAATCTGAACTCCTGACTGACTGACTCCAGGCCAGA[A/G]TACTTCCCAACACATATTCAAGACCAAATCACTAGCTACATCCACAAAACACACAGGCATGCTGAATCTACCCCCAAATGAATCGCACCTAAACAAAGGC	reproduction
1406	NW_005785492.1	CTATATAAAAAACTGTTATTCACTTACTTCTTCCTTTCCAATTTGAATGCCCTTTATTTCTTTTTTTGCCCAACTGCTTTGAATAGGACTCCCAATACTA[C/T]GTAGAATAAAAGGAGTAAGAGTGGGCATTCTTGCTTTGCTCCTGATCTTAGAGGAAAAGCTTTCAGCTTTTCACTATTAAATATGATGTTGGCAGTGGGC	reproduction
1407	NW_005785492.1	AGGCAAGAAGATTGGAGTGGGGTGCCATTTCCTGCTCCAGGGAATCTTCCTGACCCGGGGATAGAACTCATGTCTCCTACATCTGCATGGGTTTGTCTCA[C/T]ATGGCCTATATTATGCTGAGGTATGTTCCCTCCTTGCCCACTCTATTGAGAGTTTTTATCATAAATGAATGTTGAATTTTATAAAATGCTTTTCTGCATC	reproduction
1408	NW_005785492.1	TCTGAAATCCAGTTGCTTTATCAATAAAATAGGAAATGACAGAGTGTATTATAAGGATGAAATTAAATAAGGGATATGGAGGGCTCAGCAGTCTATGTGT[T/G]TGTGCTCAGTCATGTCCAACTCTTTGCAACCCCATGTGCTGTAGCCCGCCAGGCTCCTCTTTCCATGGGGTTTCCCAGGCAAAAATACTGGAGTGGGTTG	reproduction
1409	NW_005785492.1	ATGACAGAGTGTATTATAAGGATGAAATTAAATAAGGGATATGGAGGGCTCAGCAGTCTATGTGTTTGTGCTCAGTCATGTCCAACTCTTTGCAACCCCA[T/C]GTGCTGTAGCCCGCCAGGCTCCTCTTTCCATGGGGTTTCCCAGGCAAAAATACTGGAGTGGGTTGCCATTTTCTTCTCCAGGGGATCTTCTGGATCCAGG	reproduction
1410	NW_005785492.1	TGGCATCACTGACTCGATGGACATGAGTTTGGGTGGACTCCGGGACTTGGTGATGGACAGGGAGGCCTGGCGTGCTGCGGTTCATGGGGAGGCAAAGAGT[C/T]GGACACGACTGAGCGACTGAACTGAACTGAACTGAATGACACTGGCAGAGGCCATGTGAAGACAGAGGCAGACTGGAGTTTCACTGCCCCAGGTCAAGGA	reproduction
1411	NW_005785492.1	CGATGGACATGAGTTTGGGTGGACTCCGGGACTTGGTGATGGACAGGGAGGCCTGGCGTGCTGCGGTTCATGGGGAGGCAAAGAGTCGGACACGACTGAG[C/T]GACTGAACTGAACTGAACTGAATGACACTGGCAGAGGCCATGTGAAGACAGAGGCAGACTGGAGTTTCACTGCCCCAGGTCAAGGAATGACCAGAACCAC	reproduction
1412	NW_005785492.1	GAAGTATGATTCCATTTATGTCCAGAAATGTTCAGAATAGGAAAATTGAGAGAGACAGAGCACAGATTGGTGGTTGCTATGGGCGGGGGAGGTGAGAATA[A/G]GGAGCAACTTCTTAATGGGTATGGGGTTTTCTTTTGAGTGATGAAAATGTTTTGGGACTAGAGGAGATGACGGTTGTACACATTGTCAATGTAATCAATG	reproduction
1413	NW_005785492.1	CACCACAATAAAAAATCACTGGTATGGACCAGTGCGTGCACTGTGCTTTGCCTCCCACCTTCCTGGCAGATGACAGCTAGGAGGTAGGGTGCTTCTCCTC[G/A]GGCCAATGCCAGGCATGCAACAGAGGTGCTCCTGGAGGATGGCACGGCAACCCACTCCAATATCCTTGCCTGGAGAATCTCATGGACGGGGGAGCCTGGC	reproduction
1414	NW_005785492.1	CTTTGCCTCCCACCTTCCTGGCAGATGACAGCTAGGAGGTAGGGTGCTTCTCCTCGGGCCAATGCCAGGCATGCAACAGAGGTGCTCCTGGAGGATGGCA[C/T]GGCAACCCACTCCAATATCCTTGCCTGGAGAATCTCATGGACGGGGGAGCCTGGCAGGCTGCAGTCCACAGCGTCGCACAGAGTCAGACACGACTGAAGT	reproduction
1415	NW_005785492.1	ACTGACTCAATGGACGTGAGTCTGGATGAACTCTGGGAGTTGGTGATGGACAGGGAGGCCTGCCATGCTGCGATTCATGGGGTTGCAAAGAGTCGGACAC[G/A]ACTGAGCGACTGATCTGATCTGATGTGATCTGATAAATATAAAGTATGGAAGTTTGAAAGTGGATATTTTATTGGTTTCAAATAAATGGAATATATTGAC	reproduction
1416	NW_005785492.1	GAACTCTGGGAGTTGGTGATGGACAGGGAGGCCTGCCATGCTGCGATTCATGGGGTTGCAAAGAGTCGGACACGACTGAGCGACTGATCTGATCTGATGT[G/T]ATCTGATAAATATAAAGTATGGAAGTTTGAAAGTGGATATTTTATTGGTTTCAAATAAATGGAATATATTGACATTAACCTGGCTAGTACAACATATAGC	reproduction
1417	NW_005785492.1	AGTCGGACACGACTGAGCGACTGATCTGATCTGATGTGATCTGATAAATATAAAGTATGGAAGTTTGAAAGTGGATATTTTATTGGTTTCAAATAAATGG[A/G]ATATATTGACATTAACCTGGCTAGTACAACATATAGCCTGCAAAGGTGTATCAATTGAGGCAGACTGTTTTTAGCTTCAAGAAACTAAAATCTTAATTCA	reproduction
1418	NW_005785492.1	GGACATGACCAAATTCCTCCCCAGTCAGTCTACACCATCTACACAGATAATTCAGTCCCCTTACATGCCATTCCTCTTTGCACTGGGACAAACATGCCCA[A/G]AGTCATGTCCACGCTTCAGGAAACACTGCTCTTCATCAGCCCAGAGTCTACGTGTGTGTCGTCCACAGTGCTGTGTGGGGTGCACACAGCCACACAAGGA	reproduction
1419	NW_005785492.1	TTCCTCCCCAGTCAGTCTACACCATCTACACAGATAATTCAGTCCCCTTACATGCCATTCCTCTTTGCACTGGGACAAACATGCCCAAAGTCATGTCCAC[G/A]CTTCAGGAAACACTGCTCTTCATCAGCCCAGAGTCTACGTGTGTGTCGTCCACAGTGCTGTGTGGGGTGCACACAGCCACACAAGGATGTCACTCCAGAC	reproduction
1420	NW_005785492.1	TGTGGGGTGCACACAGCCACACAAGGATGTCACTCCAGACTCAAGGGAACATCTAGGGCACCGTTTCCTCTTATCATCCTGCCCGCAAAGAATGGAGGGG[C/T]GAGCGTGCATGCATGTGCATGCACACACAGGATGGCTGCTGTTAAAAGGAACCAGAGGACTCTCGTATTCTCTCACTTCGAAGTGACCTTTTATAGAATT	reproduction
1421	NW_005785492.1	CCGAAAGGTAAATTCTTGGGCCCCACTCCAGACCTATAGAGTCAGATATGCTGGGGGTGGAGCCTAGCACCTTGTGTTTTTACAGGCCTTCTAGGTGATT[C/A]CCATGCATGTAGTGTAGAGGTGGTCACTGAAACTAAGGAGCAGACAAGACGACGCTGTGTGCATGCTCATTCATGCTGCCAACTCTGTGACCTCATGGAC	reproduction
1422	NW_005785492.1	ATTAACACTACAAATGAAATGTATACAATTCAGTGCATGGACTATCTATTTTGGCTATCCAGAGGCTTCATTCCTTCACTTCTTCACTCTTTCCCTTAAT[G/T]TTTCATTCTTCATGCTCCAAAAAAGAAAGGTTGCCAGACAAATGACTTCCATTATTAATGAAGTGCTACTAACAGGGTCTTTATCACAGCCATTACTTAA	reproduction
1423	NW_005785492.1	CACAGCCATTACTTAAATATACCCTGATGCTGGGAAAGAGTGAAGGAAGGAAGAGAAGGGGACGACAGAGGATGAGATGGTTGGATGGCATTACCAACCT[C/G]ATGGACATGAGTTTTAGTAAGCTCCGGGAGTTAGCGATGGACAGGGAAGCCTGGCGTGCTGCAGCCCATGGGGTCGCAAAGAGTCGGACACAACCGAGCG	reproduction
1424	NW_005785492.1	GATGCTGGGAAAGAGTGAAGGAAGGAAGAGAAGGGGACGACAGAGGATGAGATGGTTGGATGGCATTACCAACCTCATGGACATGAGTTTTAGTAAGCTC[C/T]GGGAGTTAGCGATGGACAGGGAAGCCTGGCGTGCTGCAGCCCATGGGGTCGCAAAGAGTCGGACACAACCGAGCGACTGAACTGAACTGAAGCCTCCACC	reproduction
1425	NW_005785492.1	AAGAGTGAAGGAAGGAAGAGAAGGGGACGACAGAGGATGAGATGGTTGGATGGCATTACCAACCTCATGGACATGAGTTTTAGTAAGCTCCGGGAGTTAG[C/T]GATGGACAGGGAAGCCTGGCGTGCTGCAGCCCATGGGGTCGCAAAGAGTCGGACACAACCGAGCGACTGAACTGAACTGAAGCCTCCACCATTGACAAGT	reproduction
1426	NW_005785290.1	GAACTGCAACTTTTGAGCAGTCAGGTGTGACTGCAGCATGCACGAGGCTAGGTGAACAGTGTGACGTGGCTGTCAGCAGGTGCCAAAGCAACCCCATGAT[A/C]CTGAGGTTGTTGGCTCAGACTCCTTCACAATAAGCAGTGAGAATCACCAGGCAAACCAGTGCTTACAAAGGAGATGAATTCAGAGAGTATGGGCCTTGCA	reproduction
1427	NW_005785290.1	AGTTTTCTAAGGCTGCTATTGACTGACTAGCCCCTACTTAGCTTTCCTACCGAAACCTGAGAAGAGAACCCTACTGTTGTCTCTGCAGAGAATGGAAAAT[T/C]GCAAGGTAATGCTGACAGCTGGAGATGAGAATTCCAAGCTATTGTGGCTCGGATGTCAGTTCACAGGACACACACAGAGAAGGCTCAGGGATTCTTACTG	reproduction
1428	NW_005785290.1	GAAGTGGACAATACAGGGCATAATACACAAGGCTGAGCTACAGTTGGAAGTACGTTGCTAGATCACGTATTTCTTGAAATATGCCGCCTGTCTCATGTAG[C/T]AGCTGAATCACTGCTGATACGGTCTGCTCCCCAATCCCGCTCATGAAGTACATGCAGGACCCAGGTGGCCACACCCAACCGGCTCCAGGAGTCCACACAG	reproduction
1429	NW_005785290.1	TAATACACAAGGCTGAGCTACAGTTGGAAGTACGTTGCTAGATCACGTATTTCTTGAAATATGCCGCCTGTCTCATGTAGCAGCTGAATCACTGCTGATA[C/T]GGTCTGCTCCCCAATCCCGCTCATGAAGTACATGCAGGACCCAGGTGGCCACACCCAACCGGCTCCAGGAGTCCACACAGGAAGTTCTGATGTAAATAGC	reproduction
1430	NW_005785290.1	CACAAGGCTGAGCTACAGTTGGAAGTACGTTGCTAGATCACGTATTTCTTGAAATATGCCGCCTGTCTCATGTAGCAGCTGAATCACTGCTGATACGGTC[T/G]GCTCCCCAATCCCGCTCATGAAGTACATGCAGGACCCAGGTGGCCACACCCAACCGGCTCCAGGAGTCCACACAGGAAGTTCTGATGTAAATAGCACCAC	reproduction
1431	NW_005785290.1	TACGTTGCTAGATCACGTATTTCTTGAAATATGCCGCCTGTCTCATGTAGCAGCTGAATCACTGCTGATACGGTCTGCTCCCCAATCCCGCTCATGAAGT[A/G]CATGCAGGACCCAGGTGGCCACACCCAACCGGCTCCAGGAGTCCACACAGGAAGTTCTGATGTAAATAGCACCACTTGGCTACCTGGCTTCTCAAATTCT	reproduction
1432	NW_005785290.1	GATGATAAATTTATTATTTAAGCCACTCAGCTTGCAGTCCTTTGTTATGACAGGTGTGGCCAACTAATAAACCAGCTGGAGCTGGGCAGAGGCGAAACAG[A/G]AACGTGCCTGCGGTAAGCTGGGACTATCCGAGCAGCTTCCGAGCGCTGGCTGCAAAGAGCCAGACACAACTGAAGTGACTGAGCATGCACACAAGCTAGC	reproduction
1433	NW_005785290.1	AAATTTATTATTTAAGCCACTCAGCTTGCAGTCCTTTGTTATGACAGGTGTGGCCAACTAATAAACCAGCTGGAGCTGGGCAGAGGCGAAACAGAAACGT[G/C]CCTGCGGTAAGCTGGGACTATCCGAGCAGCTTCCGAGCGCTGGCTGCAAAGAGCCAGACACAACTGAAGTGACTGAGCATGCACACAAGCTAGCCACGGG	reproduction
1434	NW_005785290.1	AGGTGTGGCCAACTAATAAACCAGCTGGAGCTGGGCAGAGGCGAAACAGAAACGTGCCTGCGGTAAGCTGGGACTATCCGAGCAGCTTCCGAGCGCTGGC[T/A]GCAAAGAGCCAGACACAACTGAAGTGACTGAGCATGCACACAAGCTAGCCACGGGGAGGATAAACCTGCAGCACAAGGGCTCAGCCCAGGCAGCCAGTTA	reproduction
1435	NW_005785290.1	GAGGTGTCTACACACATATGACTTCTAGGCGGGATTATTCTTCTTTTAGAGAAAATCCACACCACTGTTAACTCTTGTCTCCTAGCCTCTTTCTGTTTCC[G/A]TAATTCTGCCCATTTCTTCTGGCTTATCTACAGTTGAGACATGACCGCCTCCCCGCCGTGGGCGTTCATGGCCTGCGCTCTCCGGTGTGCAGATAGACTA	reproduction
1436	NW_005785290.1	TTAAAAAACAGAACGTATATATACGTGTGCATGCGTGCTAAGTTGCTTCAGTCTTGTCCAACTCTTTGTAACCCCTTGGACTATAGCCCGATAGGCTCCT[G/A]TGTCCCTGTATCCATGGGATTCTCCAGGCAAAGATACTGGAGTGGGTTGCCACTTCCTCCTCCAGGGGATCTTCCCGACCCAGGGCTCGAACCTGTGTCT	reproduction
1437	NW_005785290.1	TTATATTAAATAAAAAATTCAAACTAAATTACTTTGAAGCATGCATGCATGCTCAGTAGCTCAGTCATGTCCGACTCTTTTCAACCCCAGGGACTGCAGC[C/T]CGCCAGCCTCCTCTGTCCATGGGATTCTCCAGGCAAGAATACTGGAGTGGTTTGCCATCTCCTCCTCCAGGAGATCTTCCTGAGCCAAGGGATTAAACCC	reproduction
1438	NW_005785290.1	TTTGAAGCATGCATGCATGCTCAGTAGCTCAGTCATGTCCGACTCTTTTCAACCCCAGGGACTGCAGCCCGCCAGCCTCCTCTGTCCATGGGATTCTCCA[G/A]GCAAGAATACTGGAGTGGTTTGCCATCTCCTCCTCCAGGAGATCTTCCTGAGCCAAGGGATTAAACCCCCATCTCCTGTGTCTCCTGCATTGGCAGGCAG	reproduction
1439	NW_005785290.1	CATCTCCTCCTCCAGGAGATCTTCCTGAGCCAAGGGATTAAACCCCCATCTCCTGTGTCTCCTGCATTGGCAGGCAGATTCTTTACCACTAGTACCACCT[G/A]GGAAGCAAGCACATTAACCTAAAATCTTTGTTTGAAAATGTACCTTATATGAATAACAATTTATCACAAATTAAGGTATAATTTAATGTTTAATATGATT	reproduction
1440	NW_005785290.1	CAGACATGATTGAGCAATTGAGCACATGAGCATGGAGCTATGCAGTCTGTGGTACTTTATTATGGTGATTCTAGGAAATTAATAGAACTAGTACATGAAA[A/G]AATGTTTTCCAAGTTTCTATATATATATGGACTTCCCAGGTGGTACTAGTGGCAAAGAGCCTATCTGCCAATGCAGAAGACATGAGACACGGGTTCGATC	reproduction
1441	NW_005785290.1	ATGGAGCTATGCAGTCTGTGGTACTTTATTATGGTGATTCTAGGAAATTAATAGAACTAGTACATGAAAAAATGTTTTCCAAGTTTCTATATATATATGG[A/C]CTTCCCAGGTGGTACTAGTGGCAAAGAGCCTATCTGCCAATGCAGAAGACATGAGACACGGGTTCGATCCCTGAGCCGGGAAGATCCCCTGGAGAAGGAA	reproduction
1442	NW_005785290.1	GCTATGCAGTCTGTGGTACTTTATTATGGTGATTCTAGGAAATTAATAGAACTAGTACATGAAAAAATGTTTTCCAAGTTTCTATATATATATGGACTTC[C/T]CAGGTGGTACTAGTGGCAAAGAGCCTATCTGCCAATGCAGAAGACATGAGACACGGGTTCGATCCCTGAGCCGGGAAGATCCCCTGGAGAAGGAAATGGC	reproduction
1443	NW_005785290.1	ATCTGCCAATGCAGAAGACATGAGACACGGGTTCGATCCCTGAGCCGGGAAGATCCCCTGGAGAAGGAAATGGCAACCCACTCCAGTATTCTTGCCTGGA[A/G]AATCCCATGGACAGAGCAGCTTGGCAGGCTAGAGTCTATGGGGTCACAAAGAGTCAGACATGACTGAAGCAACTTAGCATGCGCACACACACACACACAC	reproduction
1444	NW_005785290.1	TGGAGTATAGCTGATTTACAATGTTGTGTTAGTTTCAGGTGAATCAGTTATACATATAGCTATTATTTTTCAGATTCTTTTCCCATGTAGCTAGAGTACT[A/G]AGTAGAGTTCCCTGTGCTATATAGCTGTTGTTCAGTCACTAAGTCGTGTCCAACCCTTTGTGACCCCACGGACTGCAGCATGCCAGACTTTCCATCCTTC	reproduction
1445	NW_005785290.1	GAATCAGTTATACATATAGCTATTATTTTTCAGATTCTTTTCCCATGTAGCTAGAGTACTAAGTAGAGTTCCCTGTGCTATATAGCTGTTGTTCAGTCAC[T/C]AAGTCGTGTCCAACCCTTTGTGACCCCACGGACTGCAGCATGCCAGACTTTCCATCCTTCACTATCTCCCAGAGTTTGCTCAAACACATGTCTATTGAGT	reproduction
1446	NW_005785290.1	AACTTTAGTTTTAAAAACTATCTTCAGAACTAGAGTCTAGTTGATTTACAATGTTGTGTTAATTTAGGGCTTTCCAGGTGGTGCTAGTGGTAAAGAGCCC[A/G]CCTGCCAATGCAAGAGACGCAGGTTCGATCCCTAGGTTGGAAAGATCCTCTGGAGGAGGGCATGGCATCCACTCCAGTGTTCTTGCCTGGAGAATCCCAT	reproduction
1447	NW_005785290.1	AACTAGAGTCTAGTTGATTTACAATGTTGTGTTAATTTAGGGCTTTCCAGGTGGTGCTAGTGGTAAAGAGCCCACCTGCCAATGCAAGAGACGCAGGTTC[G/T]ATCCCTAGGTTGGAAAGATCCTCTGGAGGAGGGCATGGCATCCACTCCAGTGTTCTTGCCTGGAGAATCCCATGGACAGACGAACCTGATGGGCTACTGT	reproduction
1448	NW_005785290.1	ATCCTCTGGAGGAGGGCATGGCATCCACTCCAGTGTTCTTGCCTGGAGAATCCCATGGACAGACGAACCTGATGGGCTACTGTGCTTAGGGTCACAAAGA[G/A]CTGGACATGACTCAGGAACTAAGCATGCACACATTGTGTTAATTTCAGGTGCACAGCAAAGTGATTCAGTCACACATATATTCATCCTTTCTCAGATGCT	reproduction
1449	NW_005785290.1	ATTGCAAAGAGTCAGACACAATTGAACAACTTAGCATGCACACACTATTCCATCCATAGGCTATAATCCATCTCTTATAAATGAAAGATGTTTCAGTATC[C/T]CCTGGGAGAGAAACATATTCTTTCCAACCTATTCTTTCCAGAACAAAATACATTTCTCTCAAGGATTAGATTTGAGAGATTCTATAGCATTTACAAAAGG	reproduction
1450	NW_005785290.1	GTATGTATATCATGTGGGGTTGTATTTATATTTTTTGAAAGCTTTTCTCCCATGTGACATTTTTATAGAATTTAAGAGAACGAGATACGTGCATGCTACT[G/A]GATGCCAGTCATTAATAAAGAGCAGACACAGTTCCAATATTACATCTATTTTCCTTTAATCGGCCCTTTATTTTTAGATGGAACGGACAGAGTGGCAAAA	reproduction
1451	NW_005785290.1	CCAGTCATTAATAAAGAGCAGACACAGTTCCAATATTACATCTATTTTCCTTTAATCGGCCCTTTATTTTTAGATGGAACGGACAGAGTGGCAAAAGCAC[G/A]GCTAAAAGTAAGTAAAAGTCTGCTGAAAATACAGTGAGATGAGGTCTGTTTTCAACAGAATTTTTTTTTTGCAGATCAATGTGAAAGGTTACTCTTTAGG	reproduction
1452	NW_005785581.1	CCTGCTTAGGGTCCTTTGGATCGGTGGCTCCATTAGATCTTAAAGTACCTTGGGAATCAGTAGGGAGGGGAACCATGCCCTTGGATGTTTTCTGAGGCAT[A/G]CTGCACTAACGCGGGAGGGCTGATCCTTACTCTAAGTTCAGCTGAAGAACCTCTGTGCGAGGCTCTGCGTTTCCATCTTTCAAAGGAAGTGGTCAGGCCC	reproduction
1453	NW_005785581.1	CTGGTCCAGGAAGATCCCACATGCCATGGAGCAACTGAGTGCATGCACCACAACTAGGGAGCCTGTTCTCTAGAGCCCTTGGGTTGCAACTACTGAAGCC[C/T]GAGTGCCCTAGAGTCCATGCTCTGCAACAAGAGAAGCCGCTGCACTGGGAACCATGCACCGCAACTGGAGGGTGGCCCCACCTCGCTGCAACTGGAGAAA	reproduction
1454	NW_005785581.1	GGACTTCTCAGAACCTTGAATTCTAACGCATATGCTGGGTTTCCAGAAGGGACTAATGCATGCATAACTTCCCGAGCTCTGATAGCCTTTCCCTGTGGCA[C/T]GTTTCTTAGGACTAGGGTCCTCTGGAATGTATTTTAGGGAATGCGGCCTCCCTGCATTTCAGGACATTCATCTGCACCTGGCTTATAGGCTTGAGGACAG	reproduction
1455	NW_005785581.1	ATTTTAGGGAATGCGGCCTCCCTGCATTTCAGGACATTCATCTGCACCTGGCTTATAGGCTTGAGGACAGGAAAGAAAGGGGATGAGAAAGCACTATGCC[C/G]CAGGTATTGGCAGCTGTGTTTTACCTACATCATCTTATCCGCATCCTCATTGTAATTCCATGAGGTAGGGTTATTATTCCCATTTGTGAGAAGAAGAGAC	reproduction
1456	NW_005785581.1	GTCACCAGGTGGACAATGACGGCTGTAGCGACCATTGGTTGAGAAAAGTAGGCCTGAAATGCAGAAGACGTAGGAGGCTCAGCCGTGCAGCTAGGCATGC[G/A]GTGGTGGGGCAGCCCCGGGGCAGGGTTTTGAGAAGAATCTTCCATTTCGGGAGCTGGACGACTCATCACAGTCCATGGTGGTAACAGGGAGGCAGTGAAA	reproduction
1457	NW_005785581.1	CCGTGCAGCTAGGCATGCGGTGGTGGGGCAGCCCCGGGGCAGGGTTTTGAGAAGAATCTTCCATTTCGGGAGCTGGACGACTCATCACAGTCCATGGTGG[T/G]AACAGGGAGGCAGTGAAACCTCAGAGCAAAGAGCATAGCCTCTGAGGTCAGAGACTGTTCCAATCTTGGCTCTGCTCTTTTCAAGCTGTGTGATGCCCAG	reproduction
1458	NW_005785581.1	AGGGAGACAGTGCTTCCTGGGGGCCTCTGCTGGACAGGCTGAGGCTCTCAAAGCTTTGACTTACCCGGACCCAGAAAGTGGTCTGAGCCAGCTGGGAATA[C/T]GGGTAGCTGATGGTGCATGGGTACCAGGCATGCTGGGAAATGCCTTCGCTGAGATCGATCACCTTGGTCCGACACACCTGGAAAAAAAAAAGAAATAAAG	reproduction
1459	NW_005785581.1	GTCAAACCTTGAGCCCATCTTCTCCAGTTTCCTCTTTCAATCCAGAGGGACCTGGGAAAGGGCCTCATGGAAAAAGAGAGGAAAAGGAATAGAGAGGGGG[C/A]GGGGAGCATGCTGACAGTAACAATGCATGTAAGTGCAGAAGTGTATGCACAACAAGCGCTTGTGCGCGCGCACACACACACGCACTCCCCAGGCAGTGGT	reproduction
1460	NW_005785581.1	NNNNNNNNNNNNNNNNNNNNNNNNNNNNNNNNNNNNNNNNNNTGCCTGGAGAGTCCCAGGGACGGGGGAGCCTGGTGGGCTGCCGTCTATGGGGTCGCAC[A/G]GAGTTGGACACGACTGAAGTGACTTAGCAGTAGTAGAAGCAACTTAGCATGCACGCACAGTCATTATACTGGAGGATAGATTGGAGCCAGCAAAGATGGG	reproduction
1461	NW_005785581.1	CAGAGATGGGCCTGTGGCCTTTGCATCCCTCACAACTGAGACGGCAAATGGGGGTGGGGGTGGGGGGGAGACAGTAGGCATGCCTGCTGATTGCCACGCA[T/C]GGTGCTAGACACTCCACAGACCCTCCTCCATCTTTCTCTAAACATGACTGTGTTATGATTGTGTCCATTTTCCAGAACAGAAGACTGGGACTCAGAGAGA	reproduction
1462	NW_005785581.1	TGATACGTGGTAAAGAGCTCACAGCATGCCAGGAGAAGGGAGGTCTAAAAGCTGCTCTGTGATGTGCTTCAAACAGTAGAACCAATGACATTTCCTCCCC[T/A]TCAGTCCTCCAAGAAAATGGCCTTTCAGAGAGAAATCTTCCCACCAAGGGTTTCCTCCTTTCCTTAGATGGAGCACCTCTGTCTTTTGTACTTGCAAATG	reproduction
1463	NW_005785581.1	AGGTTCATGCACAGCAACTACTGAGCCTGTGCACTTCCAAGCCCACACAGCATAACTAGAAAGTGCGTGTGCTACGAACAAAAGATTCCAAAAGATGTAA[C/A]AAAGATCCGGCATGCCACAACTAAGACTCGACACAGTCAAATAAATAAAATTAAAAAAAAATATAAAGGTACGTTTTATATTAAACAATTATGGCCCAAT	reproduction
1464	NW_005785581.1	TTCTGCAATAATTATAGCAATTATAGCTTCCATTTGTTGGCTATTTATCGCATGCCAGGCACTATGCCTGGCATATTGCATATGAATAACATCATTTAAG[T/C]AAAACAGCAGTCCCTTGAATATTTACTACGAAAAGTTTTTAGGTGAGGAAACAAACACCTGGAGAGGTGAAGCTACCTGCCTATAGTCACACGGCTTTTG	reproduction
1465	NW_005785581.1	ATTTAAGTAAAACAGCAGTCCCTTGAATATTTACTACGAAAAGTTTTTAGGTGAGGAAACAAACACCTGGAGAGGTGAAGCTACCTGCCTATAGTCACAC[G/A]GCTTTTGTCACAGGACAGGAACTTAAGCAAGTCTGACCAATTCCATCCCAAGACACTGCTCTCTGGAGGTGAGGACCCTGGCTGTTATAAACCAGAAAAG	reproduction
1466	NW_005785581.1	AAAAGTTTTTAGGTGAGGAAACAAACACCTGGAGAGGTGAAGCTACCTGCCTATAGTCACACGGCTTTTGTCACAGGACAGGAACTTAAGCAAGTCTGAC[C/T]AATTCCATCCCAAGACACTGCTCTCTGGAGGTGAGGACCCTGGCTGTTATAAACCAGAAAAGAGACCAGAGGTGAAAAGATCAAGTTTTTGAATCATGTA	reproduction
1467	NW_005785581.1	CCAGCTGAGCCACCAGGGAAGTCCATTTCATCTTCAGTGTTCATGAAAAAAAGGGCATAGGAGAAGTAAGTCCAGCTAGTTAGCTTCATGCTATCTAATT[C/A]CTTTCATGACTTTGACCACTTTTTCAAATCCTGAATAAATATGTGTATATCATTTCCCTGGCTGATCCATTCATTCATCCAAATAGCATTCAATGAGTTG	reproduction
1468	NW_005785581.1	ATTTCCCTGGCTGATCCATTCATTCATCCAAATAGCATTCAATGAGTTGTCCCAACTTCTCCTAGGTTTCCTGGATTCAGTTCAGTTCAGTTGCTCAGTC[G/A]TGTCCAACTCTTTGCAACCCCATGAATCACAGCATGCCAGGCCTCCCTGTCCATCACCATCTTCCGGAGTTCACTCAGACTCACGTCCATTGAGTCGGTG	reproduction
1469	NW_005785581.1	CTGGCTGATCCATTCATTCATCCAAATAGCATTCAATGAGTTGTCCCAACTTCTCCTAGGTTTCCTGGATTCAGTTCAGTTCAGTTGCTCAGTCGTGTCC[A/G]ACTCTTTGCAACCCCATGAATCACAGCATGCCAGGCCTCCCTGTCCATCACCATCTTCCGGAGTTCACTCAGACTCACGTCCATTGAGTCGGTGATGCCA	reproduction
1470	NW_005785581.1	GAGAGGTACTTGGCCTAAGACGGATGAGAGGGAATTGTAGGTGGGTAATGCCCAGCTTCCAGAAATAGAGAAAGATTGTGCTGACTATGTACACTGCTAG[C/T]CTGAGCTAGGAACAGAGGCATTTGTTCTGGGTTTGTAGAAATAGCTACCAATCCTGATGCTCTCCTCTGTCCCAGTGGACAGAACATCAGAATGCAGGCA	reproduction
1471	NW_005785581.1	ACCTGCCTGAGGATTAGCCAACAGATCAACGCGACCGCACCCACCCGGTGCTTGACTAGGCTTGCCCTAGCACCTGCCTGGTGTCTGCTTAATCTGAGCC[A/G]CTGGGACACACTCAAACTCCCCCAGTGTCAGAAAGGGAGCCAGATAATTGTTGCTTAAATGCAGGCTCTGCCATGAAAGGCATGCCTTGTTTTTGCTGTG	reproduction
1472	NW_005785581.1	TGTCTGCACTGTTGAGGAAGCTGGGCTTGGAGGTCCTCTTAGTGGGTTCCTTATGGCATCTTGTCTTCAGGAAGTAAGAGTCTGACCTGCCGTCTTTCTA[C/T]CTGCCTGAGGATTAGCCAACAGATCAACGCGACCGCACCCACCCGGTGCTTGACTAGGCTTGCCCTAGCACCTGCCTGGTGTCTGCTTAATCTGAGCCAC	reproduction
1473	NW_005785581.1	GGACACACTCAAACTCCCCCAGTGTCAGAAAGGGAGCCAGATAATTGTTGCTTAAATGCAGGCTCTGCCATGAAAGGCATGCCTTGTTTTTGCTGTGTGA[C/G]CCTGGGAAGGTGACAAGCTGCCTAAGCCATGCTTTCTCCTTCTGTAAAGTGGGCACAGTAGTAATAGCACTTATCCCCTTATTTAGATGATTCACTCAGA	reproduction
1474	NW_005785581.1	CCCCCAGTGTCAGAAAGGGAGCCAGATAATTGTTGCTTAAATGCAGGCTCTGCCATGAAAGGCATGCCTTGTTTTTGCTGTGTGACCCTGGGAAGGTGAC[A/C]AGCTGCCTAAGCCATGCTTTCTCCTTCTGTAAAGTGGGCACAGTAGTAATAGCACTTATCCCCTTATTTAGATGATTCACTCAGACAAGCCTGTTGGGCA	reproduction
1475	NW_005785581.1	CCAGTGTCAGAAAGGGAGCCAGATAATTGTTGCTTAAATGCAGGCTCTGCCATGAAAGGCATGCCTTGTTTTTGCTGTGTGACCCTGGGAAGGTGACAAG[C/T]TGCCTAAGCCATGCTTTCTCCTTCTGTAAAGTGGGCACAGTAGTAATAGCACTTATCCCCTTATTTAGATGATTCACTCAGACAAGCCTGTTGGGCAATG	reproduction
1476	NW_005785581.1	TTTCTCCTTCTGTAAAGTGGGCACAGTAGTAATAGCACTTATCCCCTTATTTAGATGATTCACTCAGACAAGCCTGTTGGGCAATGCCCACAGTGTCTGG[T/C]ACGTCATAGACACTCAGTGGTTTCTGCAGACTTGCCACCAGCCATGTTCAATTTATTACAGTCTTAGGACTAACAATTAATTCAGGTCCTCAGCTTCACT	reproduction
1477	NW_005785581.1	GGCACAGTAGTAATAGCACTTATCCCCTTATTTAGATGATTCACTCAGACAAGCCTGTTGGGCAATGCCCACAGTGTCTGGTACGTCATAGACACTCAGT[G/A]GTTTCTGCAGACTTGCCACCAGCCATGTTCAATTTATTACAGTCTTAGGACTAACAATTAATTCAGGTCCTCAGCTTCACTCTCCTTGCTCAACAAGTGG	reproduction
1478	NW_005785581.1	AAGGCCAAGTCCAAATCGACGTGTCCAACTCTTCCCTCCACCTCACCCTCAATCCCGAGCCCTCTCAGGACCACAGGGAAAGGAAACACCAAGTGGGAGC[G/A]GAGTGAAAACACCAAGATGCCGAGGCTTCCCTGGGTCGGTCCTTCCCACGCGATTTATTATTTTCTAATTGATTTGCCCATTTCCACCTACCGCTCTCTG	reproduction
1479	NW_005785581.1	GCCTGGCAGATACTTTGAAGGTAGGGACTGTCTCTCATTTCCCTGAATGTCCCCAGCATTGATGCGTTTGTACTTTCCAATAGTCAGCACCTCTCTCCTT[C/A]CATTTTTTTTTCCCTCTAGCCCCAGTCCCCACAAGCCTGGACTATAATGCCTGAGCATGCAACAGTTCTCCTAGCTCGTCTGTCCCAGTCCTCCCATTTC	reproduction
1480	NW_005785581.1	TCTTTTTATTTTTTCCTGGTCTCAACTCACCCCAGAGATAGAGGGCATGCACAATGGGGGCAAGTTCAAACACAGAAGGGAGTTTCCCAAAACCTCTGCC[C/T]GGGCCACTCCGGGAGAGCTGTCCGGGCTTTGGGGCCAGGATCACTCTCAGGATCCCTGCACTGTCACTGCCCCGGGGCAGTGTGCTGTGACCACGCCACT	reproduction
1481	NW_005785581.1	TTTCCTGGTCTCAACTCACCCCAGAGATAGAGGGCATGCACAATGGGGGCAAGTTCAAACACAGAAGGGAGTTTCCCAAAACCTCTGCCCGGGCCACTCC[G/A]GGAGAGCTGTCCGGGCTTTGGGGCCAGGATCACTCTCAGGATCCCTGCACTGTCACTGCCCCGGGGCAGTGTGCTGTGACCACGCCACTCCAGCCCAGGT	reproduction
1482	NW_005785581.1	GGGCTTTGGGGCCAGGATCACTCTCAGGATCCCTGCACTGTCACTGCCCCGGGGCAGTGTGCTGTGACCACGCCACTCCAGCCCAGGTATAGACGGGTCT[T/C]CCTCCCACACAATCATCACGCTCCTCCCTGTCCTAGACATCTGTTTGGTAATTATGCATTCAGTGTCTGCTTCCTGACTATATCTCTCTCTGGTTCATTT	reproduction
1483	NW_005785581.1	TGCACTGTCACTGCCCCGGGGCAGTGTGCTGTGACCACGCCACTCCAGCCCAGGTATAGACGGGTCTTCCTCCCACACAATCATCACGCTCCTCCCTGTC[C/T]TAGACATCTGTTTGGTAATTATGCATTCAGTGTCTGCTTCCTGACTATATCTCTCTCTGGTTCATTTCTAAACGCCCAACATCCAACACAGCATCTGGTA	reproduction
1484	NW_005785581.1	CTCCTACTGTGGGCAGGGCAAGGAGTACTGCGAGGATATAAAAATGGATGGTGTGGTCGCCTCACAGGAAATGCTCCTCCCAGGAAAGAGATGCTTCTGC[G/C]CTCCAGCTGGAGCCACTGCTCTGTACTGAGCATGCGCATAGCTGCTTCTGGGCCAAGATGTCTCCGATGACCCTCACAAGCAACCTTGTATAACAGGTGC	reproduction
1485	NW_005785581.1	CATCACAAACCAGCCTCGTTACTCCAGAGTCGTTCTTCTGCTCAGAACCCCTGGTTCTCACAGCATGCCACCTACCTCGGGCCCAAACTGGCTCTGAATG[C/T]ATCAGGTCCCTCCTCAGACGGTGAGAGGGTCACCGTCTCTGCTGAGCATGTTCCTGGGGGAACATTTCTCAGGCCCTGATTCCCAAAAGTGAAAGGGGCT	reproduction
1486	NW_005785581.1	AGAGATATCTTCTTTTGTTCCTTGCTTTGTACTGACAGCCTAAAACTGTGCCTGGCATGCAGAAGAAACTCACTGAATACTTGTTGAATACTTGGGCAGG[G/A]AGGGACATGCCCTACTCTGCTCCTTGTTTTTAATCTGCTTTTCTTAGAGTCTGTACAATGAGCCCATGCTGCTTCTGTGACAGGAAATGATAAAGTGTTT	reproduction
1487	NW_005785806.1	TGAAAACATTTAAGTTCTACTCTCTCAGGCAATCTCAGTTACATTAAAATAGTGTTAACTATAGTTACCATGTTATACATTAGATCTTTGGACCTTATTC[A/G]TCTTTTTATTGTTATTCAGTTGCTCAGTTGTGTCCAACTTTTTGAGACCCCCATGGACTGCAGCATGCCAGGCCTATCCTGGAGGTTGCTCAAAATAATG	reproduction
1488	NW_005785806.1	AGATTAAAATCGGCACTTAGAAGAAAAAAATGGGCATCAGGCAGTCAGTGGAATATATTCAGGAGTTCAAGATGCATGCGTCTGCAGTGCATGCCTAACC[C/T]AAATACTGTTCCCTCTTCATCGGCTAGTATTACTTATTACTAGGGTCCTTAGCAATAGGGGCTTTTATAGCATTGACCAGTAAAGCAGCATGAACAGGGA	reproduction
1489	NW_005785806.1	GCAACCCACTCCAGTATTCTTGCCTGGAAAATCCCAAGAACAAGGGAGCCTGGCCAGCTACAGTCCATGGGGTTGCAAATAGTCAGACACGATTTAGTGA[C/G]TAAGCACGCATGCACACATGTCTCTGTTTTCAACCTTAGAACACGAAACGCTGACTCTATGGATGGTTGAGAGCAGTTCTGGTTGTCACTGAACATTTAG	reproduction
1490	NW_005785806.1	CACGCATGCACACATGTCTCTGTTTTCAACCTTAGAACACGAAACGCTGACTCTATGGATGGTTGAGAGCAGTTCTGGTTGTCACTGAACATTTAGTGGC[C/T]GATTTGAAGACTGCAGAGAGTGAAAATGGATTTCCTGCTCAAGGTTATAGAACAAGTCATAGAATTTCAACTGCCAGGTGAATGTGAAGGACATAAATAA	reproduction
1491	NW_005785786.1	CAATTATTAGACTGCAAACAGTTAACGTGCACATTTTTAAAAAATTAATGAATTAATTTATTTGGCTGCACTGGGTCTTAGTTGCAGCATGCAGGATCTC[G/A]TTCCCTGACCAGGGATTGAACCCAGGCCCCCTGCATGGGGAGTGCACAGTCTTAGCCACTGGACCACCAGGGAAGTCCCAACCCACACACTTTACATTGG	reproduction
1492	NW_005785786.1	TAATCAACTTAATTTTAACACTTTGGCATTTACATCGTAAAATGTGAATCAGACTAGCTAACACAATGAATTTTTACGTAGCATCTACAAGAAGAGAAAA[A/G]AAAAGAAATAAATATGATATAGCACAAAACAGAAGCAGCTGTGCTAATACGCTCCAGTAGAAGGAGCTATAGAAATAAAAAACTTACATTTTGCAAAGGC	reproduction
1493	NW_005785786.1	AGTAACATCAGTGCCATCTGGAAAGTGGTATAAAGTATATAAAAGCATGCATTTGAAAAAACCATTCCTACAGTCAATCTTCACACTGAAGTACCTTCGC[T/C]GGAGATGTTTCTGCTGATTTTGTGACAGGTGCAACTTCTCCAACCTGTGGAGCACTAAGGTTACAAACTGGCTTGCTGGTTGAGTGGTCTGGAAAAAGTA	reproduction
1494	NW_005785786.1	GGGGGTCTAAAATCTCCCCCTTCATCGATATATTACCACCTGTTACCTTCTAAGCTCCCTACACAGTCATTCCTCCCACTCTGCATGCATGCGCGCTCAC[T/G]CGCTCATTTCTGTCTGAGTCTTTGTGACCATGGAGCCCGCCAGGCTCCTCCATCCATGGGATTCTCCAGGCAAGAATACTGGAGTGGGTTGCCATGCCCT	reproduction
1495	NW_005785786.1	AGCTCCCTACACAGTCATTCCTCCCACTCTGCATGCATGCGCGCTCACTCGCTCATTTCTGTCTGAGTCTTTGTGACCATGGAGCCCGCCAGGCTCCTCC[A/G]TCCATGGGATTCTCCAGGCAAGAATACTGGAGTGGGTTGCCATGCCCTCCCCCAGGGCATCTTCCTGACCCAGGGGATGGAACCTGAGTCTCCTGAGGCT	reproduction
1496	NW_005784057.1	TAAAAGAATACTGGAGTATATCCAAGGGCATGGCAGTATTCTTGCCTGGAGAATGCCATGGACAGAGGAGCCTGGTGGGACACAGTCCAAACAGTTGCAA[C/A]GAGTCAGACACAACTGAAGCAGCTTAGCAAGCATGCCTCCAGAGGGAGGGCACAAAACAAGCACACAGTTGGGATTAGTTCATTTGTTTTGTAGGGTAAA	reproduction
1497	NW_005784057.1	CCAAGGGCATGGCAGTATTCTTGCCTGGAGAATGCCATGGACAGAGGAGCCTGGTGGGACACAGTCCAAACAGTTGCAACGAGTCAGACACAACTGAAGC[A/G]GCTTAGCAAGCATGCCTCCAGAGGGAGGGCACAAAACAAGCACACAGTTGGGATTAGTTCATTTGTTTTGTAGGGTAAATTTATTTACGTGAGCTGGAAA	reproduction
1498	NW_005784772.1	ACAGTCAATATATTTGGTAACTTGCCTTAAAAAATTAAAACTGAGAACTTACCTGGTGGCTCAGTGACTAAGACTCTGAGCCCCTAATACAGGGGTCCTG[G/C]GTTAGATCCTTGATTGGGAAACTAGATCCCACATGCCACAGCTGAGAGTTAGCAACTAAAGAGGATCCTGCATGCCACACCTAAAACGAAAAGGTCCTGT	reproduction
1499	NW_005785657.1	TGCTGACTAAAAATGGGCATGCCATTGATTGTATGCTGCACCTCACTTTCAGAGCTGTTAAATACGAAAAAAGAAAGTTTGAGAGAGGACTTCCCTGGCG[G/C]TCCAGTGGTTAAGACTCTGTGCTTCCACTGCAGGAGGCACGGGTTCAATCCCTGGTCAGGGAACTAAGATTCCCACCTGCCCCCTGGTATAGCCAAAAAA	reproduction
1500	NW_005785077.1	CTCTGGGAGTTGGTGGACAGGGAAGCCTGGCATGCTGCAGTCAGTCCATGGGGTCACAAAGAGCTGGACACGACTAAGCGACTGAACTGATAAAAAACAA[T/C]GAAGTTCTGATATATCCTACACTATGAATAATCCTTGAAAACATAAGATGAGCCAGACACAGAAGGAGAAATACTGTATGATTCCATGTATATGAAATAT	reproduction
1501	NW_005784857.1	CACCAGTGAGTCCAGATGTGTCACTGTCTTTTGACACCTTAGCTTTGGAACAGTAAAAATAACACATTATTATGGTACTTGGGGTCTGAGCACACTGTGC[A/G]TATGTGTGTGTGTGTGCATGCAGGTTTAGTCGTGTCTGACTCTTTTCAACCCCATAAACTGTATCCCGCCAGGCTCCTATGTCCATGAGATTTTACAGGC	reproduction
1502	NW_005784857.1	CCAGTGAGTCCAGATGTGTCACTGTCTTTTGACACCTTAGCTTTGGAACAGTAAAAATAACACATTATTATGGTACTTGGGGTCTGAGCACACTGTGCAT[A/G]TGTGTGTGTGTGTGCATGCAGGTTTAGTCGTGTCTGACTCTTTTCAACCCCATAAACTGTATCCCGCCAGGCTCCTATGTCCATGAGATTTTACAGGCAA	reproduction
1503	NW_005784288.1	GTGAATATAAAATCAGAGAACGTTAGCACAAAGAGTTAGAAGGTCATAAAGGAGATGTCTTTCAAGTCAGAGCAGGCTAATGAATTTGTTTTTCCCACTC[A/G]GGAGACCTTTAGCATTTGCATGTTTCCACACATACATTAAAGGAAATCAATAAACAACTTCTTTTTGCATAATCTGTCATCCCCTTTATTTTTTCCTGCT	reproduction
1504	NW_005784288.1	AGGACAGGCCCCCTGAGGGGTTGCCCTGTTCGCCACCGGTCCATGAGCGGCTGCAAGGGATCCTGTCGCTCATCATCAAGATGCCTCACAGGTGTTGGGG[A/G]CTTGGCTGGTATGAAAGAAGTCTTTAGTTTCCTCAGCCTCTTGGTTAATTTTCATGAGGAGACGGTGGGGTGGGGGGGCTGAAGAAAGAGGGGGATGATT	reproduction
1505	NW_005783477.1	AAAGCCCAAGCTAGCCTTTTGGGTGATGAGAGACTACATGAAGAAAGCCTTGTAGCCAAGTCATCTAAAGCCAAGGCCATGCATGCATACATGCTAAGTC[G/A]CTTCAGTCGTGTCTGACTCTTTGCAACTCTGTGGACTGTAATCTGTCAGGCTCCTTTGTCCATTGGCTTCTCCAGGCAAGAATACTACAGTGGGTTGCCA	reproduction
1506	NW_005783477.1	ATTAGAATATTTAGATGAGTATGATAAAGAATCCACCTGCATGCAGGAGACCCGGGTTTGATCCCTAGGCTGGAAGATCCTTTGAAAGAGGAAATGGCAA[C/T]GCACTACAGTATTCTTGCCTGGGAAGTCCCATGGACAGAGGAGCCTGGCAGGCGACAGCCAATGGGGTTGCAAAGAGTCAGACACGACTGAGCAACTAAC	reproduction
1507	NW_005783477.1	CCTGACAATATAGCAAAATGACTCAATTATACATGTATCTATTATTTTTCAAATTCTTTTACCATTTAGTTTGTTGCAACGTATTGAGCAGAGTTCCCTG[C/T]GCTATACAGTAGATTCTTGTTGGTTATCCATTACTCATTAGGCAGTAACAAAACACACAGTGAATGTAGTCAATCAAGGGAAAAGACTAGCAATCTGTTG	reproduction
1508	NW_005783477.1	CTTGTTGGTTATCCATTACTCATTAGGCAGTAACAAAACACACAGTGAATGTAGTCAATCAAGGGAAAAGACTAGCAATCTGTTGTTTGGGACTTCTTGC[A/C]GGTTAGGTTCTCCTGGAAGCAGACTTTGAGATGGAGGTTAGCATGCCAGAGTCTCCTAGGGAATTACCACTGTAGAAGCGAAGGAAGGGGAGATTGGCCA	reproduction
1509	NW_005783477.1	TTGTTGGTTATCCATTACTCATTAGGCAGTAACAAAACACACAGTGAATGTAGTCAATCAAGGGAAAAGACTAGCAATCTGTTGTTTGGGACTTCTTGCA[G/C]GTTAGGTTCTCCTGGAAGCAGACTTTGAGATGGAGGTTAGCATGCCAGAGTCTCCTAGGGAATTACCACTGTAGAAGCGAAGGAAGGGGAGATTGGCCAG	reproduction
1510	NW_005783477.1	TGTGTCTGATTCTTTGTGACCTCATGCACTGTAACCTACCAGGCTCCTCTGTCCATGGGGTTTTCTAGGCAAGAATACTGGAGTGGTGGTGGTGGTAGTT[T/A]AGTCACCAAGTTGTGTCCGACTCTTGCGACCCCATGGACTGTAGCACGCCAGGCTCCTCTGTCCATGGGATTTTCCAGGCAAGAATACTGGAGTGGGTTG	reproduction
1511	NW_005783477.1	GTGTCTGATTCTTTGTGACCTCATGCACTGTAACCTACCAGGCTCCTCTGTCCATGGGGTTTTCTAGGCAAGAATACTGGAGTGGTGGTGGTGGTAGTTT[A/G]GTCACCAAGTTGTGTCCGACTCTTGCGACCCCATGGACTGTAGCACGCCAGGCTCCTCTGTCCATGGGATTTTCCAGGCAAGAATACTGGAGTGGGTTGC	reproduction
1512	NW_005783477.1	ACCTCATGCACTGTAACCTACCAGGCTCCTCTGTCCATGGGGTTTTCTAGGCAAGAATACTGGAGTGGTGGTGGTGGTAGTTTAGTCACCAAGTTGTGTC[C/T]GACTCTTGCGACCCCATGGACTGTAGCACGCCAGGCTCCTCTGTCCATGGGATTTTCCAGGCAAGAATACTGGAGTGGGTTGCCATTTCCTTCTCCAGGG	reproduction
1513	NW_005783477.1	TGCTAAGTAAAGGAATAAATTTTGTGGATGCTTTCTTCTTCATAGCCTGTTGCTCATGCATGCGTGTGTGCTAAGTCACTTCAGTCTTGTCTGACTCTTT[G/A]CGACCCTAGAGACTGTAGCCCACCAGGCTCCTCTGTCCATGGGATTCTCCAGGCAAGACTACTGGAGTGGGTTGGTGTTCCCTCCTCTAGGGGATCTTCC	reproduction
1514	NW_005783477.1	TCATAGCCTGTTGCTCATGCATGCGTGTGTGCTAAGTCACTTCAGTCTTGTCTGACTCTTTGCGACCCTAGAGACTGTAGCCCACCAGGCTCCTCTGTCC[A/G]TGGGATTCTCCAGGCAAGACTACTGGAGTGGGTTGGTGTTCCCTCCTCTAGGGGATCTTCCCAACCTAGGGATCGAACCTGAGTCTCTTAGGTCTCCTGC	reproduction
1515	NW_005784733.1	CCCTGCTGCTCTGGCTGCTCATAGAAAGGAGGGCTCGGTGTCACCCGGCACCCTTTGTTGGATGACTGTCAGATGGGCACGCCCCCACCCCTGCCACCCC[A/G]GGCAAGAGGAAGCTGGGGTATGACCAGAAGGCTGGGCGGTCCACGTTGGAATCACAGTAAAACGCCTGTGGGAAGCTAGGCCTGGATTTCCCCATGGCTG	reproduction
1516	NW_005784733.1	TGTCACCCGGCACCCTTTGTTGGATGACTGTCAGATGGGCACGCCCCCACCCCTGCCACCCCAGGCAAGAGGAAGCTGGGGTATGACCAGAAGGCTGGGC[G/T]GTCCACGTTGGAATCACAGTAAAACGCCTGTGGGAAGCTAGGCCTGGATTTCCCCATGGCTGGGCCATTCTGTCCTCACTTCCAAGGGATGCAGAAGTAA	reproduction
1517	NW_005784733.1	GCTGCACGGAGTTCCACGGAGAATAAAACCATACAAATGATGACGCGAGCTAACTTGGAAAAACTAGGGGGCTAGCAGTGGAATTTGAGAAAAGGCTAAA[T/C]GCAGGGTTTATTACTTTATTACTTTTTTGTTTGTTTGCTTGCTTGCTTATTACTTTATGATGATCTCTGCAAGTCCAAGTGCTTCTCTAAGAAAGACGCA	reproduction
1518	NW_005784733.1	GTCCCATGAGGGTCCCCTCCATAAACTTCAAGAGCACATTACTGTATAATAATGCACAGGACAAAAATATGTTATTAACACCAGGATGCATGCATGTCAA[T/C]AGTCTAAGCAACGTTGAAATAATGGACCTGGTCTCTGGTTTTGGTCTTAAAGAAAACAAAACCAAAAAAAGTCCAGGTCAGTGATAGTGGAGGTTGGGGC	reproduction
1519	NW_005785249.1	GGTAGAGACTTCCCTGGCAGTCCAGTGATTAGGACTCTGCACTTCCACTGCAGGAGGCACGGGTTCAATCCCTAGTCCAGGAAGTAAGGGGATCTAAGAT[C/G]CTGCATGCCATGCCATGAGAGAAACAGGGTGGTATATATCATATGGCTCAAGTAGATAAAGGAAATAGGATGGGGAAATGGAGGGATAGAGCACAGAACT	reproduction
1520	NW_005785249.1	GTAGATAAAGGAAATAGGATGGGGAAATGGAGGGATAGAGCACAGAACTGCTGTTCTTTAGGTAAAAGCCTTTCAATCTATTCGATATTTTTACCATGTG[C/T]GTGAATGACTTTGAAAAACTAGAAATTACTTTATAAACACACTGGGATTTCTGGAGTATGTATGCAGCAAGAGCCTGGCCTGGGCCCTTAGGATGGAAAC	reproduction
1521	NW_005785249.1	ACTGAACTGATACTGATACTGAATAAGTGGCGCTAGTGGTAAAGAACCCACCCATCAATGCAGGAGATGCAAGAGACATGGGTTTGATCCATGGGTCAGG[G/A]AGATCCCCTGGAGGAGGAAATTGCAACCCATTCCAGTATTCTTGCCTAGAAAGCCCCGTGGACAGAAGAGCCTGGAAGACTGCAGTCCATGGGGTCACAA	reproduction
1522	NW_005785249.1	TATTAAATTATAATCATATAAATTTAGCAATGAAGTTAGCATTATATGTTTTAAGTCACTTATGTTTAATTTGGATTTTAGAATTGCATTTTTTAAATTA[T/C]TGAATCCAATAAGTATTTTTACAGCTCTTGAAAAGCTAGATTTTTATATACCCCTGATGCTGGGAAAGATTGAGGGCAGGAGGAGAAGGGGGTGACAGAG	reproduction
1523	NW_005785806.1	TCCTTTAGGGTATGATTCCGGAAGTGGAATGGCTGATGTATAATAATTCTGTTTTTAACTTTTGATTTTTGGGGGAACTGCCATACTATTTTAAATAGCA[T/G]CTCTACTGCTTTACATTTTGCCAACAGAGTGCAAGGATTCCACTTTCTCACCATCCTCACCACACTTACTGTTCTGTTTTTGTTTTTTTTCGATAGTAGC	reproduction
1524	NW_005785806.1	TAGTAGCCATTTGGGTGAGTTGGTAGCTCACTGTAGTTTAGGTTTTTAGTACCCTATGATTATTAATGTTGAGCATCTTTCCATGGGCTTGTTGTTCAGT[C/T]ACTCAGTCATGTTCAGCTGAGACCCCATGGACTGCAGCATGCCAGGCTTCTCTATTCCTCACCGTCTCCTGGAGCTCGCTCAAACTCGCGTCCATTGAGT	reproduction
1525	NW_005785806.1	ATTAGGGACAACTCTGGACAACTCCTTTAGGGACAATCCCAGCTCTGGAGCTCCATGAGCATTACCTGAGGCTCTCCCTGCACCCTCATTGAACCAGTTT[C/T]TCCCCATTCTCACCTCAGCTTCCTTCACTTACTTCCAGGTGTTTCTCCTATGACCTCTTCCCAGGAAACTTCCTGCATGCTGGTCATTGGGCCTCCTCTC	reproduction
1526	NW_005785311.1	GGGATTGAGGATGAGGACAGGGAGAGGTCATTGGTGGGAAGGACCTTCTAGGCAGAGGACACGCCTTGGTGCATGCTGTTGCTTCAGTCGTGTCCGACTC[T/C]TTTGAGACCCCATGGACTGTAGCCCGCCAGGCTCCTCTGTCCTTGGAGATTCTCCAGCAAGAACACTGTCCTTGCCAAGTGGTTAGTTGGTTTAGATGCT	reproduction
1527	NW_005785311.1	AGAACACTGTCCTTGCCAAGTGGTTAGTTGGTTTAGATGCTGCTTTGCTTGTCAATGGATATTCTTTGAAAGCTTGCCACAAGTAAACGGAGCTGACTGT[C/T]TGTCCTGTGCTGAGCACCTGTTTTCCTTTGGATCCTCACACTCTGCAGAAGTTGGTGTCTTTCCAGAGGAGGGTCATAAAAATTGTTCTCCAGGCTTCCT	reproduction
1528	NW_005785193.1	CATTACTGACTTGACAGACATGAATTTGAGCAAGCTCTGGGAGTTGGTGATGGATAGGGAAGCCTGGCATGCTGTAGTCCATGGGGTCGCAAAGAGTTGG[A/C]CACGACTGAGTAACTGAACTGAACTGATAGAAACCCAGCTACAGGTGCAAAAGGCATGCAGTTTTCTAACACTGACCCTGATTGGCACACAGGAACATAT	reproduction
1529	NW_005785193.1	TGAAGCAGTTGAATCAGATAGTGCAAACCCCACTTCCTCGCCATCCTCACATTTTCCCCAGGCACACATGCATACAGGGGAGGCAGTGAGAGGGTCAGCA[G/A]CACTGAGCTATCTGTGATGTGAAGCTGCACCCTATGATATGGGGAAAGGAGATGAGCTTAAATGGAATTGGAGATTGAAAATGCTAAGCTACATTGCATT	reproduction
1530	NW_005784957.1	ACATCCCTCCTTACGCTAATGTCCCAGATCGGGGAACATCCAAAATGCGTAGTCCTCACTAGCTAAATCGGGCTTCTAGATACTACCCCAGGTGGGCCCA[C/T]CATAGGGCATGCTGGGCATGCTCCTGGGTTTCGGGTCACAGCCTGTGTTTGGCAGAGACTCGTTCCAGGGCCCATAACATCTCGGTGTTTATTATTATTT	reproduction
1531	NW_005784957.1	GACGGCACGGAGATCAAACAAGTCAATTCTAAAGGAAATCAACCCTGAATATTCATTGGAAGAACTAGTGCTGAAGCTCCAATACTTTGGCCACCTGATG[C/T]GAAGAATCAAGTAGGGAAAGATCCTGATGCTGGGAAAGATGGAGGATAGGAGGAAAAGGGGGTGACACAGGATGAGATGGTTGGATGGCATCACCAACTC	reproduction
1532	NW_005784957.1	CAATGGACATGAGTTTGAGCAAACTCTGGGAGACAGTGATGGACAGGGAAGCCTGGCATGCTGCAGTCCATGGGGTCACAAAGTGAGTCAGTCCCCACTT[G/A]GCAACTGAACAACAATATACCCTCCAACAATGTAGCCAGACCCCTCACCTTGACTCAAGAAATACACCAAATATTATTGTTACAAAAACACAACTCATAT	reproduction
1533	NW_005784801.1	TGAACAGGAACACGTAGAGGCGTGTGGTCAAACACATGTGCCCACTTTCACTGGCACATGAGACCTATACACACTCTCAGGCATGCTCAGCAACTTCAAC[T/C]GTGCTCCAACCAAAATACACTCTGGAACACTCAGTCACAAACACATTCCTCATGTGGCCATATAGTTCAGTTTTGATAACTGTATTTTCCAAACGTCCTC	reproduction
1534	NW_005784801.1	TTTCACTGGCACATGAGACCTATACACACTCTCAGGCATGCTCAGCAACTTCAACTGTGCTCCAACCAAAATACACTCTGGAACACTCAGTCACAAACAC[A/G]TTCCTCATGTGGCCATATAGTTCAGTTTTGATAACTGTATTTTCCAAACGTCCTCTTTGCCCTTTCTTTGCACCATTCTGACGAAGCTGGATGAGTGTGC	reproduction
1535	NW_005784801.1	TATACACACTCTCAGGCATGCTCAGCAACTTCAACTGTGCTCCAACCAAAATACACTCTGGAACACTCAGTCACAAACACATTCCTCATGTGGCCATATA[G/T]TTCAGTTTTGATAACTGTATTTTCCAAACGTCCTCTTTGCCCTTTCTTTGCACCATTCTGACGAAGCTGGATGAGTGTGCTTTTCTAAGAATTCACCTTA	reproduction
1536	NW_005784801.1	ACACTCAGTCACAAACACATTCCTCATGTGGCCATATAGTTCAGTTTTGATAACTGTATTTTCCAAACGTCCTCTTTGCCCTTTCTTTGCACCATTCTGA[C/T]GAAGCTGGATGAGTGTGCTTTTCTAAGAATTCACCTTAACATGACCCACAGTAACCTCGGGGACATTATTTTCTCAAAAATGACATCAGCTTTTTCCTAA	reproduction
1537	NW_005784801.1	GTCACAAACACATTCCTCATGTGGCCATATAGTTCAGTTTTGATAACTGTATTTTCCAAACGTCCTCTTTGCCCTTTCTTTGCACCATTCTGACGAAGCT[G/A]GATGAGTGTGCTTTTCTAAGAATTCACCTTAACATGACCCACAGTAACCTCGGGGACATTATTTTCTCAAAAATGACATCAGCTTTTTCCTAAATGTGGT	reproduction
1538	NW_005784801.1	CAAATAAAAAAGCTGAGACCTGAAGAAGGGAGATAGCTTGCCCAAAGTTATGTAATAAGTAAGATGTCTGTTGAGTGAATAATTAAGTGAATGAAAAGGA[A/G]ACCTCATGAATCAGGCTTTCTGACTTGAGAATGAAATAACAATACCATGAACATTTCTCCTTGTACAGTGGTAGAACTCATGCATTACCTGGATAAATCC	reproduction
1539	NW_005784801.1	GCCCAAAGTTATGTAATAAGTAAGATGTCTGTTGAGTGAATAATTAAGTGAATGAAAAGGAAACCTCATGAATCAGGCTTTCTGACTTGAGAATGAAATA[A/G]CAATACCATGAACATTTCTCCTTGTACAGTGGTAGAACTCATGCATTACCTGGATAAATCCAGCACTTGCAGTTCTGGGAAGCTGGAGAAGTTATGGCTG	reproduction
1540	NW_005784801.1	AAGTAAGATGTCTGTTGAGTGAATAATTAAGTGAATGAAAAGGAAACCTCATGAATCAGGCTTTCTGACTTGAGAATGAAATAACAATACCATGAACATT[T/C]CTCCTTGTACAGTGGTAGAACTCATGCATTACCTGGATAAATCCAGCACTTGCAGTTCTGGGAAGCTGGAGAAGTTATGGCTGCCTAAATGTCTCAGGTA	reproduction
1541	NW_005784802.1	CAGTCACTGCAGCAGCCTGGACAGGAGGCAGCAGCAACCCAAACAGCTGGAAGTAAGGGGAATTGATGCTGGTGGTGGTGTCCTGACATGAACGTCACAG[G/A]ACTAGCCACCATCTGCACTGATGTACTTGAGGCTTCTTTCAGTGGGGGATTAAGGAAGCTGATCTGACTTTACCCACCTCTTTAGAGTTTCGTATGTACT	reproduction
1542	NW_005784802.1	CCAGGTAGGATGGGAGAGAGCAGATGAGATGGGGCTGCTCCAAAGGGCCCCAGGTTCCCCCCATCTGGACCAGCCCATCCAAGGAACCCAGAGCACAGAC[T/C]TGCCCTCATCGCCCTGGTAGCTGGCCCTGCAGGTCATGAAGACAGAGCAGGACCCAGAGGCAGGATGTGACAAATTGATTCATTCAGCAGATATTTACAA	reproduction
1543	NW_005784802.1	GGGAGAGAGCAGATGAGATGGGGCTGCTCCAAAGGGCCCCAGGTTCCCCCCATCTGGACCAGCCCATCCAAGGAACCCAGAGCACAGACTTGCCCTCATC[G/A]CCCTGGTAGCTGGCCCTGCAGGTCATGAAGACAGAGCAGGACCCAGAGGCAGGATGTGACAAATTGATTCATTCAGCAGATATTTACAAAATAAGCTACA	reproduction
1544	NW_005784802.1	TCCAAAGGGCCCCAGGTTCCCCCCATCTGGACCAGCCCATCCAAGGAACCCAGAGCACAGACTTGCCCTCATCGCCCTGGTAGCTGGCCCTGCAGGTCAT[G/A]AAGACAGAGCAGGACCCAGAGGCAGGATGTGACAAATTGATTCATTCAGCAGATATTTACAAAATAAGCTACAAACCAGTGAGCTTAAGGGCTTCCCAGG	reproduction
1545	NW_005785117.1	CAGCTCTGCTGGACAAAGAGGCTTCTCAAGTTTGCCGAAGAGCATGCATCGTCGATTTTACTCATGAGCTTCTATCAGTGTGGGCCGTGACTTATGTCTC[T/C]TGGAGTTTTTCTTTGCCTCATTCCTGTAAAAAGCTGCATAAGGTGGTGTCCTCACTGTTACTCTGACACTCTTACATTCCTGCCATAAACAACCCCACGT	reproduction
1546	NW_005785245.1	CCATTTCATCTTCTAAAGGAATCATATAAGGCAGTTTTCACTGTAATCCTATTTTATAGTGAAGGAACTTAGGCACAGAGAAGTTAAAGAGTTCACCCAA[G/T]ACCAACACAGTAATCCAGAAAGTCCACAAGTTAAGGACTGGAAAACATTGGAGAGCAGCTTCGTGGAGCACAGACTAAACTGGGCATGCTGTATGGCTGA	reproduction
1547	NW_005785245.1	ATCATATAAGGCAGTTTTCACTGTAATCCTATTTTATAGTGAAGGAACTTAGGCACAGAGAAGTTAAAGAGTTCACCCAAGACCAACACAGTAATCCAGA[A/G]AGTCCACAAGTTAAGGACTGGAAAACATTGGAGAGCAGCTTCGTGGAGCACAGACTAAACTGGGCATGCTGTATGGCTGAGGGGGTCATCTGAAAATTTG	reproduction
1548	NW_005785245.1	AGGCAGTTTTCACTGTAATCCTATTTTATAGTGAAGGAACTTAGGCACAGAGAAGTTAAAGAGTTCACCCAAGACCAACACAGTAATCCAGAAAGTCCAC[A/G]AGTTAAGGACTGGAAAACATTGGAGAGCAGCTTCGTGGAGCACAGACTAAACTGGGCATGCTGTATGGCTGAGGGGGTCATCTGAAAATTTGAATGCCCT	reproduction
1549	NW_005785245.1	AAAGCTAAAGACTCTGCAATTTACTTCCTTTGCTGTTATTCAGTCGCTAAGTCATGCCTGAGTCTTTGCAACCCCATGGACTGCAGCATGCCCAGGCTTC[A/C]CAGTCCTTCACTATCTCACTGAGTTTGCTCAGATTCATGTCTACCATGCCATCTCACCATCTCATCCTCTGCATTCTAAGGCATGCCTTTAAATGAGAAA	reproduction
1550	NW_005785245.1	TAAGGCATGCCTTTAAATGAGAAAACGCAGTGATTTTAATGATCCTAAACAACCGGCCATGAGACCAAGAAACACTGGTCATACTCATGATCAACATACT[C/A]TTAGACATGGTGCAGGATTTATACAGACAATGGGACCTGGGACCAACTATTGGTTTACTCCAGAAGATAAGCCAAATTGAAAAATATTTATGCTAGCTAA	reproduction
1551	NW_005785245.1	GTAAAAATAATTACTTGGACGAGCACACTGCTCATCCAGTTCCTCTACAGTGGCCCATGTAAGCCAAAGCGGGACGTACGAAGAGGATGCACGTGCATGC[G/A]TGCTAAGTCACTCAGTCATGTCTGACTCTCAAAGAGTCATGGACAATGGCCTGCCAGGCGGCTCTGTCTGTGGGATTTCCCAGGCAAGAATACTGGAGTG	reproduction
1552	15	GGGCTGGGGCCACTGGGCTGCCACTTGCCGAGGGACCGGCAGGGGCTCGGCTCACCCCCGACCCGCCCCCTGCCGCTTGCTCGTAGCTTTGGCAGGTAAG[A/G]AGGCCAACGGGGGAGCTGCCCAGCGCACCGTGAGCTACCCCGACAACCTGACCTACCGCGGTGAGGATCCTGCCGGGGGCTGGGGGGGCTGCCCGGCGGC	production
1553	15	GGCTGGGGCCACTGGGCTGCCACTTGCCGAGGGACCGGCAGGGGCTCGGCTCACCCCCGACCCGCCCCCTGCCGCTTGCTCGTAGCTTTGGCAGGTAAGA[A/C]GGCCAACGGGGGAGCTGCCCAGCGCACCGTGAGCTACCCCGACAACCTGACCTACCGCGGTGAGGATCCTGCCGGGGGCTGGGGGGGCTGCCCGGCGGCC	production
1554	19	TGGAAAGAATGCCCCGATTACGTCTCTGCTGGTGAAAACAGCTGTTACTTTAATTCGTCTTATACCTCTGTGTGGACCCCCTACTGCATCAAGCTAACTA[G/A]AAATGGTGGTATTGTGGATCATAAGTGTTTCTCTGTTGAGGACATAGGTAAATCACAGGTTTGTGTTTTATTTGACATGGCTTTAGATTACATAAGCGGG	production
1555	19	TAGTTCTGTGAGATATTATTATTTTTGTGTTTTTCAGATTTCCAGTTTCCATGGTTCCTAATTATTATCTTTGGAATACTTGGGCTAGCAGTGACATTAT[T/A]TTTACTCATATTTTCTAAACAGCAAAGGTAAGTGTGTTATAACCTACTCTGATATGTTTTGCCAGTTATTTAGCAAATGTCCATGTTTCCATTTTTTGTT	production
1556	7	CCGGTGATGTGTTTAATCTCTCTTAAAAAGACAGAAAAAAAATGTGATAATAATAATATGAAAAAAACACTGAAAATTGTACAGAGGAAATAGAAAACCT[A/G]TTCTTTCTTCCCTGTGGAAGATACTTGGTAAAGTTTTTGATTCAGATATTCATAACCCAAAGCACAATGCAAAATGAGTTAGGTATATGAAATTTAATAG	production
1557	7	AGATTTGTTTTCCTTCTTTCCAGGATGAACTCCAGGATAAAATCCACCCCTTTGCCCAGACACAGTCTCTAGTCTATCCCTTCCCTGGGCCCATCCCTAA[G/C]AGCCTCCCACAAAACATCCCGCCTCTTACTCAAACCCCTGTGGTGGTGCCGCCTTTCCTTCAGCCTGAAATAATGGGAGTCTCCAAAGTGAAGGAGGCTA	production
1558	4	AAGCAGAGGGGGAGGCCCACGGTGGCTGGGCTCTGAAGGCTTTCTGGGAGGGGGCCAACTCAGGCAAAGACTGGATGGGGATCTGATGGCTGGATGGGGC[G/A]CGGAGCCAGAGAGGCAACTGGGAAGCTTGCAGTGAATCCTGCCAGGAGGAGGAACATGAGCTCACCCCACCGGGCCCAGAGTGAACAGAAATTTTAGAAG	production
1559	3	GTGAGCCCCTTTGCTAGAAACAGTTAGATCCCGTAAGTCCCCATCCCTCTGTGGTGCAAACAAGGGTCTCGAACTCAGCCACCCAGCCTGCAATCGTCGT[G/A]TCACCTGGGCCCCTGGTAGTCTGCAGTGAGCAGAGCCCCACTGACCAGCAGGAAGGAGCCTGGGATAGTTTAAGACACCAAGCGTGTTTGTGCAGCACGG	production
1560	3	GGAGAGCAGCAGCGTTTGATTACAAGAGGAATCGGCCGGGCACCTCTGCCAGGGCTTTTCTGACCTCCCAAGGTTCTATCAGTGGTCCCAGGAGATAGTA[A/T]GGGCCGTGCAGGGCGTGGCCACCAGGCAGTCCTTCCTGGGCTCACGTGATTCCCGATCCGTGTTGTTTTCAGTCTGGAAAGTCAAGGATTTTTGTGTGTG	production
1561	3	GCGATCAGGCCACCCAAGGAAGACGCTCTCTCCACTCCTACTTTCCCATGCTCAGAGAAACCCTAAAGGGCCAGTAGTTGGCGAGTTCACCAGTCATCGG[C/A]GCCATAAGGCCTGGAAGTTTGCAGGACCAACCTTGGCCTTGCCCCCTTCCTCAGACAGGAGCCCCCATCCTGGGCCCACAGGCTCAGGGTAGACTAGGTT	production
1562	3	ACAGCTGAGACCCTTCCAGACTCTGACCGCACCTCCCCCAGGAAGGCCAGCAGGAACAAGGTCCTGGTGTTGTGGGTTCCACGTGGAGAGCACTCAGTAG[G/A]GCTGTCAGAGCCCCAAGGTGTAGGGTGGGGAGGCGGTCCCACGGCTGCATTGTGTCCTTGCCTGCAGGGCCCAGCATCACCCTGGACACGGCATGCTCCT	production
1563	3	CCCTGGCCCGACGGGTGTACGCCACCATCCTCAACGCTGGCACCAACACGGATGGCTGCAAAGAGCAAGGTGGGAGCTGGCTTGGGGCAGGCGAGGGTGG[G/A]GCTACGGGCAGTCGGGCGGGGCTGCGGGTGCTGAGGCCTGGACCTGCCCCCAGGCGTCACCTACCCCTCTGGAGAGGCACAGGAGCAGCTCATCAGCTCC	production
1564	3	CACAGACGAGGCCATCTTTGATGACATTGTCATCTCCTTCGTGAGCCTCACTGCCATCCAGGTGTGCCCCGAGGGTCTGGGGTGAGCCGGCTGGCAGGGC[G/A]GTGAGCCTGGGGTCCCCGAGACTGGCATGACCCATCCTGTTCCCACCCCACCCCCAGATCGCGCTCATAGACCTGCTGACCTCCATGGGCCTTCAGCCCG	production
1565	3	TGGGGTCCCCGAGACTGGCATGACCCATCCTGTTCCCACCCCACCCCCAGATCGCGCTCATAGACCTGCTGACCTCCATGGGCCTTCAGCCCGACGGCAT[C/T]ATCGGGCACTCCCTGGGTGAGGTGGCCTGTGGCTATGCCGACGGCTGCATCTCTCAGGAGGAGGCCATCCTCTCTGCCTACTGGAGAGGCCAGTGCATCA	production
1566	3	AGCTGCACCATCATCCCCCTGATGAAGAAGGACCACAGGGACAACCTAGAGTTCTTCCTCAGCAACATGGGCCGGCTCTACCTGACCGGGTGCGGCCGCT[C/T]TCCCTGCTCAACCCTGGGAGGGTCCTCCCCAGCCAGGCCACCGGGCGGCCTTGAGATGGTCCCCAGGAAGCGGACCTCTGGGTGCTGGGCCACTTCCACA	production
1567	18	GACGGCGGACCCCTGCTCCCGGGCCGCTCATCCGTGTGTGGGCACCCCAGGCCCCTTCACCATGCAGGGCCTGTTGGGCTGCGAGTTGGGCCCTGACAAT[G/A]TCTCGGTGCCGGTGGCCAAGTTTGCCCTGAACGGCGAGGAGTTCATGATGTTTGACCCCAAGCTGGGCATCTGGGATGGTGACTGGCCTGAGTCCCGGAC	production
1568	18	ACAAGGAGAAGACCTTCCTCCTCTACTCCTGCCCACACCGGCTGCTGGGGCATCTGGAGAGGGGCCGGGGCAACCTGGAGTGGAAAGGTGAGCAACCCCT[G/T]ATCACTGCAGGCCCCCTCCATTCCCAGGGCCTCATCCTCTTCCCCAGCCTCTCCCCGTCGGCGCCCCTGACTCCAGTCCACCCTGCTCGCCCACAATCAC	production
1569	23	TGCCCGGGGCCAGTTCTGGGCTGGCACGCATCCCCGCGCCACTCCCCGACAGGGTCTTCTCCCTCTCCCCGAGCGCCTCCGAGGCGGCAGGGTGCCCGGT[A/C]GAGGCCCAGCGGCCGGTGTAAGAGAAGCCGAGGAGAAAGGGAGGGGAGGGGGAGTGAGGAGCTCGCGGCAGAGGGAACAGCAGATTGCGCCGAGCCAATG	production
1570	15	CTGTTCTGGCACCTGGCACCCACTCCCCACAGGTCCCCAACCACCTCATCTGGCTCATCTTCTTCTACTGGCTCTTCCACTCCTGCCTGAACGCCGTGGC[C/T]GAGCTCATGCAGTTTGGAGACCGCGAGTTCTACCGGGACTGGTGGTGGGTGGCCCTGCCGGGCCGGGGGGTAGTGGGGGCCCCCGCTGGGGCTGGGGCCT	production
1571	15	GGCAACTACGGCAACGCAGCCGTGTGGCTGTCACTCATCATTGGGCAGCCGGTGGCCGTCCTGATGTACGTCCACGACTACTACGTGCTCAACCGTGAGG[C/T]GCCGGCAGCCGGCACCTGAGCCCCTCCAGGCTGGCCCCCTCGTGGGTGTTGGACTGCTTTGCCTCACTGCCTGCGGCTGGACTAGAGCCCGCCCCAACCT	production
1572	2	TAAACTATCGTAGGAGAATGACCTAAACATGCTGACTCACATTAATCTAAATTCCAAATGTTTGCAGAACACAGGAGCACTTCTGGGAGCAATACAAAAA[T/C]GCATGGAGTAACCTACTTCTGCAACTATATATCTGTGCAAATATCATCATCCATCTAAATTTACACAGTGGAAGGTGTTGCTTCTTCCCCACCCCAGCTG	production
1573	2	AACGGGGAGAGATGAGGCCTCCCTGGACAGGATGGCTTTTGCTAACCTTGGGCTAATACATCATCTCAGAGCGGCTCATGTTTTTATTTAAGCAGGGTCC[T/C]GCCTGCTCCTGCTGCTGGTGGTGTCAAATCTACTCTTGTGCCAGGGTGTGGTCTCCACCCCCGTCTGTCCCAATGGGCCTGGCAACTGCCAGGTGTCCCT	production
1574	21	GGCCAGCCTCAACAGCTGCTGCAACCCCTGGATCTACATGCTCTTCACGGGCCACCTCTTCCAAGAACTTGTGCAGCGCTTCCTCTGCTGCTCATTCCGC[C/T]GCCTGAAAGGCAGCCGGCCTGGGGAGACAAGCGTCAGCAAAAAGAGCAACTCGTCTACCTTTGTCCTGAGCCAGTACAGCTCCAGCCAGAGAAGATGCTC	production
1575	23	AATTCCCGACGTGGCTTTTTCTTCTCTCACGTGGGTTGGCTGCTTGTGCGCAAACACCCAGCTGTCAAAGAAAAGGGTTCCACGCTAAATTTATCCGACC[T/A]AAGAGCCGAGAAGCTGGTGATGTTCCAGAGGAGGTGAGTGACATGATGATGGAGCTGGGGACCTGGCATTAGGGGACCCCCTTTTTTCTCCTAGGACTTG	production
1576	19	TGCTTTAAAAGCCTCAAAAACCATTGAGACTGGCAGGGAAGGAAAGGCAACCAAGCAGAGTGAGTCAGAAGGCTACAGTTCCAAGCCTGACCAAGACACG[G/A]CATGGCCACTACCCCAAGACAAAACCCCCTTGATCTCTGCTAAACCCTTGGAATATGTGGAGATCCACAAGGTCAGCCAAGACGGAGTGCTGGCTCTGTT	production
1577	19	GACCAAGACACGGCATGGCCACTACCCCAAGACAAAACCCCCTTGATCTCTGCTAAACCCTTGGAATATGTGGAGATCCACAAGGTCAGCCAAGACGGAG[T/C]GCTGGCTCTGTTCCCAAAACAAAACGAGAAGGTTGGCGCCCCTGAAACCAGCAAGGAGTACTCAAAGGTGTCCCAGGTGACAGATAGCAATATCCTGGTG	production
1578	1	ACCTTTCTCTTTTAGGGAATGTGTTTGTGGTGAGCCTGGCAGTTGCAGACCTGCTGGTGGCCGTGTATCCGTACCCCTTGGCGCTGGCGTCTATAGTTAA[C/T]GATGGGTGGAGCCTGAGCTCCCTGCATTGCCAACTTAGTGGCTTCCTGATGGGCTTGAGCGTCATCGGGTCCGTTTTCAATATCACGGGAATTGCCATCA	production
1579	8	AACAGCCTGCAAAGGCTGGTCTGGAGGCAAAGGGCAGGGTGGTTTGGGAAGGGCAGAAAGATAGGAGCCCAGGAGACCAGCTTGGAAACATGGTGGTCAC[A/G]TGGGCACAAGAAGTAAGGGCCCAGGGAGGATGGTGTGGAAGTGGGGAGGAAGAACCTCTATGCTCTAGGGAAAGGCAGAGTCAGGGGAGCTCTGAGGAGC	production
1580	FM876222	TGCCCGGGGCCAGTTCTGGGCTGGCACGCATCCCCGCGCCACTCCCCGACAGGGTCTTCTCCCTCTCCCCGAGCGCCTCCGAGGCGGCAGGGTGCCCGGT[A/C]GAGGCCCAGCGGCCGGTGTAAGAGAAGCCGAGGAGAAAGGGAGGGGAGGGGGAGTGAGGAGCTCGCGGCAGAGGGAACAGCAGATTGCGCCGAGCCAATG	production
1581	FN395259	GCTTCCACAACTACCACCACACCTTTCCTTATGACTACTCAGCCAGTGAGTACCGCTGGCACATCAACTTTACCACGTTCTTCATTGATTGCATGGCTGC[A/C]ATCGGTCTGGCTTATGACCGGAAGAAAGTATCCAAGGCTGCCATCTTGGCCAGGATGAAAAGAACTGGAGAGGAAAGCTACAAGAGTGGCTGAATTTGTG	production
1582	FN395259	GTGAGCATAGTTGCCTCCCAAAAAAGAAAGAATTTTAGGAGCTGGAGTTGGGTCAAACATAAAGCTATATATACATGGGTACTTTGGTTGGAATATTAAA[G/A]TAATTCTCTTAGAGTATTTCCCTCTGAAAGAGAGGGGGCTTGAAGAAGAGGAAGAATTAGCCAGGTTGCCTCCTTTCCTCTCGCTGCTGGACAGGAGATG	production
1583	FN395259	ATGCATGCTTTACAACTGATGATCAAAAACAACTTATCTTTCTATTCTAATTGTGTTCCATGGATCTGATCTATACCATGACCCTACACAAGGCTGGATG[G/A]TGTCCTTGGGCCCAGGGTACTTGTACTTGTGTAGGTGGGGGTTGTCTACTGAGTAAGGAATACTGTTTTTAAGGTTCTAAAGCTAAATTCAAATGATGCG	production
1584	FN395259	TTGTGTAGGTGGGGGTTGTCTACTGAGTAAGGAATACTGTTTTTAAGGTTCTAAAGCTAAATTCAAATGATGCGTTAATGACCCAGAAACTCAGATCTGA[C/T]GGTGTCTGAATTTCTAACAGTCCTTGCTTTGTGGGTATGCTGACAACTTATCTGGATGCCTTACATCTTTTCCAAACAGTGTTGCCTCTCTGCTCCCTCC	production
1585	FN395259	GTTAATGACCCAGAAACTCAGATCTGACGGTGTCTGAATTTCTAACAGTCCTTGCTTTGTGGGTATGCTGACAACTTATCTGGATGCCTTACATCTTTTC[C/T]AAACAGTGTTGCCTCTCTGCTCCCTCCCTGCTCCCTCTGTGAAGTCCCTTTGCACCCCAGAGCCTGCAGAAGTGGCTGGTATAAAAGGGGGCCTGGCTAG	production
1586	FN395259	CTACCTCTGCCACTATGAGTCTGGCTTGGGAAGGGGAAAACAGAGAACCCTAAAGACCAGGGATCGGAGGGTGGGGCACATCAGCACTCTCTGAGAGGGG[T/C]AGGCCAGAACTCCCCCTCCAGAAAGCAACTGTAGGTCTTCCAGAGCAGTCTTGGGTGTGGGGTGCTTGCAGACAGCTGCACTCTTGGAGGGGAATTACAT	production
1587	FN395259	CTAAGACACAAGGTTGCCTGCCTCCTGTTATCCACGCTCAGGGATTAGGCACCCCACACCCCATTTCTTGCTTGAAGAATTGCAGTGTTCCCTCCTAATG[G/A]AACTCTGAGCCCTGTACAATCTTCCTGCACTCCACTCACCACATAACCCTCGAGAAGCAGCCAGCCCTGTTCATGTGGTCCTGAGACTTGAAGTTGCTTT	production
1588	FN395259	GTTGCCTGCCTCCTGTTATCCACGCTCAGGGATTAGGCACCCCACACCCCATTTCTTGCTTGAAGAATTGCAGTGTTCCCTCCTAATGGAACTCTGAGCC[C/T]TGTACAATCTTCCTGCACTCCACTCACCACATAACCCTCGAGAAGCAGCCAGCCCTGTTCATGTGGTCCTGAGACTTGAAGTTGCTTTTCCACTTATGCT	production
1589	FN395259	TCTTCTCTCACGTGGGTTGGCTGCTTGTGCGCAAACACCCAGCTGTCATAGAAAAGGGTTCTACGCTAAATTTATCCGACCTAAAAGCCGAGAAGCTGGT[A/G]ATGTTCCAGAGGAGGTGAGTGACATGATGATGGAGCTGGGGACCTGGCATTAGGGGACCCCCTTTTTTCTCCTAGGACTTGTCAACATGAGCTGAGAAAT	production
1590	FN395259	CACCCTTTGTTCTCTGGTCGCCTGTTTCCCCTGCTTGCCTGCCATTCTAATCTTGTTCTTCTTGAATTACCTCCCCACCCCCAGTCACATGCTCATCTTC[C/T]CTCTGCCAGAGCTAACCTCCCTGCTTGAGCCTCTCTTGGCTATATCTTGCTGTTCCAGTTACAGAGTCTCATCCTTCTTTTGCCCACTAACCTTCCTCCG	production
1591	FN395259	GAATAAACTGATGAGCCACACTGTGAACAAACCTTGAGATGGTGCCCTGGATGGTGTTATTCCCGTCACAGGACTTCCTTCCTTGTTGGTTATTAATGTC[A/C]TTATTACTGTACTGGGGCTCTTTCATCTTCAAAGGGCTCAGCACACTCTTTTATTAGCTATTCTTTACCCCAGCCTCATAAGGGTATTGTTATTGAATGT	production
1592	FN395259	TTCACAAAGAAGAGCCTGCCTAGGACTGGAGAACTCTGTCTATGGAGTTTCCACAGCTTGACTCATTACAGAAATTATTCTGAATCTAGAATTTCTTTGA[T/G]TTTCCTCTGTCCAGCAAAGTGAACTGCTCGTTTCAGAATTTTAGAGGCTGGAAAGAATACCTAAGCTTTTTGATTCTTATTCCCTCAGAGAGCTTCTGTT	production
1593	FN395259	AGCTTGACTCATTACAGAAATTATTCTGAATCTAGAATTTCTTTGATTTTCCTCTGTCCAGCAAAGTGAACTGCTCGTTTCAGAATTTTAGAGGCTGGAA[A/G]GAATACCTAAGCTTTTTGATTCTTATTCCCTCAGAGAGCTTCTGTTTTATCAGCATCACCCCCAGGGTGAAAGCTCAAAGAATTAGGAGCCAAAACAGTC	production
1594	FN395259	GCCTGTGGGGTAGTTTTAATTCCACGGGTCATCAGATGCATGCTTTACAACTGATGATCAAAAACAACTTATCTTTCTATTCTAATTGTGTTCCATGGAT[C/T]TGATCTATACCATGACCCTACACAAGGCTGGATGGTGTCCTTGGGCCCAGGGTACTTGTACTTGTGTAGGTGGGGGTTGTCTACTGAGTAAGGAATACTG	production
1595	14	CTGTTCTCCTACCGGGACGTCAACCTCTGGTGCCGAGAGCGCAGGGCTGGGGCCAAGGCCAAGGCTGGTGAGGG[C/NA]TGCCTCGGGCTGGGGCCACTGGGCTGCCACTTGCCGAGGGACCGGCAGGGGCTCGGCTCAGCCCCGACCCGCCCCCTGCCGCTTGCTCGTAGCTTTGGCA	production
1596	14	AGAGCGCAGGGCTGGGGCCAAGGCCAAGGCTGGTGAGGGCTGCCTCGGGCTGGGGCCACTGGGCTGCCACTTGCCGAGGGACCGGCAGGGGCTCGGCTCA[G/NA]CCCCGACCCGCCCCCTGCCGCTTGCTCGTAGCTTTGGCAGGTAAGAAGGCCAACGGGGGAGCTGCCCAGCGCACCGTGAGCTACCCCGACAACCTGACCT	production
1597	14	GCTTGCTCGTAGCTTTGGCAGGTAAGAAGGCCAACGGGGGAGCTGCCCAGCGCACCGTGAGCTACCCCGACAACCTGACCTACCGCGGTGAGGATCCTGC[T/NA]GGGGGCTGGGGGGGCTGCCCGGCGGCCTGGCCTGCTAGCCCCGCCCTCCCTTCCAGATCTCTACTACTTCCTCTTCGCCCCGACCCTGTGCTACGAGCTC	production
1598	14	GTAAGAAGGCCAACGGGGGAGCTGCCCAGCGCACCGTGAGCTACCCCGACAACCTGACCTACCGCGGTGAGGATCCTGCTGGGGGCTGGGGGGGCTGCCC[G/NA]GCGGCCTGGCCTGCTAGCCCCGCCCTCCCTTCCAGATCTCTACTACTTCCTCTTCGCCCCGACCCTGTGCTACGAGCTCAACTTCCCCCGCTCCCCCCG	production
1599	AY999090	ACGCCCCGTCCCTCAGTGGGAGCGGCAGGCCCCCGGTGGCCCTGCCCGCGGAGCGGGATGTGTGGGCGGTGGGGTGGCCTTGCTGCCAGATGCTCTGCCC[C/T]GAGTGTCCGTCTCCACTCTCCAGGTGTCACCGCCTGCAGGATTCCCTGTTCAGTTCTGACAGTGGCTTCAGCAACTACCGTGGCATCCTGAATTGGTGTG	production
1600	AY999090	AGTGGGAGCGGCAGGCCCCCGGTGGCCCTGCCCGCGGAGCGGGATGTGTGGGCGGTGGGGTGGCCTTGCTGCCAGATGCTCTGCCCCGAGTGTCCGTCTC[C/T]ACTCTCCAGGTGTCACCGCCTGCAGGATTCCCTGTTCAGTTCTGACAGTGGCTTCAGCAACTACCGTGGCATCCTGAATTGGTGTGTGGTGAAGCTGGTA	production
1601	AY999090	CTACCGTGGCATCCTGAATTGGTGTGTGGTGAAGCTGGTACGTAGAGTGGCATCTTGGAGCAGGGGTCCCAACAGCTGGGGAGCCATGGGTTCTGCTCCC[G/A]GGGTGGGTGTCTGTGCTCGTGTAGCTGGGGTGAATGGAGCTCTGGGCTGGCGGTGGGGGTCCCTGGAGCAGCCGTACCCCGGGACCCCACCGGGAGCATG	production
1602	AY999090	TTGGGGAGCTGACTCTGCGCTTTTTGCAGTGGATGGTCCCGGCCATCCAGAACTCCATGAAGCCCTTCAAGGTGAGCAGGCAGGCCTGACAGGGTGGGTT[C/T]CGGGGTCAGGGCTGAGGGAGCCAGCTGTGTCCTGTGCCCACAGGACATGGACTACTCCCGCATCGTGGAGCGCCTCCTGAAGCTGGCGGTGAGTGGCCTG	production
1603	AY999090	CGCGAGTTATACCGGGAATGGTGGTGGGTGGCCTTGCCGGGGCGGGGGTGGTGGGGGCCCCCGCTGGGGCTGGGGCCGGAGCCCCTGCCCACTCTGCCCC[G/A]CCCCCGCAGGAACTCCGAGTCCATCACCTACTTCTGGCAGAACTGGAACATCCCTGTTCACAAGTGGTGCATCAGGTGGGTGTGCGCCTGGGGTGGGGAC	production
1604	AY999090	GGCGGGGGCTCGCTGACGCCCCTCTCCCCTCAGTACCTGGTGAGCATCCCCCTGCGCATGTTCCGCCTTTGGGCCTTCACGGGCATGATGGCGCAGGTGA[G/A]CAGCCCTGGACCCCCGCCCCGCCCCGCGAGCCCGCCCTGCGGGCGCAGAGGCTCACTCCCGTCCCATGTCCCCAGATCCCGCTGGCCTGGATAGTGGGCC	production
1605	AY999090	GGCAACTACGGCAACGCAGCCGTGTGGCTGTCACTCATCATCGGGCAGCCGGTGGCCGTCCTGATGTACGTCCACGACTACTACGTGCTCAACCGTGAGG[C/T]GCCGGCAGCCGGCACCTGAGCGCCTCCAGGCTGGCCCCCTCGTGGGTGTTGGACTGCTTTGCCGCGCTGCCTGCGGCTGGACTAGAGCCTGCCCCAACCT	production
1606	KJ139981.1	GTATTGGGGGGCCCCCCAACGCTTGCCTGGATCAGCTGCAAAATTGGTTCACCATAGTGGCGGAGAGTCTGCAGCAGGTTCGTCAGCAGCTTAAAAAGCT[G/T]GAGGAGTTGGAACAGAAATACACCTATGAACATGACCCCATCACCAAAAACAAGCAAGCCTTATGGGACCGCACCTTCAGCCTCTTCCAGCAGCTCATTC	production
1607	22	GTCATTAGGAAGGTGTGATTAGCCACAAATATAGATCCTCATTACAAAGTGTTATATCCTTGGGCTGCCGAGTCATTCAGTACCTGCATGCACGATGCTC[G/A]TGAATGTGTGTTCATACTTGGGCATTCGCTCTCCGCCCTGTTTTGCTCTTCAAACTTATAAAATCCCTGCAAAAACACAAGCAAAATCAGCCCATGACTT	production
1608	11	GCAATGAGTAAGCAAAATCTTAACTTTCTCACAATTTTAAGGAGATATTCATTCCATTTTAACCCCTGCTCATAAGAGAGCTTTTGTATCCTTCACAGTT[C/NA]TATCTGGGAAAAGATACTAATCTCTATTTTGGAGGGTGAAGGAGTATTGGAAGGTATATTTTCTTTTCAACTTTATGCCCTTCAAAATATTTATAGCTTT	production
1609	11	ATTCAAAACTAGAGAGAAAAGGAGGAAATTACTATAGGTAAACTCCTTAGAGGAAAGGACTGTATAATTTTTGTTCAGTATCTGCTGTTTTATCAGCTGA[G/NA]CATTGCCTTCTTGTTCTGGAATTGCTCCCTCTCCCTCCATTTAACATTCAGAAGAACCATGTTACCCTGTGACCCAGAAGATAAACAAGCGTGAAGTGAG	production
1610	11	TGTTATAGAAATGTGAAGAGCTGTTATTTTTATCTAAAACTCTAGTCTTGTGAGTCTTACAAAAAGCTCGCATCTGAGTCAAAAGGATTTTGTCCAATTT[T/NA]TAGACCTTTATTTTTTAATTATTTTTTTTTTGGAGTATAGTTGATTTGTCATGTTGTGTTCATTTCTGCTGTACAGCACAGTCAGCCAGTTATACATACC	production
1611	4	ATATTTGGAAGCTTTATCAGAAAAGAATGGCTGCATCGAATCAAGAGTTTTATTTTAATTCTGAAGTTGCTTGATGAAAATTCATTGATGTCAGGTGTCT[A/NA]GGGTTATATTTGCATTGCAGATGGACTATTTAACAGTCCACATAATCAGTAATATTACTGCTGAAGCCAAGTTTGTATTAATGAGATATTTTAATATCTG	production
1612	11	CCTCACAGATTTCAGTTAATACAAAATGGGCTCCATTTAAAAAACTCTCTGTATAGCAAAGTCCAGCTAAGTGTAACATACTCTAAGAAGCCATCCTGAT[T/NA]TCCCAGCCAGAAGTCCTTGGTTCATATCTTGCCCCTAAGTTTACTATGGGTGCTTGGCTTCACCCTGTGGTTGTGGTATAACGCATTACCCAAAAGTACA	production
1613	23	TGAGGGTGGGCTCTTTGAAAGTTGGGAGCTACAACTACCCACCAGCGTCCTGCAAGAGAATGTCTTGTAAATGACATTTGCTCACTTTCTTAGTTATTTC[C/NA]TCAGGAAAAGTTCCAAGAAGTGGAAGTTCTGGGTCAAAATTGAGGTTTGGACATCTTTAAGGCATTTAATTCATATCTTCTTTTTTTTTTTTTTTAATGA	production
1614	19	TAGCTATTATTCTCCTACTGATGTGATTTAATGTTTGGCTTATTCCTGGCCTGCTCCCCCACCCCCTCATCAGTTTGACATTTGCATAGTGTTTTCCTGC[A/NA]GTTTTGTGAAACACATGGTTTTTCTGGCAGCTGTCTGCTTTGACTTTTTTGGGGGGAGTTGGGACCCCAATGACGCGTCTTCCTTCCCACCCTTGAAGCT	production
1615	11	CCTTATATTTAATGTTATATAGAATAAAATTATATACAAGCTGGTTCCATCTGTCTACAAAATGTTAGGTAATATAAGTTGGCATGTATATGTGTATACA[C/NA]AGATATTTATGGTAAGTGCAAATACAATAAAATTTGGGAGAAAAGAAAAAAACTTCAAACACAAAGAAGGTTGAAGGTCTTATTTAAGCTTTATAGCAGG	production
1616	29	AACAAAGCCATGTTTGGCAAAAATGCTTTCCAATTTGATCTAAACATGAACCTGTATCATATTATAATATCCACACACAGAAAACAAGAGAGGCTTTCCC[G/NA]AATTCATAAGGGAAGTTAGATGTTTCTTCCTCTGTGCTGTTTTGTTTCCACCTCCGTGGTAGCATTTATCCTACTGAATCATAACTTATTACTCTGGTTT	production
1617	19	CCTCCTGGTGACTACGGCACAATATTCCACAGGAATAGAGATTAGGACAGTGTGGAACCAGCACAGGAGAAACAGACCAATGCGCTAACATAGAGCATCC[A/NA]GAAATAGCTTTATATAAGCGCTTCTGTTTGTGCCCAAAGCAGGACAGCAGTAGGAGAGACTGATCGATGGTGTTGAGAGCGTCAGTGTACCACGCGGAGA	production
1618	19	CTTAGAGAAAAACTTTAGGAGAAAAATTTTTGCGATCTTGGGTGAAGTAAAAATTTCTCAGATACAGCACTAAAAGCAGGATTCATTTAAAAAACTGGTA[A/NA]GTTGGGCTTCATCCAAAGTAATAACTTCTGTTTTTCAGAAGACTCAATTAAGAGAATGAAAAGACAATCCAAGATTGCAAAAGATATTTGCAAGTCGTCT	production
1619	19	GGACGCAGTGGAGAATGATTTTTTTTTAATTTCTTCAACGCTCACATATTGAGATAAAAGAGGTCACTCTGGCTTATACATCAATTCACTTGAATTTGAT[G/NA]CTAACTAAATAAAATGCCCTATTTGTGGTCTATCAAACATACATTGCACACCTGCGTTAATTATTAGAGAGGGCCACACTGAGCAGAAGGAACGCCCGTG	production
1620	19	GGGATCAAATGGGTTTTTTCCTTTTCATTTAAATTTGACTATTTTACAGCTTAATGTACGTATGTTTCTATTTTAAAATAAATTTCTCTGGCTGTACACT[C/NA]TTCTTGGGCTGATGTGACGTAGGTTTCATATAGTGGCGTTTATCCCATTCCCAGAAGTGAATGCACGATGGGGTGTGTGTGTGTGTGTGTGTTGTGTGTG	production
1621	19	CCTACCTCGGGCTTCCCTTATGGCTTAGCTAGCATGGTACTAATCACATAGCTTGCTTCTTCTCCTTTTTAAACTGTTTTCCATGCTGGTTTCTAGTCGC[T/NA]GGAGAAGAACACACTTCCCAAGGCTACGCCCAGTCCCCCACTGGCGGAAACAAGCCAGCTTGAGACCTCGCAGCGCTCACACGGAGAACTTCCAGGAGAG	production
1622	19	CATCTTCAGGAAGAGGCCAGATTGATTAACTTAATTCACACCGCGAGGCCTTCCCAGGAGTGGTCCTTTTTAATCTAAATTGCTCTCTGCAGGTGCGCGT[T/NA]CAGGCCTCTCACAAGAGTGTGTTTGTCCACGGGCCTTCCTGTCTCAAAGGACTCCCCGTGAGGCCCTTCCCGTCCTGGAGGGGCGGGCGCAGGTCAGGAC	production
1623	19	GAATCGAGACGTGTCCATAACATATGCTAAAAAACTTCAGTGATTTCAATTCTCAGCATCCTGGAACTTTGCTTTTCATTTAACACAAAATCATTCTGCA[A/NA]CAAATCTGCAGACTTCATTTTCTCCCAGTCGTGCCCACTCCTGGCTCAGTCTTCAGAGCCAACAAAGAGGAGCTTCACAGAGAAAGGAAGATCCCCGGGA	production
1624	19	AGAGTTTTGTGTCTGCTTGCTTTACTGAAAACTTTTCATGGTCACTCTCTGCAAAACCAAAGGTTCCTTAAAAGCAAGATCTACGTTCCTGCCTGCAGCT[G/NA]CTCGGCACAGGATGCGCACTGGTTCCCACATGCCTCGGTCACAGCGTTCCCGCTCTATGATTGAAGGTGCTGAGTCACGCCTGTCCTTGTCACAAATCTC	production
1625	19	TGCCGGAGGTGAGAGCACAGGTGCAGCCATGGGGTCCACCACAGGGGCTGGGCCACGGCGAGCCCACCCTTCAGAGGCCTTGATGTCATGGGAAGGAGGG[A/NA]AGTCTAGCTGAACACCCTTCAGAGAACCAGTAAAGCCAACCCCAAGGGGCACTGTTGTAAACTTGCAACAAAATAATTAAGTTTATGTTAAAAAAAAAGA	production
1626	19	TTTTTAGACCTGCCTTTCTTCATCAGCTGTCACCTTCCGTTGTCCTGAGAAATATCCTTTAACCTTACAGAACCTTTTTCTTTATCTGAAAACTGTCTTC[A/NA]TCTTACCTTCATTTTTGGAACTTGTCTTTCTGGTGTGGACACCTGGATCGACGTTTTAGCCTCTTTGTAGAGTGATGTCTGACTCACCTTGTGTCTGAGA	production
1627	19	CATGGCAGCAAATTTGGGAAACTCACCAGTGGCCACAGGACTGGAAAAAGCCAGTTTTCATTTCAATCTCAAAAAAGGACTTCATTTAGCTACCTTTTAA[C/NA]ACCTGGCAGGTGAATCCTCCTCTCATATTTTTGTTTTTCTTCACATTTGACAATTCTTTCACATTTATTTTTCCCTATAGGCTTAAAGATCATTTTGCGC	production
1628	19	GGATTAAATTAAAGCTGTGTGTGAGTCTGGGGATAATGGGCGTCTTTGTGTTCAGACTTAGTCTGTGTTCGTGATGTCACTATTCTCTCAGTGATGTGTC[G/NA]ACGGTCTTGCACAACTTTTGTTAAATTGATCCCTAGGAAATTGATTTCCTCACATTATTTTAAATGATGTATTTCTAAACACTGTTATTGTCTGGTTTTG	production
1629	19	CCCCAGTAAGACCTGCCCTTTGCAAAACAGCCATAAGGAAACATGGAAATTGATTCGTGCTGGTCTCTTCCTCAAAGCGTGGGTCCCTCTGGTTTCTGTC[T/NA]TTGGGCTCTCTTCAGCGTTGTGGGTGTTTGTTCCAGACCTCATAGTCATTAACCAGGGCACAGATGGCTAGACGGCTCTGGACAGCGGTTCCTTTGCTGG	production
1630	19	CACTTCGTGGTAGAAGAGGTCAACTATTCGGGTTTCTCACTAAGTTTCAACAATCTGAAGGGACGTGTACAGTGGCAAGCCCAGGGTTCAAGAAACATTT[G/NA]GAAAAAGCAGACAAAACCAAAAAGAAAAAAAACGGTGCTATAAAGTCAAATAGTTATTCCATGAGTAACTGCATGCTGTCAAGATAAGCAGGACACGGGG	production
1631	19	AGCAACAACTAAGGTTACTGGGTTTACTCTTTCTTTCGATTTAACTACTTTCAAATATTGTGCAAATTTGTGTCAGTGCACTGGGACAATTAAAAAGGAA[G/NA]CAAAGGCAAAATAGGTTTGATAATTCTGTAACTCAAAAGTAGCTGTAAATATGACTTGAAAACACCACAGAATTGAATAAATTTTCTGTGGACTTTATTC	production
1632	1	ATATACCACCAACAATAAAACATTGAGGAGATTAATTAAAGATCTAAATAAATGGGGAGACATTTATGATTCATGGTTGAAATCATGCTCATATTTAAAA[G/NA]ACTCAATACTGTCAATACAGAAATTCTTCCCAAAATTGATTTGTACATTCAGCATAATCCCTATGAAAATACAGCAGATATATATCAGAAATTGACAAAC	production
1633	2	TGCACCAAGATGCCTATGCAATTTAGTTCGAGGAAAGAAAGAAAGATGACCATTTGCCGTTTAGAAAATTAATTCATATTAACTGACCTAAATGTGAAAA[T/NA]AAAACCTATGAAATTTCTGGAAGAAGATACAGGAGAAAATCTTAATAACTTCGGAGTAAGTAAATATTTCTTAAATGGACTTAAAAAACATAAGCTATAA	production
1634	2	TTGATTTACACAGCCTATCCTCACTTCCCTAGCCCTGGCATCTTGGACTCAATCCTCCCCTTGCCAACCCATACTATACACTACTGGAAGATTCATGCCA[A/NA]TTAAATGACTTTTGCCACATGATATTCTTGACAAAATTTGTCCACGGCCTCAATTTCTTTCTACATCAAATCTAAACCAGTCTTGCCTTGGCTTTCAAAG	production
1635	2	ACATGCATTCCAGCCCAGAGTAATAGATGAAATTCCTAGGAAGGTTTGCAAATCACCTCTTCTAGTAGGAATTTTTATGAAACATCTTCATTTTACAGCT[G/NA]GACTGTTATGGGCTCATATGACATTGTCAGGGAGCTGTGCTTCAAAAACCCCCAAATTACAAAGTTTGTCTAACATAAACAGATGAAACCAGGGACTTCC	production
1636	3	CCCTTCGCCTACCAGTTAATTGTCTTAATCTGTGCTTCTTCTTATTCTCTCCAAACATTTCTGTTATCCCCAGTATATGACACATTCTCTCCAAGTCTTC[A/NA]TTAAATAATGTATAGTATTTGTCACATGTTCTGCTCCTCTTTTTTTCACCTCATTCTTCTTGTCTAAATGGCATTTTAGTTCCTGTCTTCTAAATCTTTC	production
1637	3	TATGCCACTAGGTACAGTAAGACAAACTAGAAATTAATATATAATAATAAAAAAAATTATCCAGGGAAGAAAGGAATACACAGCCAGTTTTATAAAGAAA[T/NA]GTGTGTATAGAAGGATATGGTCCCTTGGGCTTTGGTTTTAAGTGTTTTTATTCAATCTAAGAATCTCAAATGCTTTTATAAAATGACCAAAAAATATCTT	production
1638	3	AATTCAAATGGTTCAGAAAAAAAAGAAAAAAACACGCACAGAGAAAGGAAAAACAAATGCGGCAAAATGTGAACAACTGTTGAATCATGAATCTCTGGGA[T/NA]AGCCAAATAAATATTCATTATGTTATTTTTGCAACTTTTCTGTAGTTTTGAAAATTCTCAAAAGTTGGAAAAAAATGACAAAAAACAAAATAAAGTATGA	production
1639	3	GATTTTAATTTTCTCGCTGTTTAAAACTTCAAACTTATCTATTGTTGAAATAATATGTATTTAGAGTTTTGGTCTTAATTCCTTTTCTTTTTTTCCCTAT[C/NA]TTTATTCAGATGTAATTGATACATTTACGTTTAAGGTGAACAATATGATGATATGCTAGACATACCACAATATGGGATTTCTTTTCTACAGAGGAGCCTG	production
1640	3	CCGGGAGGCACTGAGGATGGGCAGTCCAGGTGAAATCATCCTGATTCAGTCTCATCAGACCCCTGGCTCCCAGCTCCACACTCTGCTTTTCACATGAGGT[T/NA]GGCCTTGGTCTCTCGTTTCTCTTTAAAATGTGGCTTATATTCTGATGCTATGAGGTAACAGAAAATACTTGTCTCTGCCCTCAGTCCCTGGCACAGAGCT	production
1641	5	GCTAAGGAGCTGTCAGCTCTGTCAAAAGACCTTTGAAAATAATTCTTGTTTTCGAATCAGAATTTTCTGAATCACCAGCAGGAAGCCAGAATCACATTTG[T/NA]TTGCTTCCTTGCCTATTTCCTCAGCCTTCAGTACTGGTAGAATTTGCCCAAAGCCTTAGCTGCCTTCAAAACTTTTTTTACTTTGGTATGCCTGCCCACA	production
1642	5	CAAAAATTTAACAACTTTCATGAAGAATAGATAGATATTGACTATTTTTTGAAGCTCTTTTTTGGTAATAAAGGTATTTCCTCACCACTCTTGGCTTTTT[A/NA]TATGTGTGTTTCACAAGGATGCTATGAATATATATACTTCTTAGTATACACTGTATAACAGTTGTTCAGTCACTCAGTCTTGTCCAGCTCTTTGCGATCC	production
1643	7	AATCCTGATAATTCAGATCTAGACCCTGAAGACAATTCCCTAGGTTAAAATAATGTATACACAGGCAATAAGGAGCATGTGTATGCTTTGGCAGGAATGG[A/NA]TAGAGGGCTAACTAGCTTTTAAGGAAGACAAGGAGGAAGGTGTTGTTTGGTATTTGTAACCGTAAACTTCCATGTATGCCTTACTGGATTAGGAGCTACC	production
1644	9	CTTTTGACATTCTGGCAGAGTCAGCAGCTAATCAGGTTTAAATAATACTTTTTAATAAAGTTACTCCTCAGTGGTTGAGAATTCAGACATGCAGGTATGT[T/NA]CTTGAATACTAATTTGACTTTAATTAAAGGGTTCAATCTAGTATATTTTGGTTACACATCAGTTTTATAAGTAATATTATTTTTTGAAAATGTTCAGAAC	production
1645	12	ATTAGTCATATTGTATAAAAAGCAAAGTGAAATGATGAGAAGTATATTGATTTTCTTAGAGTCACCCAAATAGTGATACCTTGGGGAAATTAAATCTTTT[A/NA]TAACTTAGTTCTACCATTTACTGTCTCCATGACCCTTGCCAAATTATTCAACTTCTTTGTGGCTGATTTTCCTCATCTATAAAATGTGAACAAATAATAA	production
1646	14	TGGCTAGACTTGACCTTTTTTTTTTTTTTTTTTAAGAGTATTTATTATAAATGGGTAAGAAGCAGAGAAAAGTGTGAAAGGCATTCTCCCCCACACCCAG[A/NA]AAAGGATTATTAACATTTAACAGTACAAATAACATTTGGAAAAGTCCTGAAATGTGATTTGGCACCAGATGCCTTAAAATCTATATTTGGCATTAACAGA	production
1647	14	AGAGATCAAAATACAGACAGAACAGTCATGATCTCTCAGAATTAAGCCAAGTATTTATGCTTCAGGTACTTGAACATCAACACAAAGCTATACTTCCACA[C/NA]AGTCAATGCTACTAATCTTGTGAATCATAGAACTGAGTTTAAGAATGTGTCAAATTCAAATTCAGCCTGCTAAGAATTTTTTAAAAATCCAATGTGTGGG	production
1648	14	CTCATCTCATTAGAAACATGTTCTACAGAAATGCACTAAATGAACAGGCACTGCATTGAAAAATGTGTTGATGTGATCAAAGAAACAATGTTTGACCTCA[G/NA]AGAAAAGACTAATAAGGAGACTTTCTAGAATATATAGAAATGGAAATGCTACTTCAGCTTTATAAAATAACTTAATTATGATGTTGACCTTCAACAAAAT	production
1649	14	CAAATACTTTCAGTTACTGCAACATGTAGCTTTAAATCTGGCTGCTGATGAAGTCATTCTCACCATCTATTTTCAGCAAAATAACCATTTCAAAATAGAT[G/NA]AATTTCTAACATGCATTCACTCGAGTCTCCTTTTTAACCATCTTGAACTAACATATGGCTAAAAGCAGCTGAGTTTTATCCTACATGTTCTTCTCTTTGT	production
1650	14	AATTCTCTGTGCTACAAATGTAACATTCTCAAAAGGCTATGTCCTGGTAACTATCATAATCCTTTAAAAATTGTTTATATTCTGATTAAAAATCACCATG[C/NA]TCCTATATTCCCACAAATAGTTCATATGGTAAAGAAATCAGTAAACTTACTTTTATGCGTAACATCTTTAACATTTGCTCCCCTTTCTGTGCTTGTGATT	production
1651	14	GGTTATGACCTTTCAGGAATTTTGAATCAATTTAGTGGGTTTCAGACCAACTATTTCAAAAGGATACAATGATTAGAATAGAATCTTAAAACTCACTATA[C/NA]AGCACATAGTAAGGTAAGTATTGTTTCATGAAGGTTTTGTTTCAGTTACCTACATATGTGTGTGCACTGAGCCACAATGTAAAATTTTTTCATACTGTCA	production
1652	20	TTGTGGTTTAAATTTGCATTTCTCTTCCCACAAGCATTAAGCATCTCTTACTGTGCTTATTTGGCATGGGAATGTCTTCATTGGTAAACTGTCCCATTCT[T/NA]TTACCTATTTTTAAAATATTGGGTTTTTCTTATTATTGAGTATGTATGTGTGTATTTGTATGTATGTGTATGATATACACTGTCTTCCCAGGTGGCGCTA	production
1653	24	TCATCTTAAGCTAGGATCTCAGGGTGAAATCTATTTCAGTTCTGGTCCTTCATCTTTGGAAGAAGGATACACATGTGCATGACAATCTGCCAGACTGTTT[C/NA]TTACATTTACTTAGGAACATAGCCATATTGAAGAGACAATTAACCACATGATGTTAATTACTGAGGAAATTAACATTACTAAAATGAGGACTATCAAATA	production
1654	25	TCAACTAACCAACTTCTCCTTTACTCCCTCTTGGCCACACAATGACTTGGACATCAGCCAAAACTGCTCTATTTGAAAAACATTAAAAGGGACACTTCTA[C/NA]CCACTGATCATAGCTTCCCATCTTCCCACCTCTTCCACACCTTCATTCCCACTTAACCTATTTTTCATTCTCATCCAGGCCCCTGGGTCCCTCAGCCACT	production
1655	x	ACTATTTTAATTCTTCCAACCCATGAGCATGATATGTCTTTCCATTTCCTTGCACCATCTTTAATTTCTTTCATCAATGCCTTATTGTTTTCAGAGTACA[G/NA]GTATTTTACTCTTTGATTAGATTTATTTCTAGATATTATATTCTTTTTGATGTGCTTGTAATTGGAATTGATTTCTTAATTTTTCTTTCTTGTTCATTGT	production
1656	x	AATAGAGAATTTAATACCACAAGCCATGAAAAGGTTGTAACCATGATCACTCAATCCCAAGGATATTCTTGCATGTGGTGTTAGAGTAATGAGACTCAGT[G/NA]GAAATAAAACAGCCATATTTTGACATTTAAATGCCAATATTTCCCAAGCTGTATGAGCTTCCTTGGTGGTTCAGACAATAAAGAATCTGCCTGCAATTCA	production
1657	x	AGAAGTTTTGCCGTTTATGAAATTTTGGCCCACAAATTTTGATAGAAAACTAAGTACCAGAAAATTAAAAAGCATACTGACTCTGCTGACATGAACAGGA[G/NA]GAGTGAGTGGTGGTCCCTCTGGATTAAGGAACAAACGGACCCAAGGACAGTTATGGGAATCCAACCTGCTCACCAACAGAAGGACCTCACCAATAGTCTG	production
1658	6	TTGTTTTCTTTACTACCTTTGTGAGAGGTTTCTAGGTTGCGAGAAGATCTTACATTTAATTATATTTCCCCAATAATTAAAAGGAAATTACTCTAAATAT[G/NA]AGCCCTGCATTTATCAAACCAGGATTTAGATAAGCAATATCACCAGGTTCCATTACAGAATTTTTTCTCTCCGTCCCTCATTTCTGAGGTATCTTAAGCA	production
1659	6	GGTGGGCAGACACTTGAGCTACTCGGTGTCCAGCATTATGGGACCATTAACAAGAACAGCCAGGGAGTTAAGGCTGTTGGCAGGAGAGGGTTTAGCATCA[T/NA]GGAATCTAAGCTGGATCAGAGCAAAAATAATGACTCAAGGAAAGTGACTGATCAATTCAGGATCAATGGGGTTAGAAGGTAGAAAGCGTACAGCACTTGC	production
1660	6	TTAAAGACATTGGCTTGTCTTACTGGTCTTTATATTTCTAGGGCCTAGGCAATGGTAAGTACAAAAGGAATAAATGAAATAGGTTTCCCAAGGAGCTTTG[G/NA]TGATGAGAATAATGGGGGAAGACAGGTGTATTAAATCCCTATTATAGCCATAGCAAATTATCACAATGTGGTGGCTGAAAACAACAGAAATTTATGTTCT	production
1661	7	CTTTGATCTGTGTTAGCTAAAGGGAGGGTCTGAACCACTGCCAATGTATGTTGCCAATGTCGTCTCTGATCAAAATCAATTACTTACCTTTGAACTTGAC[C/NA]GGAAGTCTAGGAGGCTTGAAGCATACATGTCTTTTACCCTATCTTCTTGCCAACCTGGATTAGTACCGAGGATTGGACTCAGAGCTTTCAGTGCCTGACT	production
1662	16	GCCGCTGAATAAACAACCTGATTGTGATGGTAGAACTGATCCCTGGGGATCCTTGGAAAGGAAGACAGAATGGTAGTGAAGGATGGCTCTCTTCAACCTG[A/NA]AGGACTCTTCAGCAATTAACACCTTGCCTTTCTTTTTATGCAGTGTCTTTTTTTTCCTCCCTCAGAGACCATATTTGGGTTATTATTATTTTTTTTTTTG	production
1663	17	GACACTTTTGAAAGTGAAATGGGACACTAGCCAAACGGGTCACCAGGACAATGCTGTAAGCCAGAGATGTTCTGAGCAGATCAGGAAATATCATCATCAT[A/NA]ATTTTGCCTAGTGAGGTTAATTGAATGAGCAGAGAGGGCTAAGGCAGTAATAATGACTTGATCTTTTAGGATTTTGTCTTGCCGTTGTTTAAATGTTTAG	production
1664	20	ATTGTATTGGTTTTGCCATACATTGACATGAATCCATCATAGGTAACTGATTATCTTGCATTTGATTTTGATTTCAGACAAGGGATAAACTAATGAAGCT[G/NA]AGATTAAATTAGCTCTACTTGGCCCTTGTGGATGGAGAAATGGATTAGTTATGTATTGCTGAGAGCCAACTGCCCTTTATTGTCTTTATGATTCACTAAA	production
1665	21	CTGTAGTAATTTGTGAGTTTTTGGTTAATTTTTTTGCTTCCAGCATTGCAGACCTAAACCTCCCTGCAGTTCCTGAAAACAAGACTGTGAATTGAGGTGA[G/NA]ACCCTCAGTGGAAGGAGTCAGATGTAAATATGGGCAACTGAGCACCAGACACCGTCCCCCTTGGCTTCAAGTATTTCCTCTTTAGCCCCTAAACCAAGGT	production
1666	29	ACTGAAAATGTGATGCTGCTGGGAACACACTCATGCATACACACTTACATGCACGGCATCATAGCCTTTGTTCCAAAGCCGATAAAAGTGATTTTCAGAC[G/NA]ACCTGCTATTTTGGATTATCTGCACTACTGCTCACCTCCATTAGCATGACTAATTGAGAAACTGACTGTGTGTCTTGGACCATTTCCAAGACGGGAACCC	production
1667	29	TGAAAGAATGAATGGTTTGCTTAAACAATTAATTAAACTTGAAGAGGACTCTTATGAAAACTGGAGGACTAACTTGAATACTGCCTTCAACATTTTATAT[A/NA]ATAGACCTACAGGAGAATCAGAAACTCATTTGACGAGAATGACTATTCCCAACTGACAGATTCATAAAATAGACTTCTATCCTGAGACAACTGAGTATTG	production
1668	1	CTTATTTAACTGCTCAGATGCGTATTTCCATTTGCAACTGCAGGATGTATTCAGAGACGTCTGATGTAGCATTCTTTGTATCACCCCAGGGGCGAGGATT[G/NA]ACATGTGAGGAGAGTGTGGTTATGATAGGTGAGTAAAATTAATTTGTTCTTTCTCTGAAAACTCATATCTCCCACCAACTTAATATGAGCAAATATAGAT	production
1669	1	AATGACCCACATCATTTGTAAATGAGGGAGCCACTGTTTGCATCTGAGCAGACTGTTTTCAGGACCTGTGCTTTAGCTCCTGTGTGATGCAATCTCTAAC[T/NA]GCCCTGATGCCTGGCTACTAGTCTTTGTGGGGACAATTTTTACCCTCCCCTAGATATTCCCAAGTCTATTCTCAGAAATGTATTCATCACTGGGCACTGA	production
1670	1	TCCCATATTCCTTGCTTTCCAGGGTCTTACTCTCAGTATAAGATCCACACCTTTGCCCTGAGTTCCATGACTGGATTAGAAGGTGATGGAGAGCAGCCAG[A/NA]AACTCAGAAAGAACCGTAAGAGAGTAGACAATTTGGTACGATGTTGCTTCATGATTTGGGGGGATGACTTTTTTTTAGGAATTATCAGTGCTCTGAAAAG	production
1671	5	GTGCTCCAAACTGATTTTCACCTCTAGTAGTTTAGCTTGTCATGTGGTTTAATTTAATAACTGGAGATGGGGAAATTGATGCTACTAAGATACATTAGCT[A/NA]TAAATACTTTCATAGAATTTTTTGGATACTAGATTATTTTGCTAAATAATAAATTTCTCAGGGAGTAGAAGATACCATGTTAAAAGACTTTAGCCACACG	production
1672	6	GAACTCTCTCTCTCTCTCAGCTATTTTTGATTAGGTCAGCCAAATCTGCCAGTACTCTCTTTGGATTTGAAATACATCCCTAAAACCAGATTTTACACTT[T/NA]GTGGGGTTCACTTCCCTCTGGAGCTGCTGTGTTTATCAGGGTTGATCTTGCTTGAAAAGTGAAAGTTTTAGTTGTTCAGTAGTGTCCAACTCTACAGCAT	production
1673	17	TACCAAGTATCATTATTGAATAAGTAATAAAAACACACACTACATTTTTTTGTTATTGCTTGTTTATCTGGTTTCACCATTAAACAGAGAGAAATATGAA[A/NA]GTAATGTGTATTTTAATTTTTTCATCATTGAGCATAGTACCTGAAAAATTGTGGGTGCTTAGTAAATATTTGTTGAATACTATTAAATGGAAAGAGTAGA	production
1674	17	GAGCACCCAAGCTATGTTTTGATTACTGGATTTTTTTTCAGATATCCTGACATCGAGAAGAGAATGGCATGAATATTGTACATGAGCATTAAATCCTTGT[C/NA]AAGGTATTGAAGTACACATTTTATTGGCATTTTGATACATATATCAGTTACGATTTAGAACTTGAAATCCAGGTAAATTCTGATTACCCCAACAGATTCT	production
1675	17	CTGAAGCGACTGAGCAGCAGCAGCATCCAGAAAAAAGAATGGAAAGCTCCAATTTGCCCTTTTATCTGCAAAGCTCCCCCTTTCCCCATCCATATCCTTG[C/NA]CATAGTGGAAAAGAGTGATATTTCACTTTGAGAGGGGAATTCTTTCTTCCAGAAATGTGATTCTTAAAAATGCTAACATCTATAAATTAAACGTGCAAAG	production
1676	18	GCCCGAGGAAAGAATCTGACACTTCAATGTCCCCACTGGCACACACATTCTTCAGAACTCCAGGAAGACCTATTTCTCCATAACCAGGTTAAGTATCATC[G/NA]ACAGGTGTTATTTCATAAGTATGGGACTGAGATTTACAAAAAACACAGTGGATCTTATTTCTTCTGTCACAGTGGAGCTGTGATATATTCCAAGGGCAGC	production
1677	26	GAAGGGTCTCTGCCCTCAGTGATTCCTCTTGCTTCTCCTCCAGCAGTAAGTTGAGCTCTTCCTGAGCCCTGCGGCACATATCCAAGTCCTGTTCCATCTC[C/NA]TGAATCCTCACCAAGACCAAGGGACACTGGGAAGTCTGGTCCAAAGTCTTGTCAACATTCTCCGGGCCCTCCTTTTCTAGGCTCTCCCAGCCAGGACGGT	production
1678	1	TCTAGCTCCTTAATTGTATTCTTTGTTGAATAAATTCTGTTTTCTTCTTGAAAGATTTCCTATGTTAATTTTGACCAATTTCTTTCCAGGCCATCTATAA[A/NA]GGTGTTATCCTGGCATTTCTTTTTATTGCATAACTGGTCTGTTTTTTCTTTTTCTTAAAAAAAGGAACCTTCATTAGATTCCTTCTTGTTTTGCTGGACT	production
1679	2	CAGACTAGGGAAGAAGACATGAAGGGAATGATGATGTATTTGTGTAAACCATTAAACCTTCTGCATCTTTTTGAAAAGCCACCTAACAGTTGAAATGCAC[A/NA]TCAATTTGAAAAACATATCCATTGAACACAATTCTTTTCAAGCACTTCTGCATCAACTGGAGATGGGAAGGGAATTTCTGGATATTTGGGACAATAAATG	production
1680	6	CAGCAGACGCCCCTCTTTCCTCTACTCTATGACCTTGGCAAGCTGTTTCCACGGAGACTGTTTTCTCATCTGTACAAGGAGTTCAGATAACTAGATGAGT[G/NA]AGCTCCACGGTTTTCTAACACTCTCTGATTTTAAATTTGGAAAGGAAAGGCTAGATATTTTATTCTGCTTAACATTTCCCCAAAAGTTGCACATCAGAAT	production
1681	8	GCCTTCTCAGGTTGCTCTCTATCTCAACCACGTTCATGCCCCTGGCTAACAAATGCCTTGCTTCTCAAGATGTTCGAGAAACTACTTTCATTTTTCCCAT[C/NA]ATCAAGTGTTGAGATGATATAGATATAATAGAAATGCTTCTACATTTCATTGTGTATTTCCTGCAATCCAGCCCAGATATGATGGCAACTTTAAACCAGG	production
1682	9	GTTGGAAGTACTATTGCCAGAAAATACTGATATCCATTAGTTCTCTCCTTTTGTCCCCAATTCTTAAAGTTCTATCATCAAAGTTACCTTAATATGACAT[A/NA]CTAAGTCATATCTGACTCTTGTGACTCCATAGACTGTAGCCTGCCAGGCTCCTCTGTCCATGGGATTTCCCAAGCAAGAATGTTGATTGGAGTGGTTGCC	production
1683	9	AAGAAATATTTGAAATAGAACACTTGGTTAGCCAATAGACTTTTAATTTATGGACTTTTAAAAAATTAGATACCTTCTACTCTGGATTTAACTTGAGAGA[T/NA]TCACATCCACAGAGTTGATAAAGGCAAAACAGGCAATCAAAATTAGGGTCCACATTGACAATGGTCCCTGAACACCTCTAGGGGGCAGAAACTCATCCTG	production
1684	15	AAGTGGTTGTTTCATAAAAAGATGAGCCTTTATGTCAAAGCTATATATTCTATCCTTAGCTTTCAGATGAAACATTTTTCAAAAGAAACAGATCTTTAAT[A/NA]GGACATTTTGTTTTTATTTATTCTCAGCAAAATTGTTTAAGAACAAGTAATTTTTCTGTTCTCCACTTAATGTCCCAAGTTGTAGACTTTATCTGATAAA	production
1685	26	GGTGTTCAGAAAGTTGTTTAAACATTTCAGAAAAATCATAAATTGTAGGTAAAATGTGGTATAGAAGTTAGTATGCAGCGGCTTATCTAAGACATTGAAA[C/NA]TTTCCAAAGCTCATTTGTTTAAAAGATACATCTAATATGTTACAAATTGAAATCCAATGCTTTTAACAGAGTAGATGCTGACAATCTAAAACTAAGTGGA	production
1686	27	TAATTTCACAACATTCAGTTTTGTCATTGCTTCCTGCTTTTAATTCCTTTCTCATTGCTAGGCAACTCCATGTCTTGAAGACAGCGGCGTTGATTACATT[C/NA]TCTGCCTCCATGTAAAAGGCTCTGCCTTTGCTTCCTTTAAAAAACAAATAAAATTAAAAAAGACCAATAAAAGTCACAAATTTCAAAGGAACTTGGAAGA	production
1687	27	TTTTATCTCAAATATTGCAGTTTGCATTTCTAGATGTTCAATTTGTTATTTCAAATATCTTCCATTTCTCTACTTAATGCTTTGAACATATGAGGTATGA[T/NA]GGTCATGTTTAAATTTCCTTGTCTGTCACAATTAACTTCTGTGACAATACTGGGTCATTTTCATTTGAATATTTTCCTTATAATGGACATGATTTCCAGT	production
1688	17	CTGTGGCCCTTGCGGTGCGGCCCTGAGTTTGGGCGTGGCCCAGCGGGTGGCGGGCTCTCAGAGGGAACCCCAGCTATGAAGGCATTTCCACAGACAGGCC[T/G]TGGGGTCGCAGAGTTGGACATGACCGAGCACACGTGTGCGAACACACACATGCCCACGGCAGAGCGCCCTGCAAATCTCACTAGCGTGGGGNNNNNNNNN	production
1689	20	ATCCTTGGGTTGGGAAGATCCCCTGGAAGAGGGAATGGCAACCCATTCCAGTATTCTTGCCTGAGAAATCTCAACAACAGAGGAGGCTGGCAGTCATCTA[C/T]GACTGAGTGTGCATACACAAGGTTTTCCACAAACAACAAGGCTTTTATGTGTCATTGGCATGCACAGTTGTGGGACAAGAATTTTGCTGTCCTTGATATA	production
1690	5	ATCTCTGTGTTATATGCTACATGCTTTTACTTACTTCTCTGTACCTTTTTTCCCCCTCACTTTTAAAATTAGAATAATGATACTTCCTTTGTTAGTAGTA[T/G]TATTATTTTTAACCACCTTGTTTCAAGTTCCTCTGCAATTCTGTTGTCTTTAACAAGAAATACAGTTGCAAAAAACCAAAAAACAGTGCAAGAGTGATTT	production
1691	16	GACTCCGAAGAAGGCCATGTGGGAGAGCCCAGAGCTCTTCAGTCTGTGTCCCTTTGCTCCCGTTTCTTCCTCCTCATCCCTCTACTCCCTCCAACAGAAA[C/T]ATTTCACCTGCATTTTCTAGTGGCCGTCTCTAAGGCTTGTTGCCCACGTGGTATGCTAATAACAATGAAAGTGAAAGTTTTACTTGCTTTGCAGTGTCTG	production
1692	19	GTCTGAATTACTCCTGGAGAGGCCAAAGACCCCCTACTAGAGAAATTCTATGGGGCTGGGGGGCAGGTGCAGGCATCCCAGGGGTTCATCCTTTCTAGGA[T/C]GGGGCCCTGGTGGGAGCAAAACCAGCCACGGGACCCAGGTGAACACAGGCTGAGGCTTTGGGGAAGTGAGGCCCGTTTTCAGAAAGCCCTGGTTCCTCAG	production
1693	5	ATCTCTGTGTTATATGCTACATGCTTTTACTTACTTCTCTGTACCTTTTTTCCCCCTCACTTTTAAAATTAGAATAATGATACTTCCTTTGTTAGTAGTA[T/G]TATTATTTTTAACCACCTTGTTTCAAGTTCCTCTGCAATTCTGTTGTCTTTAACAAGAAATACAGTTGCAAAAAACCAAAAAACAGTGCAAGAGTGATTT	production
1694	9	AGACTGTGTCAGGAGAGCCTGTTCCCTGCTCCCAGGCCCCTGGTGCTTTCTCCCCCAGAGCACTTCCGGTACTATCTCTGAATGGTAGGCTTGACTGTCT[A/C]CTCAGCTGGACTGGGTGCCAGGCCTGGTGGATAAGTTTCTGTCTCTAGAGCCCGAACAAGCCCCTGGTGCATATGAGGCTTTTAGCAAGTGTTTGTTGAA	production
1695	22	AAGGCATCTGTGAGGCCATGTTCCTTTTCTCCCCACAGCGGTCTGGACCTCAGTTCCAGTCAGAGTTTAACAAGCAGGAGCTCCCCTCCAGGCAGTTAGC[G/A]AAGCACGGGACAGACCTGGCCATGCTTGGAACGGGCCTGCTGCCAGTTTTCACTGAGCTCGGCTTCTCCAAAGCCGACCAAGCCCAGTGACCCATGTGGG	production
1696	1	CATCTGGCAAAGGAGGCAGTTCTAGTACTGGAGAGCAAGTGTGAAAGAAGCAGCCCCATTCAACTGTCCATAGGAGTGTAAACCATTAATAGTACAATTC[T/NA]TTTCAAAGGGAATGAGGTAATTCCTAGTAAGGTTTTAAATGTGCATAGTCTTTGATTTAACAACCTAACCTCCAGGAGTCCATCCTTTAGAGATCATAGC	production
1697	16	TAATAAATAGTAGAGAAAGAATTTAACCCAAGTTTGTATTGTTGTTTGGTCACTAAGTTGTGTCCAACTCTTTCGCAACCCCATGGATTGTAGCCCACCA[G/NA]GTTCTTCTGTCCAAATTTGTATAACCATTGCTATAAAGTCAGACAAAAAGGAGATTACTCCTGAGTGTTCATTGGAAGGACTGATGTTGAAGCTGAAACT	production
1698	1	TTGTTTCCTTATTTAACTGGCAATATAAGTTTAGAGTTTGCAGATACACATCTTACTCTTATTTTCAAGTTTTTATTTTTGTTCATCCTCTGTGAGCACT[G/NA]AATTTGAAAAATAAAGGATATCTTTTGCAGATTTTGCACATGTATCGATATATATGAACTGAAGCTATCCAAAGTGCTAGCTATTTTGTGACACAGAATT	production
1699	14	ATCTCCATCACTGATTTTGAGAACCAATTTCATGACTTGTTACTAAAAGCAGACTAGGTGAGAAGGGTAATGACTTCTTAACTTTAATTAACAAATGCTT[A/NA]CTGGAATGCTCTCCCTCAAAATTCAAATTCACCCAAAAGTTGACCCTACCTACAAGGACTATCCAACCATTTACTCATCGTATAATGTGACTGGCTGTGA	production
1700	3	GTCTTACCATTTCCTACCTTGTCCTACCTTGATATGTTCATTCATTCAACAGCCACGTTTTGAGCACTGGGGGTACAGTGATGAAAAGACATAGGCCTAG[C/NA]TCTCTAGGAACTACTTCTTTTTTCTTTTATTTTTAGATTTGTTTTATTTATTTATTTGTTTTTGGCCGTGCTGGGTCTTTGTTGCCGCATGGGCTTTCTC	production
1701	6	TGGTCTATATTATAAATTATAGAAGCATTATTCAAGGCTAGAGTTGATAAAATTCTACTTATTAATACTCAAAGTAATGGAATGTATAGATTATGATTCA[A/NA]TATATCTAAGCACTTAATGCCTGGAAAATAAAAAGTACTCAATATTTATGAATAAAATTTGTGTAAGCCATTTTCATATTACCTTGTATCATGTAAAGGT	production
1702	6	GGAACCCAAAAAAATCTTATTGTTAATTAGGTTTATAGAGAAAAACAATTTTGTGTCCTCAGAACCTGTCATAGTGACAGTATAAATTTAAATTACTGCA[C/NA]ATAAAATTGTGTACTCATTTTACTTGCTAGCATGAGTATGCTCAAAATCCTTCAAGCTGGGCTTCGGCATATGTGAACCAAGAACTTCCATATGTACAAG	production
1703	x	TAAAAGCTCTTGCTCATTCACAGTCTCTTTTATTGGTAGTTTTTCTTCTATTTAATTTAAGGTTTTTTAATTTGTTCAAATCCAACGCAGCCTTTTCTCA[C/NA]CAAACAGTGAAGTTAAACAATTTATCATTACTCTGGGTGTGTGCTGAAGCTTATGTGTTGGATGGTTATTTTGGAGACAGGAAAAGTTTCTGCCAATACT	production
1704	16	ACTTGATTTTGCTTCCCACTGCTAAACGAATGCCCCAGTAAAACCTTCCCTGACCTTCTTTTCTGGTCTCTTATCAATTTCTATTGATTAAGCAGGCCAA[G/NA]AAGCCTGGTTGGTAACAATAGCTCACTTGCTATGTCACTAGGACTTGAGTGTCTGTGTCTCCTTTTAGAAGATCTTTCTAGGGCTCCAAAGGGTAAAAAT	production
1705	10	TATACACTTCCTTTAACTTGTAAATAGATGTTTCATCAAGCAGGGAAGGAAGAGGTATATATTACTGAGGGAGAACAGCAAGTAAAAATATTTAAGACCT[A/NA]TAAGAGTTCTAAACTGTTTCCTTATACAAGTGAATTAAAATTCAACACCATAATTCTTACCCTTTTGTAAAAAGCTCAACACGCAATTTTTACCAAATAT	production
1706	23	AGGCATATTACTTAACTTCCTGGAGACTCAGTTTTCTTATCTGCAAAATGGGTCTGATAATCCCTACCTCACACCTTCCCAGGAGAGGATCAAATGAGAT[C/NA]GTCCCTGTTAAGTACCTGACACGTACATAGTAGATGCTCAACAAATAATCTCTGTTGTTAATGTTAATATTTTCTCCTGGATCATTGTTTGACTGCCCAC	production
1707	17	TGTAAGCTCTATCTCCTCTAGTCCTCACCCAATGAGACAGGTGCTTTGACTCCTCAGCGTGAGTCCCAGGCCTCAGTTCTTTTACCTGTACAGTAGGGCT[G/NA]ATGTTAAGTACCATAGAGAGTCATTTAGGTATTAAATGAGTTAATGTATGTAAGTGATTAGAATGGAGTTCAATATAAAAAAATAAACAACCCAATCAAA	production
1708	17	TTGAAAAGTTAGTGAAAATGAAATATAATACTGATTTCACATCAGTTTATAGAATACCGTATTATCTTGCAACCCAAAACTTTTGGATTTGTATAAAAAA[C/NA]CCAATCCAGTGTAGTCCATTGTCAGAAATCTATGCAATGGCAATTTCTAACATCAGGGTTTCTTTCACATGTCAAAGAGAAGGTGTTCCTAAAGCGAGAT	production
1709	5	ACCATAATTTTGTTTTCTACATTTGTGACTCTTTTTCTGCTTTCCAAATAAGTTCCTCTCTACTATTTTTCTAGATTCCACATGTAAGCAGTATTATACA[C/NA]TATATCATTATATTTGAAGTCAGTTTCTTTTTTGTTTTTTTTGGCCATGCTTGCAGCTTGGCCAGGGATGCATGACCATGGGTTAGTTGCCTGATCAGGG	production
[truncated: 167 more rows]
